# Supplementary material for: Detecting cord blood cell type-specific epigenetic associations with gestational diabetes mellitus and early childhood growth
Source: Clin Epigenetics. 2021 Jun 26;13:131. doi: 10.1186/s13148-021-01114-5 (PMC8236204; doi:10.1186/s13148-021-01114-5)
Supplement: Supplementary file 2 — Additional file 2: Table S3. Cell type-specific CpG methylation significantly associated with gestational diabetes mellitus. [file 13148_2021_1114_MOESM2_ESM.xlsx]

## Sheet: CpG information
IlmnID	Name	Genome_Build	CHR	MAPINFO	Strand	UCSC_RefGene_Name	UCSC_RefGene_Group	Relation_to_UCSC_CpG_Island	Regulatory_Feature_Name	Regulatory_Feature_Group	DNase_Hypersensitivity_NAME	DNase_Hypersensitivity_Evidence_Count	OpenChromatin_NAME	OpenChromatin_Evidence_Count	TFBS_NAME	TFBS_Evidence_Count
cg08253842	cg08253842	37	1	1316981	R							NA	chr1:1315751-1318525	6		NA
cg02828779	cg02828779	37	1	2936585	F	ACTRT2	TSS1500	N_Shelf				NA	chr1:2933183-2938716	6		NA
cg22733648	cg22733648	37	1	6302273	F			Island	1:6301946-6303171	Unclassified_Cell_type_specific	chr1:6301825-6302835	3		NA		NA
cg06873421	cg06873421	37	1	6562721	F	PLEKHG5	Body					NA	chr1:6560044-6563251	6		NA
cg00064972	cg00064972	37	1	8185663	F						chr1:8185505-8185795	3		NA		NA
cg25545970	cg25545970	37	1	12806325	F	C1orf158;C1orf158	5'UTR;1stExon					NA		NA		NA
cg15007156	cg15007156	37	1	14925135	F	KIAA1026;KIAA1026	TSS200;TSS200	Island			chr1:14925085-14926275	3		NA		NA
cg15623425	cg15623425	37	1	32704933	F	MTMR9L	Body	N_Shore				NA		NA	chr1:32704724-32707533	6
cg09471234	cg09471234	37	1	44287387	F	ST3GAL3;ST3GAL3;ST3GAL3;ST3GAL3;ST3GAL3;ST3GAL3;ST3GAL3;ST3GAL3;ST3GAL3;ST3GAL3;ST3GAL3;ST3GAL3;ST3GAL3;ST3GAL3;ST3GAL3;ST3GAL3;ST3GAL3;ST3GAL3;ST3GAL3;ST3GAL3;ST3GAL3;ST3GAL3;ST3GAL3;ST3GAL3;ST3GAL3	Body;Body;Body;Body;Body;Body;Body;Body;Body;Body;Body;Body;Body;Body;Body;Body;Body;Body;Body;Body;Body;Body;Body;Body;Body					NA	chr1:44286786-44288789	6	chr1:44287362-44288345	6
cg06339716	cg06339716	37	1	65045551	F	MIR4794;CACHD1;CACHD1	Body;Body;5'UTR					NA		NA		NA
cg19150666	cg19150666	37	1	67391091	F	MIER1;WDR78;MIER1;MIER1;MIER1;MIER1;MIER1;MIER1;WDR78;MIER1	5'UTR;TSS1500;5'UTR;5'UTR;5'UTR;Body;5'UTR;Body;TSS1500;5'UTR	Island	1:67389656-67391637	Promoter_Associated	chr1:67390820-67391275	3		NA		NA
cg22354782	cg22354782	37	1	115881132	R	NGF	TSS1500	Island			chr1:115881125-115881515	3		NA		NA
cg18381283	cg18381283	37	1	156561353	R	APOA1BP	TSS1500	N_Shore	1:156560779-156561998	Promoter_Associated	chr1:156561025-156562175	3		NA		NA
cg04055835	cg04055835	37	1	201437101	F	PHLDA3	3'UTR	N_Shore			chr1:201436680-201437475	3		NA		NA
cg22249160	cg22249160	37	1	204485540	R	MDM4;MDM4;MDM4;MDM4;MDM4;MDM4;MDM4;MDM4;MDM4;MDM4;MDM4;MDM4;MDM4;MDM4	1stExon;1stExon;1stExon;1stExon;1stExon;1stExon;1stExon;5'UTR;5'UTR;5'UTR;5'UTR;5'UTR;5'UTR;5'UTR	Island	1:204485185-204486198	Promoter_Associated	chr1:204485365-204486515	3		NA		NA
cg01555952	cg01555952	37	1	213768044	R						chr1:213768040-213768455	3		NA		NA
cg13452400	cg13452400	37	2	7006280	F	CMPK2	TSS1500	Island			chr2:7006125-7006815	3		NA		NA
cg00167092	cg00167092	37	2	159908274	F	TANC1;TANC1	5'UTR;5'UTR				chr2:159908220-159908590	3		NA		NA
cg17651973	cg17651973	37	2	162095248	R			Island	2:162094028-162095900	Promoter_Associated	chr2:162095140-162095835	3		NA		NA
cg24681695	cg24681695	37	2	170550946	R	C2orf77;PHOSPHO2;KLHL23	TSS200;TSS200;TSS200	Island	2:170550412-170551785	Promoter_Associated	chr2:170550845-170551335	3		NA		NA
cg15303793	cg15303793	37	2	205234408	R							NA		NA		NA
cg14265823	cg14265823	37	2	223163326	F	PAX3;PAX3;CCDC140;PAX3;PAX3;PAX3;PAX3;PAX3;PAX3	1stExon;1stExon;5'UTR;1stExon;1stExon;1stExon;1stExon;1stExon;1stExon	Island			chr2:223162760-223163355	3		NA		NA
cg06771950	cg06771950	37	2	232155178	R	ARMC9;ARMC9;ARMC9	Body;Body;Body				chr2:232155065-232155415	3		NA		NA
cg21424120	cg21424120	37	2	232395308	F	NMUR1	TSS200	Island	2:232394920-232396293	Unclassified	chr2:232394645-232395330	3		NA		NA
cg25298319	cg25298319	37	2	233217079	R			Island	2:233216690-233217283	Unclassified_Cell_type_specific	chr2:233216685-233217095	3		NA		NA
cg22469841	cg22469841	37	3	120169368	R	FSTL1	Body	Island			chr3:120169065-120170015	3		NA		NA
cg07478098	cg07478098	37	3	127799975	R	RUVBL1	3'UTR	S_Shelf			chr3:127799940-127800355	3		NA		NA
cg18814069	cg18814069	37	3	140395898	F	TRIM42	TSS1500					NA		NA		NA
cg20169913	cg20169913	37	3	184014083	F			N_Shelf				NA		NA		NA
cg02306229	cg02306229	37	4	1557317	R			N_Shore	4:1557249-1557364	Unclassified_Cell_type_specific		NA	chr4:1554896-1560177	6		NA
cg04814467	cg04814467	37	4	1855934	R	LETM1	Body	N_Shore				NA		NA		NA
cg16534802	cg16534802	37	4	4406132	R	D4S234E;D4S234E	Body;Body					NA	chr4:4406012-4406817	4		NA
cg19846622	cg19846622	37	4	4859960	R	MSX1	TSS1500	Island			chr4:4859525-4860195	3		NA		NA
cg12168535	cg12168535	37	4	108931059	F	HADH	Body					NA		NA		NA
cg07174665	cg07174665	37	4	129474594	R				4:129474281-129474901	Unclassified	chr4:129474000-129474830	3		NA		NA
cg05164514	cg05164514	37	4	148605397	F	PRMT10	TSS200	Island	4:148604338-148606087	Promoter_Associated	chr4:148605225-148605975	3		NA		NA
cg06178703	cg06178703	37	5	5327381	F						chr5:5327205-5327495	3		NA		NA
cg17442477	cg17442477	37	5	25315365	R						chr5:25315245-25315495	3		NA		NA
cg00884004	cg00884004	37	5	31809816	R	PDZD2	Body		5:31809106-31810055	Unclassified	chr5:31809720-31810075	3		NA		NA
cg11619995	cg11619995	37	5	34548855	F							NA		NA		NA
cg02284297	cg02284297	37	5	65114084	R	NLN	Body					NA		NA		NA
cg14218795	cg14218795	37	5	78658820	F							NA		NA		NA
cg23973000	cg23973000	37	5	112770527	F	TSSK1B;MCC	1stExon;Body					NA		NA		NA
cg25754158	cg25754158	37	5	140235442	R	PCDHA10;PCDHA10;PCDHA10;PCDHA1;PCDHA1;PCDHA2;PCDHA3;PCDHA4;PCDHA5;PCDHA6;PCDHA6;PCDHA7;PCDHA8;PCDHA9	TSS200;TSS200;TSS200;Body;Body;Body;Body;Body;Body;Body;Body;Body;Body;Body	N_Shore			chr5:140235365-140235595	3		NA		NA
cg12938649	cg12938649	37	6	1553830	R			N_Shore			chr6:1553565-1554235	3		NA		NA
cg14254433	cg14254433	37	6	34482411	F	PACSIN1	5'UTR		6:34482397-34482555	Unclassified_Cell_type_specific	chr6:34482380-34482995	3		NA		NA
cg02650929	cg02650929	37	6	34482476	R	PACSIN1;PACSIN1	TSS200;5'UTR		6:34482397-34482555	Unclassified_Cell_type_specific	chr6:34482380-34482995	3		NA		NA
cg11754137	cg11754137	37	6	162040298	F	PARK2;PARK2;PARK2	Body;Body;Body					NA		NA	chr6:162039592-162040484	6
cg12510512	cg12510512	37	7	1717187	F						chr7:1717065-1717355	3		NA		NA
cg13641082	cg13641082	37	7	2319604	R	SNX8	Body	S_Shore			chr7:2319580-2319815	3		NA		NA
cg00452446	cg00452446	37	7	48376308	R	ABCA13	Body					NA		NA	chr7:48375976-48377101	6
cg12548629	cg12548629	37	7	92463334	F	CDK6;CDK6	5'UTR;TSS200	Island	7:92461894-92463431	Promoter_Associated	chr7:92462660-92464415	3		NA		NA
cg22377767	cg22377767	37	7	99102124	F	ZKSCAN5;ZKSCAN5	TSS200;TSS1500	N_Shore	7:99101913-99103487	Promoter_Associated	chr7:99102105-99102655	3		NA		NA
cg13596235	cg13596235	37	7	99229650	F	ZNF498	3'UTR				chr7:99229260-99229795	3		NA		NA
cg27441119	cg27441119	37	7	116087209	F							NA		NA	chr7:116086260-116087879	4
cg18540249	cg18540249	37	8	1500367	R	DLGAP2	Body	N_Shore			chr8:1499865-1500755	3		NA		NA
cg20257821	cg20257821	37	8	1500400	R	DLGAP2	Body	N_Shore			chr8:1499865-1500755	3		NA		NA
cg02641770	cg02641770	37	8	1500789	R	DLGAP2	Body	N_Shore				NA		NA		NA
cg14992524	cg14992524	37	8	10586135	R	SOX7	Body	N_Shore			chr8:10585845-10586435	3		NA		NA
cg06407417	cg06407417	37	8	11614568	R	GATA4	Body				chr8:11614145-11614615	3		NA		NA
cg25237788	cg25237788	37	8	35092188	R	UNC5D	TSS1500	N_Shore				NA		NA		NA
cg00491021	cg00491021	37	8	42064880	F	PLAT;PLAT	5'UTR;5'UTR				chr8:42064725-42064930	3		NA		NA
cg04979000	cg04979000	37	8	81235942	F							NA		NA		NA
cg22795224	cg22795224	37	8	143359953	F	TSNARE1	Body	Island				NA	chr8:143351002-143364381	6		NA
cg08022079	cg08022079	37	9	8711966	F	PTPRD;PTPRD;PTPRD;PTPRD;PTPRD;PTPRD	Body;Body;Body;Body;Body;Body	N_Shore				NA		NA		NA
cg02241615	cg02241615	37	9	33928837	R	UBAP2;UBAP2;UBAP2	5'UTR;Body;Body					NA		NA		NA
cg27363091	cg27363091	37	9	95946148	R	WNK2	TSS1500	Island			chr9:95945945-95946255	3		NA		NA
cg11198912	cg11198912	37	10	403424	F	DIP2C	Body					NA		NA		NA
cg06895810	cg06895810	37	10	5668687	R							NA		NA		NA
cg25677689	cg25677689	37	10	7744172	R	ITIH2	TSS1500					NA		NA	chr10:7742349-7761828	6
cg25641058	cg25641058	37	10	48989309	F							NA		NA		NA
cg06072769	cg06072769	37	10	50146962	F	WDFY4	Body					NA		NA		NA
cg07972159	cg07972159	37	10	78870177	F	KCNMA1;KCNMA1;KCNMA1;KCNMA1	Body;Body;Body;Body					NA		NA		NA
cg14903612	cg14903612	37	10	80811883	F	LOC283050;LOC283050;LOC283050	Body;Body;Body		10:80811824-80812568	Unclassified_Cell_type_specific	chr10:80811685-80811995	3		NA		NA
cg18672465	cg18672465	37	10	102845802	R						chr10:102845680-102845895	3		NA		NA
cg16600703	cg16600703	37	10	124598063	F	CUZD1;FAM24B-CUZD1;CUZD1	Body;Body;Body					NA		NA		NA
cg02908956	cg02908956	37	10	126725416	F	CTBP2;CTBP2;CTBP2;CTBP2	Body;Body;Body;Body					NA		NA	chr10:126725012-126726434	6
cg19419739	cg19419739	37	11	1902923	R	LSP1;LSP1;LSP1;LSP1	Body;Body;Body;Body	N_Shore	11:1902878-1904414	Unclassified_Cell_type_specific	chr11:1902885-1903695	3		NA		NA
cg24251890	cg24251890	37	11	47290825	R	MADD;MADD;MADD;MADD;MADD;MADD;MADD;MADD;MADD;MADD	TSS1500;TSS1500;TSS1500;TSS200;TSS1500;TSS1500;TSS1500;TSS1500;TSS1500;TSS1500	N_Shore	11:47290158-47291841	Promoter_Associated	chr11:47290465-47291070	3		NA		NA
cg03682622	cg03682622	37	11	48345815	F	OR4C3	TSS1500					NA		NA		NA
cg10775424	cg10775424	37	11	65149911	R	SLC25A45;SLC25A45;SLC25A45;SLC25A45;SLC25A45	5'UTR;5'UTR;5'UTR;TSS200;TSS200	N_Shelf	11:65149260-65150575	Promoter_Associated	chr11:65149760-65150455	3		NA		NA
cg14897096	cg14897096	37	11	66722073	F	PC;PC	5'UTR;5'UTR	N_Shelf				NA		NA		NA
cg14653250	cg14653250	37	11	66725860	F	PC;PC	TSS200;TSS200	Island	11:66724075-66726833	Promoter_Associated	chr11:66725785-66726295	3		NA		NA
cg09203240	cg09203240	37	11	68115891	R	LRP5	Body	S_Shore				NA	chr11:68113789-68116118	6		NA
cg09414807	cg09414807	37	11	68214432	R	LRP5;LRP5	Body;Body	N_Shore	11:68213865-68215414	Promoter_Associated		NA	chr11:68212937-68215696	6	chr11:68214304-68215396	6
cg02830616	cg02830616	37	11	72986673	F	P2RY6;P2RY6;P2RY6;P2RY6;P2RY6;P2RY6;P2RY6;P2RY6	5'UTR;5'UTR;5'UTR;5'UTR;5'UTR;5'UTR;5'UTR;Body				chr11:72986445-72986735	3		NA		NA
cg12188986	cg12188986	37	11	93063886	R	CCDC67;CCDC67	1stExon;5'UTR	Island			chr11:93063160-93064055	3		NA		NA
cg00078706	cg00078706	37	11	111195924	F							NA		NA	chr11:111195849-111199689	6
cg08916852	cg08916852	37	11	117523000	F	DSCAML1	Body				chr11:117522760-117523015	3		NA		NA
cg05471602	cg05471602	37	11	129306737	F	BARX2	Body	Island			chr11:129306505-129306875	3		NA		NA
cg02891801	cg02891801	37	12	6472782	F	SCNN1A;SCNN1A;SCNN1A	Body;Body;Body	Island	12:6472154-6473704	Promoter_Associated	chr12:6472440-6473535	3		NA		NA
cg02585702	cg02585702	37	12	25055262	R	BCAT1	Body	N_Shore	12:25055144-25055356	Unclassified_Cell_type_specific	chr12:25054945-25056575	3		NA		NA
cg06352041	cg06352041	37	12	106532503	R	NUAK1;NUAK1	1stExon;5'UTR	Island	12:106532079-106532737	Unclassified_Cell_type_specific	chr12:106532485-106533455	3		NA		NA
cg07054978	cg07054978	37	12	107750336	R	BTBD11	Body		12:107750267-107750386	Unclassified_Cell_type_specific	chr12:107750220-107750410	3		NA		NA
cg15631781	cg15631781	37	12	109731880	R	FOXN4	Body	S_Shelf			chr12:109731865-109732035	3		NA		NA
cg23104930	cg23104930	37	12	133125882	F	FBRSL1	Body	Island				NA	chr12:133123921-133131179	6		NA
cg20046827	cg20046827	37	13	101477929	F	NALCN-AS1	Body		13:101477749-101478089	Unclassified_Cell_type_specific	chr13:101477860-101478130	3		NA		NA
cg19907812	cg19907812	37	13	112757082	F			N_Shore			chr13:112757025-112757395	3		NA		NA
cg15296644	cg15296644	37	13	112856953	F							NA		NA		NA
cg14845609	cg14845609	37	13	113376010	R	ATP11A;ATP11A	Body;Body				chr13:113375565-113376290	3		NA		NA
cg05439665	cg05439665	37	13	113656424	R	MCF2L;MCF2L	Body;Body	S_Shore	13:113655476-113656897	Unclassified_Cell_type_specific	chr13:113656345-113657215	3		NA		NA
cg18901895	cg18901895	37	14	90168351	R			Island	14:90167257-90168591	Promoter_Associated	chr14:90167965-90169255	3		NA		NA
cg25041262	cg25041262	37	14	95527749	F						chr14:95527685-95527835	3		NA		NA
cg01653080	cg01653080	37	14	104205041	F	PPP1R13B	Body	N_Shore				NA		NA		NA
cg06891164	cg06891164	37	14	105451249	R	C14orf79	TSS1500	N_Shore			chr14:105451025-105451375	3		NA		NA
cg20766212	cg20766212	37	14	105653690	R						chr14:105653540-105653695	3		NA		NA
cg21064333	cg21064333	37	15	63613902	R			Island			chr15:63613600-63614095	3		NA		NA
cg18261836	cg18261836	37	15	73915181	R	NPTN;NPTN;NPTN;NPTN	Body;Body;Body;Body					NA		NA		NA
cg14070108	cg14070108	37	15	77922163	R	LINGO1	Body	N_Shelf			chr15:77922125-77922275	3		NA		NA
cg06809964	cg06809964	37	15	101853679	R	PCSK6;PCSK6;PCSK6	Body;Body;Body				chr15:101853225-101853975	3		NA		NA
cg04895205	cg04895205	37	16	592365	R	SOLH	5'UTR	N_Shore				NA	chr16:592269-592589	3		NA
cg01446350	cg01446350	37	16	2250101	R			S_Shelf	16:2250074-2250255	Unclassified_Cell_type_specific		NA	chr16:2248352-2250566	6		NA
cg05663278	cg05663278	37	16	8979125	R						chr16:8978925-8979375	3		NA		NA
cg22588978	cg22588978	37	16	58400064	F							NA		NA	chr16:58399925-58401074	6
cg26940479	cg26940479	37	16	85201840	R			N_Shore			chr16:85201225-85202255	3		NA		NA
cg10149042	cg10149042	37	16	86901448	F						chr16:86901325-86902150	3		NA		NA
cg14182517	cg14182517	37	17	9066686	F	NTN1	Body	S_Shore			chr17:9066565-9066910	3		NA		NA
cg05738748	cg05738748	37	17	15169910	R	PMP22;PMP22;PMP22;PMP22	TSS1500;TSS1500;TSS1500;TSS1500	S_Shelf				NA		NA	chr17:15169676-15170012	3
cg15052447	cg15052447	37	17	74696872	R	MXRA7;MXRA7;MXRA7	Body;Body;Body				chr17:74696360-74697675	3		NA		NA
cg08882736	cg08882736	37	17	76820506	R	USP36	Body				chr17:76820345-76820575	3		NA		NA
cg26011846	cg26011846	37	17	79108344	R	AATK;MIR1250	Body;TSS1500	N_Shore				NA	chr17:79086630-79110728	6		NA
cg15393702	cg15393702	37	18	21243529	F	ANKRD29	TSS1500	S_Shore	18:21241676-21243539	Unclassified	chr18:21243305-21243590	3		NA		NA
cg04245402	cg04245402	37	19	751241	R	C19orf21	5'UTR				chr19:750825-752295	3		NA		NA
cg02300825	cg02300825	37	19	1496416	R	REEP6	Body	Island				NA		NA		NA
cg03770437	cg03770437	37	19	4988206	F	KDM4B	5'UTR	S_Shore				NA		NA		NA
cg24170166	cg24170166	37	19	14982778	F							NA	chr19:14982472-14982876	6	chr19:14982389-14982920	6
cg03287692	cg03287692	37	19	41307228	R	EGLN2;EGLN2	1stExon;Body	Island				NA		NA	chr19:41303613-41318383	6
cg27359731	cg27359731	37	19	42432264	R			Island			chr19:42431805-42432275	3		NA		NA
cg09915983	cg09915983	37	20	2844691	R	VPS16;PTPRA;VPS16	Body;TSS200;Body				chr20:2844505-2844795	3		NA		NA
cg14756757	cg14756757	37	20	19963542	F	RIN2;RIN2	Body;Body					NA		NA	chr20:19961068-19964021	5
cg22068570	cg22068570	37	20	20002133	F	NAA20;NAA20;NAA20	Body;Body;Body	S_Shelf				NA		NA		NA
cg25390476	cg25390476	37	20	32398948	R	CHMP4B	TSS200	N_Shore	20:32398827-32399217	Promoter_Associated	chr20:32398865-32399215	3		NA		NA
cg17326609	cg17326609	37	20	34026616	R	GDF5	TSS1500		20:34025701-34027684	Unclassified	chr20:34025425-34026815	3		NA		NA
cg03908391	cg03908391	37	20	57427170	F	GNAS;GNAS;GNAS;GNASAS	TSS1500;TSS1500;3'UTR;TSS1500	N_Shore	20:57426788-57428499	Unclassified	chr20:57426225-57427395	3		NA		NA
cg13044838	cg13044838	37	20	61594176	F	SLC17A9	Body	S_Shelf				NA	chr20:61592554-61597373	6	chr20:61593647-61604320	6
cg04964857	cg04964857	37	21	30106980	F						chr21:30106925-30107110	3		NA		NA
cg26728043	cg26728043	37	21	35265174	R							NA	chr21:35265144-35265517	6	chr21:35265058-35265600	6
cg01103827	cg01103827	37	21	40554221	F	PSMG1;PSMG1	Body;Body	N_Shore			chr21:40554000-40554710	3		NA		NA
cg04498775	cg04498775	37	21	44573062	R			N_Shore			chr21:44572940-44573110	3		NA		NA
cg21904991	cg21904991	37	22	30984040	R	PES1;PES1;PES1;PES1	Body;Body;5'UTR;5'UTR	N_Shelf				NA		NA	chr22:30978572-30984181	6
cg17432317	cg17432317	37	22	39195866	F						chr22:39195660-39196035	3		NA		NA
cg08255187	cg08255187	37	22	39627689	R	PDGFB;PDGFB	Body;Body	Island			chr22:39627660-39628055	3		NA		NA
cg16296290	cg16296290	37	1	2136845	F	C1orf86	5'UTR	Island	1:2135990-2137939	Promoter_Associated	chr1:2135800-2137090	3		NA		NA
cg09469812	cg09469812	37	1	2899497	R							NA	chr1:2898448-2899665	5		NA
cg23631229	cg23631229	37	1	7962850	R				1:7962777-7963136	Unclassified	chr1:7962845-7963115	3		NA		NA
cg22567621	cg22567621	37	1	11539241	R	PTCHD2	TSS200	Island	1:11538702-11539251	Unclassified	chr1:11538525-11539330	3		NA		NA
cg04897742	cg04897742	37	1	16085148	R	FBLIM1	TSS200	Island			chr1:16084645-16085375	3		NA		NA
cg16469266	cg16469266	37	1	24061612	F						chr1:24061500-24061710	3		NA		NA
cg20178091	cg20178091	37	1	24126989	R	GALE;GALE;GALE;GALE	5'UTR;5'UTR;TSS1500;1stExon	Island			chr1:24126000-24127115	3		NA		NA
cg17462478	cg17462478	37	1	25559024	F	SYF2;SYF2	TSS200;TSS200	Island	1:25558511-25559924	Promoter_Associated	chr1:25558905-25559375	3		NA		NA
cg26580904	cg26580904	37	1	30995987	R						chr1:30995920-30996295	3		NA		NA
cg08735298	cg08735298	37	1	38273312	F	C1orf122;YRDC;C1orf122	TSS200;Body;TSS200	N_Shore	1:38272955-38274948	Promoter_Associated	chr1:38273225-38273695	3		NA		NA
cg26828173	cg26828173	37	1	41321372	F				1:41321289-41321487	Unclassified_Cell_type_specific	chr1:41321260-41321595	3		NA		NA
cg02232418	cg02232418	37	1	57758231	F	DAB1	5'UTR					NA		NA		NA
cg07835254	cg07835254	37	1	65532761	F			Island	1:65532641-65532970	Promoter_Associated_Cell_type_specific	chr1:65532085-65535195	3		NA		NA
cg03887502	cg03887502	37	1	76261602	R	MSH4	TSS1500	N_Shore			chr1:76261600-76262130	3		NA		NA
cg11075451	cg11075451	37	1	89600119	F	GBP7	Body					NA		NA		NA
cg00426921	cg00426921	37	1	120254845	F	PHGDH	Body	Island	1:120254246-120255584	Promoter_Associated	chr1:120254380-120254855	3		NA		NA
cg01766368	cg01766368	37	1	150336910	R	RPRD2	TSS200	Island			chr1:150336780-150337575	3		NA		NA
cg01839665	cg01839665	37	1	161102358	F	DEDD;DEDD;DEDD;DEDD;DEDD	5'UTR;5'UTR;TSS200;1stExon;1stExon	Island	1:161101135-161103088	Promoter_Associated	chr1:161102185-161103155	3		NA		NA
cg08609318	cg08609318	37	1	164744436	F	LOC100505795;PBX1;PBX1;PBX1	TSS1500;Body;Body;Body				chr1:164744080-164744535	3		NA		NA
cg24039962	cg24039962	37	1	172507360	F	C1orf9;C1orf9	Body;Body				chr1:172507060-172507370	3		NA		NA
cg24140704	cg24140704	37	1	184724736	F	EDEM3	TSS1500	S_Shore			chr1:184724425-184725095	3		NA		NA
cg22358708	cg22358708	37	1	185126161	R	C1orf25;C1orf26;C1orf26	TSS200;TSS200;TSS200	Island	1:185126115-185126163	Promoter_Associated	chr1:185126025-185126415	3		NA		NA
cg04093852	cg04093852	37	1	204112300	R	ETNK2;ETNK2;ETNK2;ETNK2	Body;Body;Body;Body					NA		NA		NA
cg18950807	cg18950807	37	1	204445424	R	PIK3C2B	5'UTR				chr1:204444705-204445450	3		NA		NA
cg21893737	cg21893737	37	1	225616601	R	LBR;LBR	TSS1500;TSS200	S_Shore	1:225616266-225616667	Promoter_Associated	chr1:225616080-225616730	3		NA		NA
cg02280855	cg02280855	37	1	229693798	R	ABCB10	Body	Island	1:229693733-229694016	Promoter_Associated	chr1:229693265-229694055	3		NA		NA
cg21233473	cg21233473	37	1	231004493	F	C1orf198;C1orf198	5'UTR;TSS200	Island	1:231004190-231004857	Promoter_Associated	chr1:231002800-231005115	3		NA		NA
cg24052284	cg24052284	37	1	244806451	F							NA		NA		NA
cg26241591	cg26241591	37	1	246425098	F	SMYD3;SMYD3	Body;Body		1:246425045-246425202	Unclassified_Cell_type_specific	chr1:246425060-246425450	3		NA		NA
cg15144216	cg15144216	37	2	269218	F	ACP1;ACP1;ACP1;ACP1	Body;Body;Body;Body	S_Shelf				NA		NA	chr2:259801-270417	6
cg15894369	cg15894369	37	2	720975	R							NA		NA		NA
cg20675093	cg20675093	37	2	15952423	R							NA		NA		NA
cg17096665	cg17096665	37	2	20101961	R	TTC32	TSS1500	Island			chr2:20101640-20102495	3		NA		NA
cg27297626	cg27297626	37	2	23785055	F	KLHL29	5'UTR	Island				NA	chr2:23784695-23788053	6		NA
cg11273176	cg11273176	37	2	26947126	F	KCNK3	Body	N_Shelf			chr2:26946845-26947395	3		NA		NA
cg04298686	cg04298686	37	2	31554200	F						chr2:31554160-31554415	3		NA		NA
cg01967774	cg01967774	37	2	43453449	R	ZFP36L2;LOC100129726	1stExon;TSS1500	Island	2:43453094-43453460	Unclassified	chr2:43451700-43453630	3		NA		NA
cg12138201	cg12138201	37	2	43540996	R	THADA;THADA;THADA	Body;Body;Body				chr2:43540160-43541095	3		NA		NA
cg04161948	cg04161948	37	2	72031564	F						chr2:72031260-72031770	3		NA		NA
cg13065834	cg13065834	37	2	85980951	R	ATOH8;ATOH8	1stExon;5'UTR	Island	2:85980619-85982114	Unclassified_Cell_type_specific	chr2:85980125-85981535	3		NA		NA
cg25203885	cg25203885	37	2	87302643	F	LOC285074	Body	Island	2:87302525-87304247	Promoter_Associated_Cell_type_specific	chr2:87302525-87302935	3		NA		NA
cg11281961	cg11281961	37	2	97498902	R	CNNM3;CNNM3	3'UTR;3'UTR				chr2:97498245-97499255	3		NA		NA
cg02016590	cg02016590	37	2	105030499	R							NA		NA		NA
cg05928219	cg05928219	37	2	112642027	R	ANAPC1	TSS1500	S_Shore	2:112641159-112642323	Promoter_Associated	chr2:112641665-112642250	3		NA		NA
cg07603794	cg07603794	37	2	122354626	R	CLASP1;CLASP1;CLASP1	Body;Body;Body					NA	chr2:122353724-122354702	6	chr2:122353143-122354815	6
cg26890182	cg26890182	37	2	135621176	R	ACMSD	Body					NA		NA		NA
cg26522240	cg26522240	37	2	145277843	F	ZEB2;ZEB2;ZEB2;ZEB2;ZEB2	Body;5'UTR;1stExon;1stExon;5'UTR	N_Shelf	2:145277204-145277973	Promoter_Associated	chr2:145277505-145278575	3		NA		NA
cg00133811	cg00133811	37	2	149793702	R	KIF5C	Body				chr2:149793445-149793835	3		NA		NA
cg16207867	cg16207867	37	2	152873221	F	CACNB4;CACNB4;CACNB4	Body;Body;Body					NA		NA	chr2:152872732-152873971	6
cg09916232	cg09916232	37	2	160590352	F	MARCH7;MARCH7;MARCH7;MARCH7	TSS200;Body;Body;Body					NA		NA		NA
cg03074424	cg03074424	37	2	183989067	F	NUP35	TSS200		2:183988892-183989798	Promoter_Associated	chr2:183988925-183989990	3		NA		NA
cg12805593	cg12805593	37	2	203776981	R	WDR12;ALS2CR8;ALS2CR8;ALS2CR8	TSS200;TSS200;5'UTR;1stExon	Island	2:203775989-203777193	Promoter_Associated	chr2:203776800-203777055	3		NA		NA
cg13703721	cg13703721	37	2	220363632	R	GMPPA;GMPPA;GMPPA;GMPPA	1stExon;1stExon;5'UTR;5'UTR	S_Shore	2:220362029-220363991	Promoter_Associated	chr2:220363185-220363675	3		NA		NA
cg04393926	cg04393926	37	2	225811938	R	DOCK10;DOCK10	TSS200;Body		2:225811594-225811969	Unclassified	chr2:225811680-225811955	3		NA		NA
cg24995347	cg24995347	37	2	231089641	R	SP140;SP140	TSS1500;TSS1500					NA	chr2:231089072-231091574	6		NA
cg14208133	cg14208133	37	2	233198988	R	DIS3L2	Body					NA	chr2:233187687-233206655	6		NA
cg17397592	cg17397592	37	2	237416338	R	IQCA1	TSS1500	Island	2:237415602-237416359	Unclassified_Cell_type_specific		NA	chr2:237415579-237417588	6		NA
cg00706159	cg00706159	37	2	237416342	R	IQCA1;IQCA1;IQCA1	TSS200;TSS200;TSS200	Island	2:237415602-237416359	Unclassified_Cell_type_specific		NA	chr2:237415579-237417588	6		NA
cg04202619	cg04202619	37	3	38180576	F	MYD88;MYD88;MYD88;MYD88;MYD88	Body;Body;Body;Body;Body	Island	3:38178028-38181059	Promoter_Associated	chr3:38180000-38180850	3		NA		NA
cg05669873	cg05669873	37	3	39149014	F	GORASP1;TTC21A;TTC21A	1stExon;TSS200;TSS200	Island			chr3:39148225-39149270	3		NA		NA
cg04741853	cg04741853	37	3	44037189	R			Island	3:44036946-44038914	Unclassified_Cell_type_specific	chr3:44036280-44038855	3		NA		NA
cg22050705	cg22050705	37	3	44666898	R	ZNF197;ZNF197	5'UTR;5'UTR	S_Shore	3:44665714-44667136	Unclassified_Cell_type_specific	chr3:44666660-44667535	3		NA		NA
cg16067242	cg16067242	37	3	45260274	F						chr3:45260065-45260515	3		NA		NA
cg26466970	cg26466970	37	3	59035943	F	C3orf67	TSS1500	Island	3:59035167-59036236	Promoter_Associated	chr3:59035725-59036070	3		NA		NA
cg12508343	cg12508343	37	3	125076233	R	ZNF148	5'UTR	Island	3:125075605-125076554	Promoter_Associated	chr3:125075580-125076670	3		NA		NA
cg15847988	cg15847988	37	3	146213845	F	PLSCR2	TSS200					NA		NA		NA
cg18512997	cg18512997	37	3	148437005	F	AGTR1;AGTR1;AGTR1;AGTR1	5'UTR;5'UTR;5'UTR;5'UTR				chr3:148436820-148437035	3		NA		NA
cg22878627	cg22878627	37	3	169379010	F	MECOM	Body	N_Shore	3:169378782-169379878	Unclassified	chr3:169378525-169379135	3		NA		NA
cg27020690	cg27020690	37	3	169482358	R			Island	3:169481981-169483408	Unclassified	chr3:169482065-169482675	3		NA		NA
cg15494117	cg15494117	37	3	169482895	F	TERC	TSS200	Island	3:169481981-169483408	Unclassified	chr3:169482780-169483070	3		NA		NA
cg17293936	cg17293936	37	3	185911519	F	DGKG;DGKG;DGKG	Body;Body;Body	Island	3:185911294-185911582	Unclassified_Cell_type_specific	chr3:185911065-185912595	3		NA		NA
cg18222855	cg18222855	37	3	186229811	R				3:186229803-186229948	Unclassified_Cell_type_specific		NA	chr3:186228862-186230217	6	chr3:186227300-186230129	6
cg21867387	cg21867387	37	3	187948662	R	LPP;LPP;LPP	5'UTR;5'UTR;5'UTR					NA		NA		NA
cg17809494	cg17809494	37	3	188572244	F	LPP;LPP;LPP	Body;Body;Body				chr3:188572240-188572555	3		NA		NA
cg04245305	cg04245305	37	3	195940754	F							NA		NA		NA
cg01083607	cg01083607	37	3	197024248	F	DLG1-AS1;DLG1;DLG1;DLG1;DLG1	TSS1500;5'UTR;5'UTR;5'UTR;5'UTR	N_Shore			chr3:197023700-197024655	3		NA		NA
cg01367310	cg01367310	37	4	991593	R	IDUA	Body	Island			chr4:991125-992475	3		NA		NA
cg00974241	cg00974241	37	4	6717832	R	CNO	TSS200	N_Shore	4:6717068-6720014	Unclassified	chr4:6717465-6718695	3		NA		NA
cg21523251	cg21523251	37	4	8582110	F	GPR78	TSS200	Island			chr4:8581905-8582315	3		NA		NA
cg18853669	cg18853669	37	4	11772351	F							NA		NA		NA
cg06877317	cg06877317	37	4	12162045	R							NA		NA		NA
cg23370536	cg23370536	37	4	55523824	F	KIT;KIT	TSS1500;TSS1500	Island	4:55523377-55525178	Unclassified_Cell_type_specific	chr4:55523245-55523855	3		NA		NA
cg04754315	cg04754315	37	4	57522801	F	HOPX;HOPX;HOPX;HOPX;HOPX	5'UTR;Body;Body;TSS200;TSS200	S_Shore	4:57521411-57523249	Unclassified	chr4:57521360-57522830	3		NA		NA
cg21868348	cg21868348	37	4	77229891	R	STBD1;FAM47E-STBD1	Body;Body	S_Shore			chr4:77229725-77230050	3		NA		NA
cg03965885	cg03965885	37	4	78079304	F	CCNG2	5'UTR	Island	4:78079057-78079671	Promoter_Associated	chr4:78078120-78079615	3		NA		NA
cg00010947	cg00010947	37	4	84377400	R	HELQ;MRPS18C	TSS1500;Body	S_Shore	4:84376414-84377588	Promoter_Associated		NA	chr4:84376383-84377537	6	chr4:84374841-84378187	6
cg07781988	cg07781988	37	4	87927978	F	AFF1;AFF1	Body;TSS200	Island	4:87927626-87928476	Promoter_Associated	chr4:87927145-87928475	3		NA		NA
cg21633243	cg21633243	37	4	139966891	F	CCRN4L	3'UTR					NA		NA	chr4:139962685-139967474	6
cg22359388	cg22359388	37	4	154170822	F	TRIM2;TRIM2	Body;5'UTR	S_Shore	4:154169904-154171049	Promoter_Associated	chr4:154170320-154171255	3		NA		NA
cg16534103	cg16534103	37	4	166300252	R	CPE;CPE	5'UTR;1stExon	Island	4:166299896-166300699	Unclassified_Cell_type_specific	chr4:166299820-166301155	3		NA		NA
cg15533075	cg15533075	37	4	172734843	F	GALNTL6;GALNTL6	1stExon;5'UTR	Island			chr4:172734285-172735075	3		NA		NA
cg07019536	cg07019536	37	5	14872207	R	ANKH	TSS1500	Island	5:14871895-14872229	Unclassified_Cell_type_specific		NA	chr5:14870944-14873494	6	chr5:14870965-14873606	6
cg05737347	cg05737347	37	5	32224931	R						chr5:32224085-32225090	3		NA		NA
cg10932018	cg10932018	37	5	54516487	F			Island	5:54516070-54517058	Unclassified_Cell_type_specific	chr5:54516005-54516995	3		NA		NA
cg18488429	cg18488429	37	5	54988505	R	SLC38A9;SLC38A9;SLC38A9;SLC38A9;SLC38A9;SLC38A9;SLC38A9	5'UTR;1stExon;1stExon;Body;Body;5'UTR;5'UTR				chr5:54988365-54988650	3		NA		NA
cg22503308	cg22503308	37	5	59742858	F	PDE4D	5'UTR					NA		NA	chr5:59742319-59744216	6
cg18516158	cg18516158	37	5	76939772	R			N_Shore	5:76939065-76939859	Unclassified_Cell_type_specific	chr5:76938505-76939995	3		NA		NA
cg15297153	cg15297153	37	5	88185314	R	MEF2C;MEF2C;MEF2C-AS1;MEF2C-AS1;MEF2C-AS1	5'UTR;5'UTR;Body;Body;Body	Island			chr5:88184760-88185855	3		NA		NA
cg23289079	cg23289079	37	5	122430476	F	PRDM6	Body	N_Shore			chr5:122429665-122430495	3		NA		NA
cg12624894	cg12624894	37	5	132073281	F	KIF3A	TSS200	Island	5:132072164-132073968	Promoter_Associated	chr5:132073200-132073435	3		NA		NA
cg26452341	cg26452341	37	5	134446260	F	C5orf66	5'UTR				chr5:134445965-134446395	3		NA		NA
cg07306452	cg07306452	37	5	139708162	R						chr5:139708020-139708290	3		NA		NA
cg17061215	cg17061215	37	5	150521251	R	ANXA6;ANXA6	TSS200;Body		5:150521159-150521372	Unclassified_Cell_type_specific	chr5:150521105-150521470	3		NA		NA
cg15066954	cg15066954	37	5	160973937	F	GABRB2;GABRB2	5'UTR;5'UTR	N_Shore			chr5:160973885-160974335	3		NA		NA
cg00332146	cg00332146	37	5	175975901	F	PCDH24	TSS1500				chr5:175975885-175976375	3		NA		NA
cg12997637	cg12997637	37	6	6007397	R	NRN1;NRN1;NRN1	1stExon;5'UTR;5'UTR	Island			chr6:6006785-6008455	3		NA		NA
cg19138640	cg19138640	37	6	14645684	R							NA		NA		NA
cg06636971	cg06636971	37	6	24911553	R	FAM65B	TSS1500	S_Shore	6:24910730-24911608	Promoter_Associated	chr6:24910585-24911835	3		NA		NA
cg14627172	cg14627172	37	6	28510339	F				6:28510148-28510797	Unclassified	chr6:28510245-28511275	3		NA		NA
cg01078434	cg01078434	37	6	29455532	F	MAS1L	1stExon					NA		NA		NA
cg12255318	cg12255318	37	6	30294854	F	TRIM39;HCG18;HCG18;TRIM39	5'UTR;Body;Body;TSS200	Island	6:30294323-30295070	Unclassified	chr6:30294820-30295195	3		NA		NA
cg16279541	cg16279541	37	6	30587698	F	MRPS18B	Body	S_Shelf				NA		NA		NA
cg03353699	cg03353699	37	6	30644693	R	KIAA1949;KIAA1949	3'UTR;3'UTR	S_Shelf	6:30644477-30645026	Gene_Associated_Cell_type_specific		NA		NA		NA
cg02362020	cg02362020	37	6	31502415	F	BAT1;BAT1	Body;Body					NA	chr6:31500939-31504733	6	chr6:31495926-31504761	6
cg26394227	cg26394227	37	6	31600222	R	BAT2	Body	S_Shore			chr6:31599500-31600235	3		NA		NA
cg20713893	cg20713893	37	6	32952784	F				6:32952285-32953310	Unclassified	chr6:32952500-32952855	3		NA		NA
cg09257923	cg09257923	37	6	74303635	F	SLC17A5	3'UTR					NA		NA		NA
cg16202970	cg16202970	37	6	99283201	F	POU3F2	1stExon	Island			chr6:99282605-99284155	3		NA		NA
cg07973435	cg07973435	37	6	100905458	R	SIM1	Body	Island			chr6:100905105-100905895	3		NA		NA
cg02233421	cg02233421	37	6	119399925	F	FAM184A;FAM184A	5'UTR;TSS200	Island	6:119399923-119400226	Promoter_Associated_Cell_type_specific	chr6:119399705-119400275	3		NA		NA
cg08214189	cg08214189	37	6	131964554	R	ENPP3	Body				chr6:131964500-131964670	3		NA		NA
cg21075964	cg21075964	37	6	134741999	R							NA	chr6:134741624-134742620	6	chr6:134741524-134743057	6
cg18217172	cg18217172	37	6	139309321	R	REPS1;REPS1;REPS1;REPS1	1stExon;5'UTR;5'UTR;1stExon	Island	6:139309311-139310557	Promoter_Associated		NA	chr6:139308376-139310126	6	chr6:139307523-139310956	6
cg10420089	cg10420089	37	6	151187322	R	MTHFD1L;MTHFD1L;MTHFD1L;MTHFD1L	TSS200;Body;Body;Body	Island	6:151186324-151188293	Promoter_Associated		NA	chr6:151186432-151188451	6	chr6:151185937-151188988	6
cg24025786	cg24025786	37	6	164758059	R			Island				NA		NA	chr6:164756920-164759938	6
cg13528713	cg13528713	37	6	167412636	F	FGFR1OP;FGFR1OP;FGFR1OP;MIR3939	TSS200;TSS200;TSS200;TSS1500	Island	6:167412459-167413052	Promoter_Associated	chr6:167412465-167412975	3		NA		NA
cg08540840	cg08540840	37	6	170123135	F	PHF10;PHF10	Body;Body				chr6:170122700-170124035	3		NA		NA
cg18503078	cg18503078	37	7	699266	F	PRKAR1B;PRKAR1B;PRKAR1B;PRKAR1B;PRKAR1B;PRKAR1B	Body;Body;Body;Body;Body;Body				chr7:698985-699335	3		NA		NA
cg17841966	cg17841966	37	7	5643529	R	FSCN1	Body	S_Shore				NA	chr7:5642707-5644027	6	chr7:5642591-5643977	6
cg05998109	cg05998109	37	7	5644940	R	FSCN1	Body	Island				NA	chr7:5644528-5648709	6		NA
cg14088961	cg14088961	37	7	7176176	F						chr7:7176065-7176370	3		NA		NA
cg25800379	cg25800379	37	7	12250767	R	TMEM106B;TMEM106B	TSS200;TSS200	Island	7:12250197-12251945	Promoter_Associated	chr7:12250740-12251015	3		NA		NA
cg04843212	cg04843212	37	7	39606138	R	YAE1D1;YAE1D1	1stExon;1stExon	Island	7:39605309-39606352	Promoter_Associated	chr7:39605825-39606635	3		NA		NA
cg11567164	cg11567164	37	7	39739964	F	RALA	Body				chr7:39739845-39740130	3		NA		NA
cg18749153	cg18749153	37	7	42276810	R	GLI3	TSS200	Island	7:42276663-42277017	Unclassified_Cell_type_specific	chr7:42276765-42277815	3		NA		NA
cg27180994	cg27180994	37	7	43929080	F	URGCP;URGCP;URGCP	5'UTR;Body;Body					NA		NA		NA
cg00228281	cg00228281	37	7	50800963	F	GRB10;GRB10;GRB10	5'UTR;TSS1500;TSS1500					NA		NA		NA
cg17564529	cg17564529	37	7	75934484	F			S_Shore	7:75934323-75934549	Unclassified_Cell_type_specific	chr7:75934240-75934630	3		NA		NA
cg22901664	cg22901664	37	7	76005319	R			N_Shelf				NA		NA		NA
cg25361236	cg25361236	37	7	77111075	F						chr7:77111005-77111275	3		NA		NA
cg14359621	cg14359621	37	7	77142777	R						chr7:77142725-77142915	3		NA		NA
cg17467100	cg17467100	37	7	77463660	F	PHTF2;PHTF2	5'UTR;5'UTR					NA	chr7:77463431-77464303	6	chr7:77463361-77464409	6
cg03889810	cg03889810	37	7	97884367	R			S_Shelf				NA		NA		NA
cg01614087	cg01614087	37	7	98988636	R	ARPC1B	Body	N_Shore			chr7:98988620-98989055	3		NA		NA
cg27121529	cg27121529	37	7	99102251	F	ZKSCAN5;ZKSCAN5	TSS200;TSS1500	Island	7:99101913-99103487	Promoter_Associated	chr7:99102105-99102655	3		NA		NA
cg03102725	cg03102725	37	7	134761803	F	AGBL3	Body					NA		NA		NA
cg21537187	cg21537187	37	7	135662562	R	MTPN;LUZP6	TSS1500;TSS1500	S_Shore	7:135661136-135662674	Promoter_Associated	chr7:135662420-135662615	3		NA		NA
cg01143233	cg01143233	37	7	137757578	F						chr7:137757485-137757730	3		NA		NA
cg16073260	cg16073260	37	7	138239456	F	TRIM24;TRIM24;TRIM24;TRIM24	ExonBnd;ExonBnd;Body;Body					NA		NA		NA
cg05467890	cg05467890	37	7	149485981	R	SSPO	Body	N_Shore				NA	chr7:149484298-149491215	6		NA
cg15447715	cg15447715	37	7	150725397	F	ABCB8	TSS200	Island	7:150724947-150726137	Promoter_Associated	chr7:150725225-150725575	3		NA		NA
cg08815978	cg08815978	37	7	151215213	F	RHEB	Body	N_Shore	7:151215077-151215639	Promoter_Associated	chr7:151215165-151215790	3		NA		NA
cg17437261	cg17437261	37	7	157141386	R	DNAJB6;DNAJB6	5'UTR;5'UTR				chr7:157141160-157141555	3		NA		NA
cg22770560	cg22770560	37	7	157345452	R	PTPRN2;PTPRN2;PTPRN2	Body;Body;Body	N_Shore				NA	chr7:157345055-157346665	6	chr7:157342558-157345628	4
cg09827826	cg09827826	37	7	158069547	R	PTPRN2;PTPRN2;PTPRN2	Body;Body;Body				chr7:158069205-158069590	3		NA		NA
cg15983528	cg15983528	37	8	1200525	F						chr8:1200205-1200595	3		NA		NA
cg21548735	cg21548735	37	8	12946274	R	DLC1;DLC1;DLC1	Body;Body;Body					NA		NA		NA
cg04898035	cg04898035	37	8	17640624	F	MTUS1;MTUS1	5'UTR;5'UTR				chr8:17640520-17640795	3		NA		NA
cg23563543	cg23563543	37	8	21955263	F	FAM160B2	Body					NA	chr8:21954549-21957498	6		NA
cg01582937	cg01582937	37	8	22411211	F	SORBS3	5'UTR	S_Shore			chr8:22411005-22412195	3		NA		NA
cg14829271	cg14829271	37	8	28633323	R	INTS9;INTS9;INTS9	Body;Body;Body					NA		NA		NA
cg11792616	cg11792616	37	8	30018355	F	DCTN6	Body	S_Shelf				NA		NA		NA
cg04017769	cg04017769	37	8	38644939	F	TACC1;TACC1;TACC1;TACC1;TACC1	5'UTR;5'UTR;1stExon;1stExon;5'UTR	Island	8:38644468-38645017	Promoter_Associated	chr8:38644060-38645175	3		NA		NA
cg00116554	cg00116554	37	8	49833833	R	SNAI2;SNAI2	1stExon;5'UTR	N_Shelf				NA	chr8:49832245-49834883	6	chr8:49828865-49836583	6
cg00259887	cg00259887	37	8	110551965	R	EBAG9;EBAG9;EBAG9	TSS1500;5'UTR;1stExon	Island	8:110551311-110553124	Promoter_Associated	chr8:110551725-110552135	3		NA		NA
cg02800334	cg02800334	37	8	124750855	R	ANXA13;ANXA13	TSS1500;TSS1500					NA	chr8:124745501-124751261	5		NA
cg12900517	cg12900517	37	8	126088734	F	KIAA0196;KIAA0196	ExonBnd;Body					NA	chr8:126088391-126091302	6		NA
cg25462189	cg25462189	37	8	133791512	F	PHF20L1;PHF20L1;PHF20L1	Body;Body;Body	S_Shelf				NA		NA		NA
cg05079659	cg05079659	37	8	134789744	F	LOC101927798	TSS200					NA		NA		NA
cg09964873	cg09964873	37	8	143868136	F	LY6D	TSS200					NA	chr8:143862492-143871322	6		NA
cg22437276	cg22437276	37	8	144462649	F	RHPN1	Body	Island			chr8:144462645-144462875	3		NA		NA
cg12091641	cg12091641	37	8	145180933	F			Island	8:145180679-145181256	Unclassified	chr8:145180525-145180975	3		NA		NA
cg25530761	cg25530761	37	9	631129	R	KANK1;KANK1;KANK1	5'UTR;5'UTR;5'UTR				chr9:630900-631150	3		NA		NA
cg21301729	cg21301729	37	9	7974700	F						chr9:7974620-7974910	3		NA		NA
cg08568555	cg08568555	37	9	33225777	F				9:33225614-33225947	Unclassified_Cell_type_specific	chr9:33225625-33225910	3		NA		NA
cg13931999	cg13931999	37	9	35815441	R	HINT2	TSS1500	S_Shore	9:35813009-35815894	Promoter_Associated	chr9:35814985-35815615	3		NA		NA
cg04236580	cg04236580	37	9	96792973	F	PTPDC1;PTPDC1	TSS200;TSS200	Island	9:96792248-96793741	Unclassified	chr9:96792880-96793175	3		NA		NA
cg07639849	cg07639849	37	9	111775876	F	CTNNAL1;CTNNAL1	TSS200;TSS200	Island	9:111775735-111776099	Promoter_Associated	chr9:111775745-111776375	3		NA		NA
cg11774303	cg11774303	37	9	123913140	R	CNTRL	Body					NA		NA		NA
cg14748538	cg14748538	37	9	140317803	R	NOXA1;NOXA1;NOXA1;EXD3;EXD3;EXD3;EXD3	TSS200;TSS200;TSS200;TSS200;TSS200;TSS200;TSS200	Island	9:140316733-140318624	Promoter_Associated	chr9:140317605-140317895	3		NA		NA
cg10270798	cg10270798	37	10	14598238	R	FAM107B;FAM107B;FAM107B;FAM107B;FAM107B;FAM107B;FAM107B;FAM107B;FAM107B;FAM107B	5'UTR;5'UTR;5'UTR;5'UTR;5'UTR;5'UTR;5'UTR;5'UTR;Body;5'UTR		10:14598024-14598824	Promoter_Associated	chr10:14597805-14599035	3		NA		NA
cg14070577	cg14070577	37	10	15252509	R			N_Shelf	10:15251593-15252985	Unclassified	chr10:15252225-15252615	3		NA		NA
cg05586384	cg05586384	37	10	64005030	F	RTKN2	Body		10:64004696-64005227	Unclassified_Cell_type_specific	chr10:64004780-64005075	3		NA		NA
cg24938210	cg24938210	37	10	73498640	R	C10orf105;CDH23	TSS1500;Body					NA	chr10:73493560-73499197	6		NA
cg13232922	cg13232922	37	10	75284014	R	USP54	Body					NA		NA		NA
cg24543574	cg24543574	37	10	76789311	R	MYST4	Body				chr10:76789185-76789515	3		NA		NA
cg11144316	cg11144316	37	10	101551643	R	ABCC2	Body					NA		NA		NA
cg12792648	cg12792648	37	10	111932348	R						chr10:111932040-111932355	3		NA		NA
cg06619466	cg06619466	37	10	112772261	F	SHOC2	3'UTR					NA		NA		NA
cg04259358	cg04259358	37	10	119590450	R				10:119590430-119590813	Unclassified_Cell_type_specific	chr10:119590360-119590675	3		NA		NA
cg17804342	cg17804342	37	10	121271663	R	RGS10;RGS10	Body;Body				chr10:121271225-121271715	3		NA		NA
cg14320530	cg14320530	37	10	134693097	F			Island			chr10:134692740-134693495	3		NA		NA
cg05782292	cg05782292	37	11	628318	R	SCT	TSS1500	S_Shore			chr11:628065-628415	3		NA		NA
cg25630794	cg25630794	37	11	1471617	F	BRSK2	Body	S_Shore			chr11:1471605-1472490	3		NA		NA
cg17467750	cg17467750	37	11	10878933	R	ZBED5;ZBED5	5'UTR;5'UTR	N_Shore			chr11:10878565-10879230	3		NA		NA
cg25385684	cg25385684	37	11	61559570	R	C11orf10;FEN1	Body;TSS1500	N_Shore	11:61559379-61561157	Promoter_Associated	chr11:61559445-61559715	3		NA		NA
cg11624596	cg11624596	37	11	62921007	R							NA		NA		NA
cg04977124	cg04977124	37	11	65266482	R	MALAT1	Body	S_Shore			chr11:65266385-65266630	3		NA		NA
cg12930602	cg12930602	37	11	65657895	R	CCDC85B;CCDC85B	1stExon;5'UTR	Island	11:65657669-65658916	NonGene_Associated		NA	chr11:65657628-65662075	6	chr11:65654944-65668466	6
cg06070508	cg06070508	37	11	68519174	R	MTL5;MTL5	TSS200;TSS200	S_Shore	11:68517487-68519396	Unclassified	chr11:68518805-68519215	3		NA		NA
cg04143120	cg04143120	37	11	72968848	R						chr11:72968745-72969350	3		NA		NA
cg21756647	cg21756647	37	11	75024611	R	ARRB1;ARRB1	Body;Body				chr11:75024520-75025315	3		NA		NA
cg03522035	cg03522035	37	11	76370510	F	LRRC32;LRRC32	3'UTR;3'UTR				chr11:76370120-76370555	3		NA		NA
cg14242958	cg14242958	37	11	101785693	R	KIAA1377;ANGPTL5	TSS200;5'UTR	Island	11:101785201-101786753	Promoter_Associated	chr11:101785585-101786095	3		NA		NA
cg19020436	cg19020436	37	11	107992446	R	ACAT1	Body	Island	11:107991916-107992909	Promoter_Associated	chr11:107992385-107992795	3		NA		NA
cg18752041	cg18752041	37	11	113143211	R	NCAM1;NCAM1	Body;Body		11:113143120-113143222	Unclassified_Cell_type_specific	chr11:113143060-113143655	3		NA		NA
cg01768115	cg01768115	37	11	118889382	R	MIR3656;TRAPPC4;TRAPPC4;RPS25	TSS1500;5'UTR;1stExon;TSS1500	Island	11:118888736-118890139	Promoter_Associated	chr11:118889280-118889575	3		NA		NA
cg05411579	cg05411579	37	11	119565803	R	PVRL1;PVRL1;PVRL1	Body;Body;Body				chr11:119565020-119565815	3		NA		NA
cg26556630	cg26556630	37	11	121394778	F	SORL1	Body					NA		NA	chr11:121394347-121395317	3
cg11012046	cg11012046	37	11	134202336	F	GLB1L2	Body	Island	11:134201236-134202836	Unclassified		NA	chr11:134201161-134202786	6	chr11:134201344-134202809	6
cg13078969	cg13078969	37	12	1799970	F	ADIPOR2	TSS1500	Island	12:1799601-1801321	Promoter_Associated	chr12:1799960-1800935	3		NA		NA
cg12568001	cg12568001	37	12	1875422	F	ADIPOR2	Body				chr12:1875200-1875550	3		NA		NA
cg19068334	cg19068334	37	12	5144037	R						chr12:5143845-5144115	3		NA		NA
cg12495801	cg12495801	37	12	6560851	R	TAPBPL;CD27;LOC678655	TSS1500;3'UTR;TSS200		12:6560520-6561576	Promoter_Associated	chr12:6560065-6561935	3		NA		NA
cg17367616	cg17367616	37	12	27485428	F	ARNTL2	TSS1500	N_Shore	12:27485290-27486673	Promoter_Associated	chr12:27485420-27486955	3		NA		NA
cg05921581	cg05921581	37	12	53098625	F	KRT77	TSS1500					NA		NA		NA
cg03800279	cg03800279	37	12	63180852	F	PPM1H	Body				chr12:63180780-63181115	3		NA		NA
cg05041502	cg05041502	37	12	68850258	R						chr12:68850100-68850270	3		NA		NA
cg18919642	cg18919642	37	12	69139827	R	SLC35E3	TSS200	Island	12:69139496-69140873	Promoter_Associated	chr12:69139785-69140035	3		NA		NA
cg20975297	cg20975297	37	12	77719732	R			S_Shore			chr12:77719625-77720075	3		NA		NA
cg08279220	cg08279220	37	12	77720134	R			S_Shore				NA		NA		NA
cg20090301	cg20090301	37	12	77756101	F							NA		NA		NA
cg08324862	cg08324862	37	12	77800655	R						chr12:77800480-77800695	3		NA		NA
cg14881098	cg14881098	37	12	107167921	F	RIC8B	TSS1500	Island	12:107167428-107169230	Promoter_Associated	chr12:107167525-107168175	3		NA		NA
cg01479358	cg01479358	37	12	109124731	F	CORO1C;CORO1C	TSS200;5'UTR	Island	12:109124724-109125091	Promoter_Associated	chr12:109124120-109125195	3		NA		NA
cg00030959	cg00030959	37	12	120340019	F				12:120339683-120340289	Unclassified_Cell_type_specific	chr12:120339880-120340135	3		NA		NA
cg05198960	cg05198960	37	12	133309102	R	ANKLE2	Body	Island				NA		NA		NA
cg00256785	cg00256785	37	12	133464357	R	CHFR;CHFR;CHFR;CHFR;CHFR	TSS200;TSS200;TSS200;TSS200;TSS200	Island	12:133463273-133464970	Unclassified	chr12:133464145-133464650	3		NA		NA
cg24353698	cg24353698	37	13	22033696	R	ZDHHC20;ZDHHC20;ZDHHC20;ZDHHC20	TSS200;TSS200;TSS200;TSS200	Island	13:22032469-22034115	Promoter_Associated	chr13:22032420-22033935	3		NA		NA
cg01486479	cg01486479	37	13	37633639	F	SUPT20H;SUPT20H;SUPT20H;SUPT20H;SUPT20H;SUPT20H	5'UTR;5'UTR;5'UTR;5'UTR;1stExon;TSS200	Island	13:37632712-37634363	Promoter_Associated	chr13:37633025-37633675	3		NA		NA
cg01989261	cg01989261	37	13	46745046	F	LCP1	5'UTR				chr13:46744925-46745175	3		NA		NA
cg10504753	cg10504753	37	13	100258763	R	CLYBL;CLYBL	TSS200;TSS200	Island	13:100257833-100259640	Promoter_Associated	chr13:100258225-100259510	3		NA		NA
cg23530917	cg23530917	37	13	114305908	R	ATP4B	Body	S_Shelf	13:114305879-114306014	Unclassified_Cell_type_specific		NA	chr13:114305668-114313712	6		NA
cg16727151	cg16727151	37	14	23538304	R	ACIN1;ACIN1;ACIN1;ACIN1;ACIN1	Body;Body;Body;Body;Body		14:23537794-23538787	Promoter_Associated	chr14:23538145-23538395	3		NA		NA
cg11681990	cg11681990	37	14	59674612	R	DAAM1	5'UTR					NA	chr14:59673804-59674668	6	chr14:59673915-59675456	6
cg22849967	cg22849967	37	14	67943755	R	TMEM229B	5'UTR	S_Shelf				NA		NA		NA
cg16054651	cg16054651	37	14	70409921	R	SMOC1;SMOC1	Body;Body				chr14:70409685-70410090	3		NA		NA
cg04892060	cg04892060	37	14	75643373	F	TMED10	TSS200	Island	14:75642406-75644095	Promoter_Associated	chr14:75642760-75643755	3		NA		NA
cg12502025	cg12502025	37	14	92587859	F	CPSF2;NDUFB1	TSS1500;Body	Island	14:92587476-92589056	Promoter_Associated	chr14:92587500-92589195	3		NA		NA
cg16086588	cg16086588	37	14	96651424	R				14:96651424-96651583	Unclassified_Cell_type_specific		NA		NA		NA
cg13324902	cg13324902	37	15	26360752	R							NA		NA		NA
cg10002440	cg10002440	37	15	34782167	R							NA		NA		NA
cg22805295	cg22805295	37	15	34806810	R			Island	15:34806423-34807723	Unclassified	chr15:34806420-34807750	3		NA		NA
cg04657205	cg04657205	37	15	34807050	F			Island	15:34806423-34807723	Unclassified	chr15:34806420-34807750	3		NA		NA
cg07548089	cg07548089	37	15	34807221	F			Island	15:34806423-34807723	Unclassified	chr15:34806420-34807750	3		NA		NA
cg17494316	cg17494316	37	15	34946980	F							NA		NA	chr15:34946048-34953527	6
cg20009629	cg20009629	37	15	39310706	R							NA		NA		NA
cg13710595	cg13710595	37	15	40733110	R	BAHD1	TSS1500	Island	15:40732875-40733368	Promoter_Associated	chr15:40732940-40733170	3		NA		NA
cg03605064	cg03605064	37	15	40886247	R	CASC5;CASC5	TSS200;TSS200	N_Shore	15:40885935-40887323	Promoter_Associated	chr15:40885945-40886315	3		NA		NA
cg04063708	cg04063708	37	15	42413610	F							NA		NA	chr15:42413141-42413790	6
cg15160300	cg15160300	37	15	49923390	F	DTWD1;DTWD1	Body;Body					NA		NA		NA
cg25172835	cg25172835	37	15	65671727	R	IGDCC3	TSS1500	S_Shore				NA		NA		NA
cg14053653	cg14053653	37	15	68638563	F	ITGA11	Body				chr15:68638345-68638775	3		NA		NA
cg10855425	cg10855425	37	15	74067214	F							NA	chr15:74067161-74067847	6	chr15:74067159-74067951	4
cg16996544	cg16996544	37	15	78441237	R	IDH3A	TSS1500	N_Shore	15:78441191-78442495	Promoter_Associated	chr15:78440725-78441255	3		NA		NA
cg02183105	cg02183105	37	15	80216144	R	C15orf37;ST20	Body;TSS200	Island	15:80215024-80216706	Promoter_Associated	chr15:80216025-80216415	3		NA		NA
cg15681853	cg15681853	37	15	91388648	F				15:91388532-91388738	Unclassified_Cell_type_specific	chr15:91388440-91388715	3		NA		NA
cg11727029	cg11727029	37	15	91478024	R	UNC45A;UNC45A	TSS200;5'UTR	N_Shore			chr15:91477905-91478575	3		NA		NA
cg01573118	cg01573118	37	16	715203	F	WDR90	Body	S_Shelf				NA		NA		NA
cg25191012	cg25191012	37	16	3042631	F	LINC00514	Body					NA	chr16:3035408-3043440	6		NA
cg24700835	cg24700835	37	16	3717211	F	TRAP1;TRAP1	Body;Body		16:3717174-3717299	Gene_Associated_Cell_type_specific	chr16:3716945-3717335	3		NA		NA
cg10865371	cg10865371	37	16	6069017	F	RBFOX1;RBFOX1;RBFOX1	TSS1500;TSS200;TSS200	Island				NA	chr16:6068371-6071117	6		NA
cg11228577	cg11228577	37	16	20817951	R	LOC81691;LOC81691;LOC81691;LOC81691;LOC81691;LOC81691;ERI2;ERI2	1stExon;1stExon;1stExon;5'UTR;5'UTR;5'UTR;TSS200;TSS200	Island	16:20817376-20818554	Promoter_Associated	chr16:20817320-20818650	3		NA		NA
cg00885682	cg00885682	37	16	22825749	F	HS3ST2	TSS200	Island			chr16:22825140-22825775	3		NA		NA
cg21737024	cg21737024	37	16	30441289	F	DCTPP1	1stExon	Island	16:30440788-30442223	Promoter_Associated		NA	chr16:30440168-30442167	6	chr16:30440084-30442222	6
cg02727219	cg02727219	37	16	66087707	F							NA		NA		NA
cg16168067	cg16168067	37	16	67427514	F	TPPP3;TPPP3	TSS200;TSS200	Island			chr16:67427300-67429915	3		NA		NA
cg00852019	cg00852019	37	16	68858229	F	CDH1	Body					NA		NA		NA
cg11979295	cg11979295	37	16	73140804	R							NA		NA	chr16:73140162-73140931	4
cg00475343	cg00475343	37	16	84605533	F	COTL1	Body				chr16:84605205-84605555	3		NA		NA
cg26313563	cg26313563	37	16	85644842	R	GSE1	TSS200	S_Shore			chr16:85643900-85645295	3		NA		NA
cg06941638	cg06941638	37	16	85744228	R	C16orf74	Body	S_Shore			chr16:85743925-85744275	3		NA		NA
cg26994894	cg26994894	37	16	87102691	F							NA		NA		NA
cg14102880	cg14102880	37	17	915634	F	ABR;ABR;ABR	Body;Body;Body	N_Shore			chr17:915525-915935	3		NA		NA
cg17028259	cg17028259	37	17	1540171	F	SCARF1;SCARF1;SCARF1;SCARF1;SCARF1	Body;Body;Body;Body;Body	S_Shore				NA	chr17:1539992-1540439	5		NA
cg08507393	cg08507393	37	17	11553929	R	DNAH9	Body					NA		NA		NA
cg19090369	cg19090369	37	17	19671597	R						chr17:19671405-19671935	3		NA		NA
cg25140180	cg25140180	37	17	36110885	F							NA	chr17:36110222-36111585	4	chr17:36110554-36111805	6
cg18222083	cg18222083	37	17	41364007	F	TMEM106A	5'UTR	Island	17:41363351-41364480	Promoter_Associated	chr17:41363445-41364435	3		NA		NA
cg17644569	cg17644569	37	17	45307343	R				17:45306746-45307887	Unclassified	chr17:45307185-45307695	3		NA		NA
cg11119313	cg11119313	37	17	61551779	R			N_Shelf			chr17:61551560-61551815	3		NA		NA
cg22590258	cg22590258	37	17	61615739	F	KCNH6;KCNH6	Body;Body	Island			chr17:61615325-61616055	3		NA		NA
cg24594305	cg24594305	37	17	70054286	F	LOC102723517	TSS1500				chr17:70054185-70054535	3		NA		NA
cg03278675	cg03278675	37	17	72199729	F	RPL38;RPL38	TSS200;TSS200	N_Shore	17:72199163-72200841	Promoter_Associated	chr17:72199240-72199915	3		NA		NA
cg19003708	cg19003708	37	17	73780620	F	UNK	TSS200	N_Shore	17:73778725-73781395	Promoter_Associated		NA	chr17:73780258-73782500	6	chr17:73779114-73782693	6
cg03568017	cg03568017	37	17	75315503	F	SEPT9;SEPT9;SEPT9	5'UTR;TSS200;Body		17:75315343-75315871	Promoter_Associated	chr17:75315425-75315695	3		NA		NA
cg07101841	cg07101841	37	17	75315527	F	SEPT9;SEPT9;SEPT9	5'UTR;TSS200;Body		17:75315343-75315871	Promoter_Associated	chr17:75315425-75315695	3		NA		NA
cg25416067	cg25416067	37	17	75315667	F	SEPT9;SEPT9;SEPT9;SEPT9	5'UTR;5'UTR;Body;1stExon		17:75315343-75315871	Promoter_Associated	chr17:75315425-75315695	3		NA		NA
cg17679743	cg17679743	37	17	76268136	F						chr17:76267865-76268190	3		NA		NA
cg16017144	cg16017144	37	17	77100082	F	HRNBP3	Body	Island				NA	chr17:77095997-77107462	6		NA
cg13368215	cg13368215	37	17	78194040	R	SLC26A11;SLC26A11;SLC26A11;SLC26A11;SGSH	TSS200;TSS200;TSS200;TSS200;1stExon	Island	17:78194007-78194266	Promoter_Associated	chr17:78193765-78194275	3		NA		NA
cg23788733	cg23788733	37	17	79155156	F	LOC388428	Body					NA	chr17:79151628-79158909	6		NA
cg16279483	cg16279483	37	17	80093609	F	CCDC57	Body					NA		NA		NA
cg25704768	cg25704768	37	18	11757326	F	GNAL;GNAL;GNAL	Body;Body;Body				chr18:11757085-11757575	3		NA		NA
cg01866190	cg01866190	37	18	12884315	R	PTPN2;PTPN2;PTPN2;PTPN2;PTPN2;PTPN2;PTPN2;PTPN2	1stExon;1stExon;1stExon;1stExon;5'UTR;5'UTR;5'UTR;5'UTR	Island	18:12883621-12884513	Promoter_Associated	chr18:12883760-12884350	3		NA		NA
cg08335651	cg08335651	37	18	19866753	F						chr18:19866625-19866910	3		NA		NA
cg09496544	cg09496544	37	18	35004249	R	CELF4;CELF4;CELF4;CELF4	Body;Body;Body;Body				chr18:35004225-35004415	3		NA		NA
cg17522907	cg17522907	37	19	571416	F	BSG;BSG;BSG;BSG	TSS1500;5'UTR;TSS1500;1stExon	N_Shore			chr19:570980-571635	3		NA		NA
cg27000503	cg27000503	37	19	1950427	F	CSNK1G2	5'UTR	N_Shelf				NA		NA		NA
cg18643460	cg18643460	37	19	2740371	F	SLC39A3;SLC39A3	TSS1500;TSS1500	Island	19:2739038-2740460	Promoter_Associated		NA	chr19:2738999-2740607	6	chr19:2738994-2740731	6
cg18325054	cg18325054	37	19	3521333	R	FZR1	5'UTR				chr19:3521120-3521490	3		NA		NA
cg05870818	cg05870818	37	19	7765019	R	FCER2;FCER2;FCER2	TSS1500;5'UTR;5'UTR				chr19:7764780-7765035	3		NA		NA
cg15412371	cg15412371	37	19	7881574	R						chr19:7881440-7881690	3		NA		NA
cg09841779	cg09841779	37	19	10613542	F	KEAP1;KEAP1	5'UTR;TSS200	Island	19:10612498-10614348	Promoter_Associated	chr19:10613340-10613615	3		NA		NA
cg16647139	cg16647139	37	19	11238202	F	LDLR;LDLR;LDLR;LDLR;LDLR	Body;Body;Body;Body;Body					NA		NA	chr19:11235338-11245896	6
cg13619606	cg13619606	37	19	18304045	R	MPV17L2;MPV17L2	5'UTR;1stExon	Island	19:18303473-18305316	Promoter_Associated	chr19:18303565-18304155	3		NA		NA
cg03422185	cg03422185	37	19	41921278	R	BCKDHA;BCKDHA	Body;Body				chr19:41921025-41921395	3		NA		NA
cg09104763	cg09104763	37	19	46941583	F						chr19:46941545-46941775	3		NA		NA
cg08270964	cg08270964	37	19	49652144	R	PPFIA3	Body	N_Shore	19:49651662-49652207	Unclassified_Cell_type_specific	chr19:49652005-49652255	3		NA		NA
cg13728299	cg13728299	37	19	55281133	R	KIR2DL1;KIR3DP1	TSS200;Body					NA		NA		NA
cg01387220	cg01387220	37	19	55281274	R	KIR2DL1;KIR2DL1;KIR3DP1	5'UTR;1stExon;Body					NA		NA		NA
cg12117703	cg12117703	37	19	56175674	R	U2AF2;U2AF2	Body;Body	N_Shore				NA		NA	chr19:56173892-56176672	6
cg12917994	cg12917994	37	20	6685966	F						chr20:6685820-6686015	3		NA		NA
cg22868319	cg22868319	37	20	33265117	R	PIGU	TSS200	Island	20:33263978-33265382	Promoter_Associated	chr20:33264865-33265155	3		NA		NA
cg14234805	cg14234805	37	20	37101345	R	RALGAPB	TSS200	Island	20:37100568-37102392	Promoter_Associated	chr20:37101225-37101535	3		NA		NA
cg04845368	cg04845368	37	20	37263156	R	ARHGAP40	Body		20:37262239-37263310	Unclassified	chr20:37263045-37263355	3		NA		NA
cg03488779	cg03488779	37	20	37575895	R	FAM83D	Body					NA		NA	chr20:37573586-37583874	6
cg02730322	cg02730322	37	20	43150917	F	SERINC3;SERINC3	TSS200;TSS200	S_Shore	20:43150117-43151334	Promoter_Associated	chr20:43150640-43151155	3		NA		NA
cg14773603	cg14773603	37	20	46021549	F						chr20:46021480-46021990	3		NA		NA
cg06583813	cg06583813	37	20	62710295	F	RGS19;RGS19;OPRL1;OPRL1	5'UTR;5'UTR;TSS1500;TSS1500	N_Shore				NA	chr20:62707489-62716832	6	chr20:62707583-62712224	6
cg13320606	cg13320606	37	21	16015325	F	LOC388813	1stExon					NA		NA		NA
cg21131315	cg21131315	37	21	34864162	R	DNAJC28;DNAJC28	TSS200;TSS1500	Island	21:34863297-34864490	Promoter_Associated	chr21:34863685-34864195	3		NA		NA
cg17352830	cg17352830	37	21	37617589	F	DOPEY2	Body	Island			chr21:37617385-37617815	3		NA		NA
cg14236602	cg14236602	37	21	45720651	R	PFKL;PFKL	Body;Body	S_Shore			chr21:45720145-45721395	3		NA		NA
cg02448041	cg02448041	37	22	17675161	F	CECR1;CECR1;CECR1;CECR1;CECR1;CECR1	Body;Body;Body;Body;Body;Body				chr22:17674965-17675415	3		NA		NA
cg01162358	cg01162358	37	22	17902864	R	CECR2	5'UTR				chr22:17902665-17902975	3		NA		NA
cg06723553	cg06723553	37	22	24181428	R	DERL3;DERL3;DERL3	TSS1500;TSS1500;TSS1500	Island	22:24180655-24181925	Promoter_Associated	chr22:24181165-24181635	3		NA		NA
cg04454272	cg04454272	37	22	31795531	F	DRG1	TSS200	Island	22:31794384-31796353	Promoter_Associated	chr22:31795325-31795670	3		NA		NA
cg17498424	cg17498424	37	22	42528123	R	CYP2D6;CYP2D6	TSS1500;TSS1500	S_Shelf				NA		NA		NA
cg12150066	cg12150066	37	1	1823305	F	GNB1	TSS1500	S_Shore			chr1:1822805-1823875	3		NA		NA
cg00981070	cg00981070	37	1	2046702	F	PRKCZ;PRKCZ;PRKCZ	5'UTR;Body;5'UTR	Island	1:2046472-2046934	Unclassified_Cell_type_specific	chr1:2046465-2046990	3		NA		NA
cg13727629	cg13727629	37	1	2232469	R	SKI	Body	Island	1:2231812-2233068	Promoter_Associated	chr1:2232285-2232755	3		NA		NA
cg17236617	cg17236617	37	1	6454202	F	ACOT7	TSS1500	S_Shore	1:6451915-6454633	Promoter_Associated	chr1:6453760-6454335	3		NA		NA
cg00155504	cg00155504	37	1	11160113	F	EXOSC10;EXOSC10	TSS200;TSS200	Island	1:11159083-11160495	Promoter_Associated	chr1:11159825-11160315	3		NA		NA
cg15012981	cg15012981	37	1	11741009	F	MAD2L2;MAD2L2	5'UTR;5'UTR	Island	1:11740391-11742141	Promoter_Associated	chr1:11740925-11742035	3		NA		NA
cg24579618	cg24579618	37	1	15831653	F	CASP9;CASP9;CASP9;CASP9;CASP9	Body;Body;Body;Body;Body					NA	chr1:15830849-15831892	4		NA
cg02847589	cg02847589	37	1	22778394	F	ZBTB40;ZBTB40;ZBTB40;ZBTB40	1stExon;5'UTR;5'UTR;1stExon	Island	1:22777738-22779381	Promoter_Associated	chr1:22778185-22779415	3		NA		NA
cg24446923	cg24446923	37	1	24829097	F	RCAN3	TSS1500	Island			chr1:24828200-24829195	3		NA		NA
cg16464704	cg16464704	37	1	26249489	F			Island	1:26248937-26249734	Unclassified_Cell_type_specific	chr1:26249000-26250315	3		NA		NA
cg10209391	cg10209391	37	1	26633129	F	UBXN11;UBXN11;UBXN11;UBXN11;UBXN11	5'UTR;1stExon;5'UTR;1stExon;5'UTR	Island	1:26632475-26634114	Promoter_Associated	chr1:26633060-26633315	3		NA		NA
cg00983637	cg00983637	37	1	26663115	F	AIM1L	Body	Island	1:26662438-26663635	Unclassified	chr1:26662465-26663415	3		NA		NA
cg24193598	cg24193598	37	1	28157172	R	PPP1R8;PPP1R8;PPP1R8	TSS200;TSS200;TSS200	N_Shore	1:28157023-28157848	Promoter_Associated	chr1:28157140-28157395	3		NA		NA
cg09024430	cg09024430	37	1	28655366	R	MED18;MED18	TSS200;TSS200	Island	1:28655185-28655818	Promoter_Associated	chr1:28655345-28655695	3		NA		NA
cg02410754	cg02410754	37	1	32410520	F			Island	1:32409307-32410768	Unclassified	chr1:32410385-32410695	3		NA		NA
cg27024417	cg27024417	37	1	32645813	F	TXLNA	5'UTR	Island			chr1:32645440-32646690	3		NA		NA
cg16705481	cg16705481	37	1	36615026	F	TRAPPC3;TRAPPC3	1stExon;5'UTR	Island	1:36614198-36616219	Promoter_Associated	chr1:36614585-36616850	3		NA		NA
cg08168306	cg08168306	37	1	36863212	R	LSM10	5'UTR	Island	1:36862705-36864026	Promoter_Associated	chr1:36862800-36863355	3		NA		NA
cg23069677	cg23069677	37	1	36863646	R	LSM10	TSS200	S_Shore	1:36862705-36864026	Promoter_Associated	chr1:36863440-36863690	3		NA		NA
cg13779907	cg13779907	37	1	38230073	R	EPHA10;EPHA10	Body;Body	Island			chr1:38230020-38230555	3		NA		NA
cg21816308	cg21816308	37	1	39044140	F			Island	1:39044092-39044450	Unclassified_Cell_type_specific	chr1:39043740-39044675	3		NA		NA
cg24360459	cg24360459	37	1	40042764	F	PABPC4;PABPC4;PABPC4	TSS1500;TSS1500;TSS1500	S_Shore	1:40042429-40042765	Promoter_Associated		NA	chr1:40039573-40042985	6	chr1:40026827-40043119	6
cg23109867	cg23109867	37	1	41304105	F	KCNQ4;KCNQ4	Body;Body	Island				NA	chr1:41303043-41307589	6		NA
cg09514055	cg09514055	37	1	43919573	F	HYI	5'UTR	Island	1:43919488-43919733	Promoter_Associated	chr1:43918425-43919775	3		NA		NA
cg05310898	cg05310898	37	1	45241014	R	RPS8;SNORD55;SNORD46	TSS1500;TSS1500;TSS1500	Island	1:45240714-45242398	Promoter_Associated	chr1:45240625-45242555	3		NA		NA
cg27317026	cg27317026	37	1	46050239	F	NASP;NASP;NASP	Body;5'UTR;Body	Island	1:46050230-46050887	Promoter_Associated	chr1:46049380-46050535	3		NA		NA
cg06111475	cg06111475	37	1	46598516	R	LOC101929626;PIK3R3;PIK3R3;PIK3R3;PIK3R3;PIK3R3;PIK3R3	TSS1500;5'UTR;TSS200;TSS200;1stExon;TSS200;Body	Island	1:46598004-46599161	Promoter_Associated	chr1:46598180-46598855	3		NA		NA
cg19247124	cg19247124	37	1	47697496	R			Island	1:47696696-47698150	Unclassified_Cell_type_specific	chr1:47696445-47698695	3		NA		NA
cg19738576	cg19738576	37	1	54304261	R	TMEM48;TMEM48;TMEM48	TSS200;TSS200;TSS200	Island	1:54303260-54304679	Promoter_Associated	chr1:54303685-54304455	3		NA		NA
cg12339583	cg12339583	37	1	61548309	R	NFIA;NFIA;NFIA;NFIA;NFIA;NFIA	5'UTR;5'UTR;1stExon;1stExon;Body;Body	N_Shore			chr1:61547225-61550130	3		NA		NA
cg17826956	cg17826956	37	1	77230619	F						chr1:77230480-77230710	3		NA		NA
cg02490994	cg02490994	37	1	78148370	R	ZZZ3	TSS200	Island	1:78148044-78148416	Promoter_Associated	chr1:78147765-78149615	3		NA		NA
cg08959928	cg08959928	37	1	82267221	R	ADGRL2;ADGRL2;ADGRL2;ADGRL2	5'UTR;5'UTR;5'UTR;5'UTR	Island				NA	chr1:82265568-82269811	6	chr1:82265262-82270276	6
cg06444730	cg06444730	37	1	84544284	R	PRKACB;PRKACB	Body;Body	S_Shore	1:84542756-84544748	Promoter_Associated	chr1:84543840-84544675	3		NA		NA
cg16026299	cg16026299	37	1	84764375	R	SAMD13	Body	Island	1:84763688-84764902	Promoter_Associated	chr1:84763660-84766050	3		NA		NA
cg19435944	cg19435944	37	1	86046805	F	CYR61	Body	Island			chr1:86046060-86047495	3		NA		NA
cg08797024	cg08797024	37	1	91630998	R				1:91630087-91632039	Unclassified	chr1:91630740-91631130	3		NA		NA
cg17591343	cg17591343	37	1	93646016	R	TMED5;CCDC18;TMED5;TMED5;CCDC18;TMED5;TMED5	1stExon;1stExon;Body;1stExon;5'UTR;5'UTR;5'UTR	Island	1:93645746-93646425	Promoter_Associated	chr1:93645080-93646315	3		NA		NA
cg11956761	cg11956761	37	1	99730221	R	LPPR4;LPPR4	1stExon;1stExon	Island			chr1:99730205-99730495	3		NA		NA
cg00860370	cg00860370	37	1	104068121	R	RNPC3	TSS1500	N_Shore	1:104067619-104069204	Promoter_Associated_Cell_type_specific	chr1:104067800-104068155	3		NA		NA
cg00999623	cg00999623	37	1	108743186	F	SLC25A24	TSS1500	Island			chr1:108743165-108743375	3		NA		NA
cg04261791	cg04261791	37	1	109289295	R	STXBP3;STXBP3	5'UTR;1stExon	Island	1:109288521-109290415	Promoter_Associated	chr1:109289025-109289395	3		NA		NA
cg06215569	cg06215569	37	1	110611465	R	ALX3	Body	Island			chr1:110609885-110612715	3		NA		NA
cg15059513	cg15059513	37	1	110882527	F	RBM15	1stExon	Island			chr1:110882145-110883190	3		NA		NA
cg00791468	cg00791468	37	1	111148984	R	KCNA2	TSS1500	Island			chr1:111148325-111150375	3		NA		NA
cg08872494	cg08872494	37	1	114447794	F	DCLRE1B;AP4B1	TSS1500;TSS200	Island	1:114446861-114448599	Promoter_Associated	chr1:114447465-114447995	3		NA		NA
cg02126788	cg02126788	37	1	116381660	F	NHLH2;NHLH2	5'UTR;5'UTR	Island	1:116381285-116381706	Unclassified_Cell_type_specific	chr1:116380405-116382775	3		NA		NA
cg14787290	cg14787290	37	1	118472449	F	GDAP2;GDAP2;WDR3	TSS200;TSS200;5'UTR	Island	1:118471344-118473065	Promoter_Associated	chr1:118472165-118472455	3		NA		NA
cg06617136	cg06617136	37	1	145470297	R	ANKRD34A;POLR3GL	TSS1500;5'UTR	Island	1:145469934-145471032	Promoter_Associated	chr1:145470065-145470590	3		NA		NA
cg11878258	cg11878258	37	1	150947575	R	CERS2;CERS2	TSS200;TSS200	Island			chr1:150947565-150947975	3		NA		NA
cg12088569	cg12088569	37	1	151020163	R	C1orf56	TSS200	Island	1:151019755-151021512	Promoter_Associated	chr1:151019785-151020335	3		NA		NA
cg09692431	cg09692431	37	1	153950286	F	JTB;JTB	1stExon;5'UTR	Island	1:153949137-153951014	Promoter_Associated	chr1:153950040-153950310	3		NA		NA
cg18241597	cg18241597	37	1	154937804	F	SHC1;SHC1;SHC1;SHC1;SHC1	Body;Body;Body;Body;Body	S_Shelf				NA	chr1:154935576-154938284	4		NA
cg03762404	cg03762404	37	1	155179254	F	MTX1;MTX1	Body;Body	S_Shore	1:155177957-155179364	Promoter_Associated		NA	chr1:155177514-155179514	6	chr1:155169216-155180395	6
cg09765586	cg09765586	37	1	155294051	R	RUSC1;RUSC1;RUSC1;RUSC1;C1orf104;RUSC1	Body;1stExon;Body;TSS200;TSS200;5'UTR	Island	1:155293531-155294410	Promoter_Associated	chr1:155293865-155294335	3		NA		NA
cg20375554	cg20375554	37	1	155948129	F	ARHGEF2;ARHGEF2;ARHGEF2	Body;Body;TSS200	Island	1:155948076-155949310	Promoter_Associated		NA	chr1:155944800-155950224	6	chr1:155944463-155950427	6
cg10314943	cg10314943	37	1	156675641	F	CRABP2;CRABP2	TSS200;TSS200	Island	1:156675533-156676587	Unclassified	chr1:156674705-156675755	3		NA		NA
cg17165580	cg17165580	37	1	156676581	R	CRABP2	TSS1500	Island	1:156675533-156676587	Unclassified	chr1:156676145-156676835	3		NA		NA
cg26162836	cg26162836	37	1	160232429	F	DCAF8;DCAF8;DCAF8;DCAF8;DCAF8	TSS200;TSS200;TSS200;TSS200;TSS200	Island	1:160231183-160233065	Promoter_Associated	chr1:160232220-160232475	3		NA		NA
cg00699919	cg00699919	37	1	168058592	R	GPR161	Body				chr1:168058325-168059055	3		NA		NA
cg00687095	cg00687095	37	1	176176785	F	RFWD2;RFWD2	TSS1500;TSS1500	Island	1:176176180-176176900	Promoter_Associated	chr1:176175440-176176890	3		NA		NA
cg11189384	cg11189384	37	1	180204379	F	LHX4	Body	Island			chr1:180203500-180204655	3		NA		NA
cg23555638	cg23555638	37	1	201123728	F	TMEM9;TMEM9;TMEM9;TMEM9;TMEM9;TMEM9;TMEM9;TMEM9;TMEM9;TMEM9;TMEM9	TSS200;TSS200;TSS200;TSS200;TSS200;TSS200;TSS200;TSS200;TSS200;TSS200;5'UTR	Island	1:201122822-201124261	Promoter_Associated	chr1:201123040-201123770	3		NA		NA
cg15173196	cg15173196	37	1	202311278	F	UBE2T	TSS200	Island	1:202310694-202311433	Promoter_Associated	chr1:202310745-202311295	3		NA		NA
cg10101463	cg10101463	37	1	202780506	F			Island			chr1:202780160-202780990	3		NA		NA
cg08628892	cg08628892	37	1	203024666	R	PPFIA4;PPFIA4	Body;Body				chr1:203024360-203024675	3		NA		NA
cg16222083	cg16222083	37	1	212209131	F	DTL;DTL;DTL;DTL;DTL;INTS7;INTS7;INTS7;INTS7;INTS7;DTL	5'UTR;5'UTR;1stExon;1stExon;1stExon;TSS200;TSS200;TSS200;TSS200;TSS200;5'UTR	Island	1:212207885-212209816	Promoter_Associated	chr1:212208380-212209155	3		NA		NA
cg15100599	cg15100599	37	1	223538174	R	SUSD4;SUSD4	TSS1500;TSS1500	Island			chr1:223537945-223539175	3		NA		NA
cg03149313	cg03149313	37	1	226595334	R	PARP1	Body	Island			chr1:226594940-226596090	3		NA		NA
cg00125159	cg00125159	37	1	228290140	R	C1orf35	Body	Island	1:228289967-228290322	Promoter_Associated	chr1:228289185-228290955	3		NA		NA
cg10126460	cg10126460	37	1	228329074	R	GUK1;GUK1;GUK1;GUK1	5'UTR;5'UTR;Body;Body	S_Shore	1:228328691-228329344	Promoter_Associated	chr1:228328120-228329775	3		NA		NA
cg22037798	cg22037798	37	1	231473786	F	C1orf124;C1orf124;C1orf124;C1orf124;EXOC8	5'UTR;1stExon;1stExon;5'UTR;TSS1500	Island	1:231472979-231474070	Promoter_Associated	chr1:231473525-231473810	3		NA		NA
cg23213688	cg23213688	37	1	231473791	F	C1orf124;C1orf124;C1orf124;C1orf124;EXOC8	5'UTR;1stExon;1stExon;5'UTR;TSS1500	Island	1:231472979-231474070	Promoter_Associated	chr1:231473525-231473810	3		NA		NA
cg06527865	cg06527865	37	1	234746497	R	IRF2BP2;IRF2BP2	TSS1500;TSS1500	Island	1:234746291-234747343	Promoter_Associated	chr1:234746160-234746935	3		NA		NA
cg23259038	cg23259038	37	1	235656143	F	B3GALNT2;B3GALNT2	Body;Body				chr1:235656020-235656395	3		NA		NA
cg03796549	cg03796549	37	1	236686838	F	LGALS8-AS1;LGALS8;LGALS8;LGALS8;LGALS8;LGALS8;LGALS8	Body;1stExon;1stExon;5'UTR;5'UTR;TSS200;5'UTR	N_Shore	1:236686783-236688360	Promoter_Associated	chr1:236686300-236687355	3		NA		NA
cg27259271	cg27259271	37	1	243646395	R	SDCCAG8	Body	Island	1:243645728-243646817	Unclassified_Cell_type_specific	chr1:243646240-243647435	3		NA		NA
cg01571579	cg01571579	37	1	244615597	F	ADSS	TSS200	Island	1:244615035-244615719	Promoter_Associated	chr1:244615185-244615635	3		NA		NA
cg03354957	cg03354957	37	1	246729501	R	CNST;TFB2M;CNST;TFB2M	TSS200;1stExon;TSS200;5'UTR	Island	1:246729032-246730443	Promoter_Associated	chr1:246729485-246731055	3		NA		NA
cg08606075	cg08606075	37	2	677472	F	TMEM18	TSS200	Island	2:675752-677953	Promoter_Associated	chr2:676685-677855	3		NA		NA
cg21082122	cg21082122	37	2	3307517	R	TSSC1	Body		2:3307355-3307735	Unclassified	chr2:3306420-3307655	3		NA		NA
cg01491794	cg01491794	37	2	9771341	F	YWHAQ	TSS200	Island	2:9770527-9771650	Promoter_Associated	chr2:9771085-9771475	3		NA		NA
cg19570640	cg19570640	37	2	17721766	R	VSNL1	TSS200	Island			chr2:17721525-17722150	3		NA		NA
cg05884205	cg05884205	37	2	26160336	R	KIF3C	Body					NA		NA	chr2:26159898-26160355	4
cg14036868	cg14036868	37	2	38604442	R	ATL2;ATL2;ATL2	TSS200;TSS200;TSS200	Island	2:38604374-38605042	Promoter_Associated	chr2:38604360-38604875	3		NA		NA
cg16273524	cg16273524	37	2	40006334	F	THUMPD2;THUMPD2	1stExon;Body	Island	2:40005354-40007313	Promoter_Associated	chr2:40005680-40006695	3		NA		NA
cg14080155	cg14080155	37	2	45179727	R			Island	2:45178423-45180272	Unclassified	chr2:45179665-45180775	3		NA		NA
cg16214654	cg16214654	37	2	61697828	R	USP34;USP34	1stExon;5'UTR		2:61697732-61697954	Promoter_Associated	chr2:61697740-61698535	3		NA		NA
cg14735242	cg14735242	37	2	64371651	F	PELI1	TSS200	Island	2:64370198-64372043	Promoter_Associated	chr2:64371205-64371855	3		NA		NA
cg01467903	cg01467903	37	2	70686745	F	TGFA;TGFA	Body;Body					NA		NA		NA
cg06552799	cg06552799	37	2	71559058	F	ZNF638;ZNF638	5'UTR;5'UTR	Island	2:71558489-71559953	Promoter_Associated	chr2:71558720-71559870	3		NA		NA
cg10146011	cg10146011	37	2	73441294	R	SMYD5	TSS200	N_Shore	2:73441033-73441931	Promoter_Associated	chr2:73441220-73442035	3		NA		NA
cg27040688	cg27040688	37	2	73441664	F	SMYD5	Body	Island	2:73441033-73441931	Promoter_Associated	chr2:73441220-73442035	3		NA		NA
cg17213010	cg17213010	37	2	74329809	F	TET3	3'UTR					NA	chr2:74329604-74330532	6		NA
cg11517045	cg11517045	37	2	74426442	F	MTHFD2;MTHFD2	Body;Body	S_Shore	2:74425084-74426904	Promoter_Associated	chr2:74426200-74426750	3		NA		NA
cg10884867	cg10884867	37	2	74618939	R	LOC100189589	Body	Island	2:74617869-74619599	Promoter_Associated	chr2:74618265-74619490	3		NA		NA
cg19863760	cg19863760	37	2	74667680	F	RTKN;RTKN;RTKN;RTKN;RTKN	1stExon;1stExon;5'UTR;5'UTR;Body	Island	2:74667057-74668479	Unclassified	chr2:74667405-74667850	3		NA		NA
cg19198794	cg19198794	37	2	74757221	F	HTRA2;AUP1;HTRA2	1stExon;TSS1500;1stExon	Island	2:74756237-74757250	Promoter_Associated		NA	chr2:74755948-74758491	6	chr2:74752121-74762060	6
cg03464378	cg03464378	37	2	75427699	F	TACR1;TACR1	TSS1500;TSS1500	Island			chr2:75427265-75428070	3		NA		NA
cg20704342	cg20704342	37	2	75938273	F	C2orf3	TSS200	S_Shore	2:75937172-75938764	Promoter_Associated	chr2:75937705-75938615	3		NA		NA
cg23051299	cg23051299	37	2	75938289	R	C2orf3	TSS200	S_Shore	2:75937172-75938764	Promoter_Associated	chr2:75937705-75938615	3		NA		NA
cg01044662	cg01044662	37	2	75938360	R	C2orf3	TSS1500	S_Shore	2:75937172-75938764	Promoter_Associated	chr2:75937705-75938615	3		NA		NA
cg12078605	cg12078605	37	2	80531500	R	CTNNA2;LRRTM1;CTNNA2	Body;TSS200;Body	Island			chr2:80531285-80531915	3		NA		NA
cg15613465	cg15613465	37	2	85830203	F	TMEM150A;TMEM150A;TMEM150A	TSS1500;TSS1500;TSS1500	Island	2:85828666-85830596	Promoter_Associated	chr2:85830065-85830655	3		NA		NA
cg14086659	cg14086659	37	2	95787933	F	MRPS5	TSS200	Island	2:95786866-95788446	Promoter_Associated	chr2:95787905-95788315	3		NA		NA
cg06698844	cg06698844	37	2	98281400	F	ACTR1B	TSS1500	S_Shore	2:98281380-98281445	Promoter_Associated		NA		NA	chr2:98261075-98282047	6
cg12291728	cg12291728	37	2	102091269	R	RFX8	TSS200	S_Shore	2:102090262-102091883	Promoter_Associated_Cell_type_specific	chr2:102089505-102091770	3		NA		NA
cg00612290	cg00612290	37	2	102624692	R	IL1R2;IL1R2;IL1R2	5'UTR;5'UTR;Body					NA		NA		NA
cg11371394	cg11371394	37	2	105946583	F	TGFBRAP1;TGFBRAP1	TSS1500;TSS1500	Island	2:105945037-105946923	Promoter_Associated_Cell_type_specific	chr2:105946365-105947010	3		NA		NA
cg19908768	cg19908768	37	2	108994325	F	SULT1C4	TSS200				chr2:108994260-108994730	3		NA		NA
cg06117184	cg06117184	37	2	113522207	R	CKAP2L;CKAP2L	1stExon;5'UTR	Island	2:113521786-113522925	Promoter_Associated	chr2:113522200-113522615	3		NA		NA
cg09193923	cg09193923	37	2	120517123	R	PTPN4	TSS200	Island	2:120516834-120517938	Promoter_Associated	chr2:120517065-120517835	3		NA		NA
cg04019016	cg04019016	37	2	121101047	R			Island	2:121100884-121101546	Unclassified	chr2:121100980-121101295	3		NA		NA
cg21359254	cg21359254	37	2	128144817	R			N_Shore	2:128144557-128146398	Promoter_Associated	chr2:128144620-128145175	3		NA		NA
cg23623107	cg23623107	37	2	128284154	F	IWS1	TSS200	Island	2:128283744-128284899	Promoter_Associated	chr2:128283980-128284215	3		NA		NA
cg02006803	cg02006803	37	2	128990870	F			Island	2:128990289-128991773	Promoter_Associated		NA	chr2:128990128-128991761	6	chr2:128990201-128991816	6
cg20670292	cg20670292	37	2	131099506	F	IMP4;CCDC115	TSS1500;Body	Island	2:131099419-131100856	Promoter_Associated	chr2:131099185-131099575	3		NA		NA
cg07891081	cg07891081	37	2	131594245	R			Island	2:131594149-131594888	Unclassified_Cell_type_specific	chr2:131593725-131595475	3		NA		NA
cg18334412	cg18334412	37	2	152955206	R	CACNB4;CACNB4;CACNB4;CACNB4	1stExon;Body;Body;5'UTR	Island	2:152954394-152956058	Unclassified_Cell_type_specific	chr2:152953765-152955775	3		NA		NA
cg20862669	cg20862669	37	2	160142734	R	WDSUB1;WDSUB1;WDSUB1	5'UTR;5'UTR;5'UTR	Island	2:160142455-160143956	Promoter_Associated	chr2:160142400-160143055	3		NA		NA
cg14225021	cg14225021	37	2	161126482	R			Island	2:161125950-161127303	Promoter_Associated	chr2:161126305-161127070	3		NA		NA
cg04739647	cg04739647	37	2	176987462	R	HOXD9;HOXD9	5'UTR;1stExon	Island	2:176986834-176988441	Unclassified_Cell_type_specific	chr2:176986885-176988215	3		NA		NA
cg08809260	cg08809260	37	2	177054140	F	HOXD1	1stExon	Island	2:177053532-177054285	Unclassified_Cell_type_specific	chr2:177052100-177055355	3		NA		NA
cg05153782	cg05153782	37	2	186665621	R	FSIP2	Body					NA		NA		NA
cg11430659	cg11430659	37	2	201374471	R	KCTD18;KCTD18	1stExon;5'UTR	Island	2:201373924-201375366	Promoter_Associated	chr2:201373920-201374675	3		NA		NA
cg08400563	cg08400563	37	2	201729555	F	CLK1;CLK1;CLK1;CLK1	TSS1500;TSS200;TSS200;TSS200	Island	2:201728531-201729972	Promoter_Associated	chr2:201729300-201729690	3		NA		NA
cg02519558	cg02519558	37	2	203241564	F	BMPR2;BMPR2	5'UTR;1stExon	Island	2:203241310-203241804	Promoter_Associated	chr2:203240320-203241870	3		NA		NA
cg19545621	cg19545621	37	2	208491029	F	FAM119A;FAM119A	TSS1500;TSS1500	Island			chr2:208488885-208491115	3		NA		NA
cg12224394	cg12224394	37	2	219134788	R	PNKD;AAMP;PNKD	TSS1500;1stExon;TSS1500	Island	2:219134202-219135636	Promoter_Associated		NA	chr2:219133923-219136463	6	chr2:219133903-219138182	6
cg19195465	cg19195465	37	2	219433371	F	USP37;RQCD1;RQCD1;RQCD1;RQCD1;RQCD1;RQCD1;RQCD1	TSS1500;5'UTR;5'UTR;5'UTR;1stExon;1stExon;1stExon;Body	Island	2:219433030-219433719	Unclassified	chr2:219432965-219433375	3		NA		NA
cg04275194	cg04275194	37	2	219433691	F	USP37;RQCD1	TSS1500;1stExon	Island	2:219433030-219433719	Unclassified		NA	chr2:219432499-219435359	6	chr2:219432031-219436161	6
cg04947393	cg04947393	37	2	219523919	R	ZNF142;BCS1L;BCS1L;BCS1L;BCS1L;BCS1L;ZNF142;ZNF142	5'UTR;TSS1500;TSS1500;TSS1500;TSS1500;TSS1500;Body;Body	Island			chr2:219523340-219524215	3		NA		NA
cg21332408	cg21332408	37	2	220118883	R	TUBA4A;TUBA4B;TUBA4A;TUBA4A	5'UTR;Body;1stExon;TSS1500	Island	2:220118500-220119297	Promoter_Associated	chr2:220118540-220119910	3		NA		NA
cg11361344	cg11361344	37	2	220361467	R			Island	2:220361222-220361880	Unclassified	chr2:220361405-220362070	3		NA		NA
cg13782090	cg13782090	37	2	220417853	F	OBSL1	Body	Island				NA	chr2:220415634-220419915	6	chr2:220414801-220437420	6
cg00713953	cg00713953	37	2	220462525	F	STK11IP	TSS200	Island	2:220461975-220463294	Promoter_Associated	chr2:220462365-220462995	3		NA		NA
cg12458932	cg12458932	37	2	224937869	R							NA		NA		NA
cg08163767	cg08163767	37	2	241500709	F	DUSP28;ANKMY1	Body;TSS200	Island	2:241500262-241501136	Promoter_Associated	chr2:241500440-241500735	3		NA		NA
cg06749789	cg06749789	37	2	242549637	R	THAP4;THAP4	Body;Body	Island	2:242549240-242550222	Unclassified	chr2:242549605-242549955	3		NA		NA
cg21232904	cg21232904	37	3	8543451	F	LMCD1;LMCD1;LMCD1;LMCD1;LMCD1-AS1	TSS200;TSS200;TSS200;TSS200;TSS200	Island	3:8542864-8543846	Unclassified	chr3:8543245-8543535	3		NA		NA
cg21153700	cg21153700	37	3	10362985	F	SEC13;SEC13;SEC13;SEC13;SEC13	TSS200;TSS200;TSS200;TSS200;TSS1500	S_Shore	3:10362180-10363177	Promoter_Associated	chr3:10362725-10363035	3		NA		NA
cg21655280	cg21655280	37	3	13521164	F	HDAC11;HDAC11	TSS1500;TSS1500	Island	3:13521157-13521925	Promoter_Associated	chr3:13520865-13521455	3		NA		NA
cg27113805	cg27113805	37	3	27526444	R	SLC4A7	TSS1500	S_Shore				NA	chr3:27524411-27526556	6	chr3:27524246-27527048	6
cg03256955	cg03256955	37	3	30649017	F	TGFBR2;TGFBR2	Body;Body	S_Shore	3:30647633-30649121	Promoter_Associated_Cell_type_specific	chr3:30648425-30649255	3		NA		NA
cg19819145	cg19819145	37	3	35681147	F			Island	3:35681054-35681294	Unclassified_Cell_type_specific	chr3:35680625-35681655	3		NA		NA
cg01349853	cg01349853	37	3	36986697	F	TRANK1	TSS200	Island	3:36985431-36987301	Promoter_Associated	chr3:36985145-36986750	3		NA		NA
cg05489143	cg05489143	37	3	40498640	R	RPL14;RPL14	TSS200;TSS200	Island	3:40498251-40499279	Promoter_Associated	chr3:40498340-40498650	3		NA		NA
cg23850112	cg23850112	37	3	40498671	R	RPL14;RPL14	TSS200;TSS200	Island	3:40498251-40499279	Promoter_Associated	chr3:40498660-40498895	3		NA		NA
cg19669078	cg19669078	37	3	42543564	F	VIPR1;VIPR1;VIPR1;VIPR1;VIPR1	TSS1500;TSS1500;TSS1500;TSS1500;5'UTR	Island	3:42542976-42543795	Promoter_Associated	chr3:42543220-42544195	3		NA		NA
cg25587211	cg25587211	37	3	43663662	F	ANO10	TSS200	Island	3:43662652-43664336	Promoter_Associated	chr3:43662500-43663955	3		NA		NA
cg04690289	cg04690289	37	3	45017999	F	ZDHHC3;ZDHHC3;EXOSC7;ZDHHC3;EXOSC7	TSS1500;TSS1500;Body;TSS1500;Body	Island	3:45016694-45018306	Promoter_Associated	chr3:45017605-45018255	3		NA		NA
cg19859486	cg19859486	37	3	45730655	R	SACM1L	TSS200	Island	3:45729805-45731414	Promoter_Associated	chr3:45729685-45731210	3		NA		NA
cg13883202	cg13883202	37	3	47422330	R	PTPN23	TSS200	Island	3:47421662-47423593	Promoter_Associated	chr3:47421985-47422575	3		NA		NA
cg03396809	cg03396809	37	3	48282488	R	ZNF589	TSS200	Island	3:48282109-48283092	Promoter_Associated	chr3:48282465-48282755	3		NA		NA
cg25781121	cg25781121	37	3	48282641	R	ZNF589;ZNF589	1stExon;5'UTR	Island	3:48282109-48283092	Promoter_Associated	chr3:48282465-48282755	3		NA		NA
cg13001274	cg13001274	37	3	49044551	R	P4HTM;WDR6;P4HTM	3'UTR;TSS200;3'UTR	Island				NA	chr3:49043114-49046229	6	chr3:49043306-49046261	6
cg17663101	cg17663101	37	3	49131524	R	QRICH1;QRICH1	TSS200;TSS200	Island	3:49131250-49132273	Promoter_Associated	chr3:49131425-49132175	3		NA		NA
cg03688818	cg03688818	37	3	49711147	R	APEH	TSS1500	Island	3:49710532-49712457	Promoter_Associated	chr3:49710540-49711195	3		NA		NA
cg06398166	cg06398166	37	3	49760915	R	GMPPB;GMPPB	Body;Body	Island	3:49760895-49761974	Promoter_Associated	chr3:49760740-49761215	3		NA		NA
cg00998813	cg00998813	37	3	49894005	F	TRAIP	TSS200	Island	3:49893415-49894909	Promoter_Associated	chr3:49893940-49894215	3		NA		NA
cg06063729	cg06063729	37	3	50374670	F	RASSF1;RASSF1;RASSF1;RASSF1	1stExon;Body;Body;5'UTR	Island	3:50374084-50375785	Promoter_Associated	chr3:50374465-50374695	3		NA		NA
cg06172942	cg06172942	37	3	50378529	F	RASSF1;RASSF1	TSS200;TSS200	Island	3:50377386-50378845	Promoter_Associated_Cell_type_specific	chr3:50377865-50378795	3		NA		NA
cg23431721	cg23431721	37	3	50387780	F	TUSC4;CYB561D2	Body;TSS1500	N_Shore	3:50387733-50388926	Promoter_Associated		NA	chr3:50386934-50389274	6	chr3:50386691-50389701	6
cg08802409	cg08802409	37	3	50649298	F	CISH;CISH	TSS200;TSS200	Island	3:50649116-50649796	Promoter_Associated	chr3:50648825-50650115	3		NA		NA
cg11450810	cg11450810	37	3	50649383	F	CISH;CISH	TSS200;TSS200	Island	3:50649116-50649796	Promoter_Associated	chr3:50648825-50650115	3		NA		NA
cg02342693	cg02342693	37	3	52029990	R	RPL29	TSS200	Island	3:52028955-52030293	Promoter_Associated	chr3:52029860-52030155	3		NA		NA
cg23613834	cg23613834	37	3	52046739	R						chr3:52046580-52046830	3		NA		NA
cg00848394	cg00848394	37	3	52188768	F	WDR51A;WDR51A;WDR51A	TSS200;TSS200;TSS200	Island	3:52188070-52189309	Promoter_Associated	chr3:52188665-52189215	3		NA		NA
cg19375796	cg19375796	37	3	52321643	F	GLYCTK;GLYCTK;GLYCTK;GLYCTK;GLYCTK;GLYCTK	TSS200;TSS200;TSS200;TSS200;TSS200;TSS200	N_Shore	3:52321552-52322322	Promoter_Associated		NA	chr3:52320781-52322587	6	chr3:52320458-52335551	6
cg12243115	cg12243115	37	3	54888047	F	CACNA2D3	Body		3:54887249-54888533	Unclassified	chr3:54887820-54888210	3		NA		NA
cg05139109	cg05139109	37	3	58133059	R	FLNB;FLNB;FLNB;FLNB	Body;Body;Body;Body					NA		NA	chr3:58126581-58133359	6
cg07279963	cg07279963	37	3	61546526	R	PTPRG	TSS1500	Island			chr3:61546100-61546975	3		NA		NA
cg09964204	cg09964204	37	3	66024343	R	MAGI1;MAGI1;MAGI1;MAGI1;MAGI1;MAGI1	5'UTR;5'UTR;1stExon;1stExon;5'UTR;1stExon	Island			chr3:66024065-66025095	3		NA		NA
cg03392679	cg03392679	37	3	71773917	R	EIF4E3;EIF4E3;EIF4E3;EIF4E3	Body;5'UTR;5'UTR;5'UTR	Island			chr3:71773145-71775195	3		NA		NA
cg01906879	cg01906879	37	3	81811016	F	GBE1	TSS200	S_Shore	3:81809646-81811463	NonGene_Associated		NA	chr3:81809426-81811530	6	chr3:81806270-81813460	6
cg03435608	cg03435608	37	3	87276226	R	CHMP2B	TSS200	Island	3:87275672-87277495	Promoter_Associated	chr3:87276085-87276495	3		NA		NA
cg06746074	cg06746074	37	3	87276268	R	CHMP2B	TSS200	Island	3:87275672-87277495	Promoter_Associated	chr3:87276085-87276495	3		NA		NA
cg18264306	cg18264306	37	3	97483471	R	ARL6;ARL6	TSS200;TSS200	Island	3:97482916-97483858	Promoter_Associated	chr3:97482880-97483715	3		NA		NA
cg04347624	cg04347624	37	3	101498377	F	FAM55C;FAM55C;FAM55C	5'UTR;5'UTR;1stExon	Island	3:101497340-101499032	Promoter_Associated	chr3:101498160-101498755	3		NA		NA
cg21530552	cg21530552	37	3	107646742	R	LOC285205	Body	Island	3:107645943-107647625	Unclassified	chr3:107646245-107646975	3		NA		NA
cg07377586	cg07377586	37	3	122283313	F	PARP9;PARP9;DTX3L;PARP9;PARP9;PARP9;PARP9;PARP9;PARP9	1stExon;TSS200;1stExon;5'UTR;TSS200;TSS200;5'UTR;1stExon;TSS200	Island	3:122282584-122283901	Promoter_Associated	chr3:122283025-122283775	3		NA		NA
cg20288129	cg20288129	37	3	122745632	R	SEMA5B	5'UTR	Island			chr3:122744880-122747635	3		NA		NA
cg17972590	cg17972590	37	3	122862718	F	PDIA5;PDIA5	Body;Body				chr3:122862465-122862815	3		NA		NA
cg10977398	cg10977398	37	3	124606490	R	ITGB5	TSS1500	Island	3:124605215-124606699	Unclassified	chr3:124606025-124606735	3		NA		NA
cg07034362	cg07034362	37	3	125899552	R	ALDH1L1	TSS200	Island			chr3:125899020-125899975	3		NA		NA
cg06086148	cg06086148	37	3	128399777	F			Island	3:128399360-128400631	Promoter_Associated	chr3:128399500-128400595	3		NA		NA
cg22642229	cg22642229	37	3	131100469	R	NUDT16;LOC339874;NUDT16;NUDT16;NUDT16	TSS200;TSS200;TSS200;TSS200;TSS200	Island	3:131099999-131101499	Promoter_Associated	chr3:131100400-131100655	3		NA		NA
cg05531044	cg05531044	37	3	132441182	F	NPHP3;NCRNA00119	1stExon;TSS200	Island	3:132440472-132442255	Promoter_Associated	chr3:132440665-132442335	3		NA		NA
cg12879143	cg12879143	37	3	138679347	R			Island			chr3:138679340-138679715	3		NA		NA
cg18467110	cg18467110	37	3	140661601	F	SLC25A36;SLC25A36	Body;Body	Island	3:140660162-140661784	Promoter_Associated	chr3:140660805-140662190	3		NA		NA
cg23077509	cg23077509	37	3	142166793	R	XRN1;XRN1;XRN1;XRN1	5'UTR;1stExon;5'UTR;1stExon	Island	3:142166107-142167932	Unclassified		NA	chr3:142165954-142167736	6	chr3:142164605-142168020	6
cg00661523	cg00661523	37	3	151985426	F	MBNL1;MBNL1;LOC401093;LOC401093	TSS1500;TSS1500;Body;Body	N_Shore			chr3:151985100-151985450	3		NA		NA
cg15110162	cg15110162	37	3	153690864	R						chr3:153690725-153690935	3		NA		NA
cg16579347	cg16579347	37	3	155572233	R	SLC33A1	TSS200	N_Shore	3:155571333-155573025	Promoter_Associated	chr3:155572165-155572655	3		NA		NA
cg17749261	cg17749261	37	3	156392701	F	TIPARP-AS1;TIPARP;TIPARP	Body;5'UTR;TSS200	Island			chr3:156392485-156394075	3		NA		NA
cg27034759	cg27034759	37	3	170587937	R	RPL22L1	Body	Island	3:170587063-170588478	Unclassified	chr3:170587920-170588415	3		NA		NA
cg25976563	cg25976563	37	3	179169592	F	GNB4	TSS1500	Island	3:179168705-179169855	Promoter_Associated_Cell_type_specific	chr3:179167945-179169855	3		NA		NA
cg01335781	cg01335781	37	3	180319840	R	TTC14;TTC14	TSS200;TSS200	Island	3:180319099-180320648	Promoter_Associated	chr3:180319780-180320055	3		NA		NA
cg02929310	cg02929310	37	3	182896870	R	MCF2L2	3'UTR	N_Shore	3:182896481-182897372	Unclassified_Cell_type_specific	chr3:182896460-182898375	3		NA		NA
cg07740476	cg07740476	37	3	182971308	R	MCF2L2;B3GNT5	Body;5'UTR	N_Shore	3:182970645-182972632	Unclassified_Cell_type_specific	chr3:182970720-182973010	3		NA		NA
cg25739137	cg25739137	37	3	183851986	R	EIF2B5	TSS1500	N_Shore			chr3:183851885-183852155	3		NA		NA
cg13436085	cg13436085	37	3	183904316	F	ABCF3	Body	Island	3:183903283-183904381	Promoter_Associated	chr3:183904065-183904655	3		NA		NA
cg06940331	cg06940331	37	3	191220872	F	LINCR-0002	Body					NA	chr3:191220406-191220922	6	chr3:191220199-191220967	6
cg27604490	cg27604490	37	3	193925556	F			S_Shelf				NA		NA		NA
cg05065603	cg05065603	37	3	195989296	R	PCYT1A	Body				chr3:195989065-195989415	3		NA		NA
cg05209463	cg05209463	37	4	2935884	R	C4orf10;MFSD10;MFSD10;MFSD10	TSS1500;5'UTR;1stExon;5'UTR	Island			chr4:2935705-2936935	3		NA		NA
cg16202340	cg16202340	37	4	4867839	R			N_Shore			chr4:4866165-4869775	3		NA		NA
cg20872579	cg20872579	37	4	6643098	F	MRFAP1	3'UTR	Island	4:6642106-6643431	Promoter_Associated	chr4:6642145-6643415	3		NA		NA
cg14326460	cg14326460	37	4	8609594	F	CPZ;CPZ;CPZ	Body;Body;Body		4:8609222-8609857	Unclassified	chr4:8609380-8609695	3		NA		NA
cg16370446	cg16370446	37	4	15683284	F	LOC285550	TSS200	Island	4:15682776-15684217	Promoter_Associated	chr4:15682965-15683575	3		NA		NA
cg01364851	cg01364851	37	4	17812285	R	DCAF16;NCAPG;NCAPG;DCAF16	1stExon;TSS200;TSS200;5'UTR	Island	4:17811824-17813234	Promoter_Associated		NA	chr4:17811840-17813248	6	chr4:17809875-17814974	6
cg10096426	cg10096426	37	4	25677019	R	SLC34A2;SLC34A2;SLC34A2	Body;Body;Body	N_Shore				NA		NA		NA
cg08353062	cg08353062	37	4	39529052	F	UGDH;UGDH	1stExon;5'UTR	Island	4:39528752-39529460	Promoter_Associated	chr4:39527945-39529390	3		NA		NA
cg12037802	cg12037802	37	4	39640157	R	C4orf34	5'UTR	Island			chr4:39639700-39640415	3		NA		NA
cg05697637	cg05697637	37	4	42659358	R	ATP8A1;ATP8A1	TSS1500;TSS1500	Island	4:42659037-42659614	Promoter_Associated	chr4:42659065-42659835	3		NA		NA
cg15624335	cg15624335	37	4	48137323	F	TXK	TSS1500					NA		NA	chr4:48135450-48143595	6
cg25873335	cg25873335	37	4	52709051	R	DCUN1D4;DCUN1D4;DCUN1D4;DCUN1D4	TSS1500;TSS200;TSS200;TSS200	Island	4:52708735-52709986	Promoter_Associated	chr4:52708945-52709335	3		NA		NA
cg00873850	cg00873850	37	4	55099837	F	PDGFRA	5'UTR	Island	4:55099013-55100078	Unclassified	chr4:55099765-55100395	3		NA		NA
cg02755274	cg02755274	37	4	55241396	R							NA		NA		NA
cg05747077	cg05747077	37	4	57301897	F	PAICS;PAICS;PAICS;PPAT	TSS1500;TSS1500;TSS200;TSS200	Island	4:57301133-57302856	Promoter_Associated	chr4:57301325-57302050	3		NA		NA
cg25525207	cg25525207	37	4	57843836	F	C4orf14;POLR2B	TSS200;TSS1500	Island	4:57842759-57844185	Promoter_Associated	chr4:57843705-57844010	3		NA		NA
cg16771170	cg16771170	37	4	71859032	R	DCK	TSS1500	N_Shore	4:71858466-71860044	Promoter_Associated	chr4:71858860-71859455	3		NA		NA
cg19818911	cg19818911	37	4	77323154	F	CCDC158	Body					NA		NA		NA
cg20215535	cg20215535	37	4	81159181	R						chr4:81159180-81159455	3		NA		NA
cg26560981	cg26560981	37	4	87039369	R	MAPK10;MAPK10;MAPK10	Body;Body;Body				chr4:87038900-87039415	3		NA		NA
cg14082963	cg14082963	37	4	89444434	F	PIGY;PIGY	5'UTR;Body	Island	4:89444026-89445593	Promoter_Associated	chr4:89444425-89444755	3		NA		NA
cg01523860	cg01523860	37	4	103747967	F	UBE2D3;UBE2D3;UBE2D3;UBE2D3;UBE2D3;UBE2D3;UBE2D3;UBE2D3;UBE2D3;UBE2D3	5'UTR;5'UTR;5'UTR;5'UTR;5'UTR;5'UTR;Body;1stExon;5'UTR;5'UTR	Island	4:103747833-103748223	Unclassified	chr4:103747960-103748515	3		NA		NA
cg12972275	cg12972275	37	4	122722461	R	EXOSC9;EXOSC9	TSS200;TSS200	Island	4:122721947-122723005	Unclassified	chr4:122721985-122722550	3		NA		NA
cg06952910	cg06952910	37	4	122744652	F	CCNA2	1stExon	Island	4:122743713-122745662	Promoter_Associated	chr4:122743945-122744915	3		NA		NA
cg17360140	cg17360140	37	4	128886135	F	C4orf29;MFSD8	TSS1500;Body	Island	4:128885879-128887485	Promoter_Associated	chr4:128885920-128886175	3		NA		NA
cg03883519	cg03883519	37	4	128886524	F	MFSD8;C4orf29;C4orf29	5'UTR;5'UTR;1stExon	Island	4:128885879-128887485	Promoter_Associated	chr4:128886245-128886595	3		NA		NA
cg25785477	cg25785477	37	4	130014987	F	SCLT1;C4orf33;C4orf33	TSS1500;5'UTR;1stExon	S_Shore	4:130013881-130015339	Promoter_Associated	chr4:130014940-130015215	3		NA		NA
cg12313606	cg12313606	37	4	138289662	R							NA		NA		NA
cg24926008	cg24926008	37	4	140374789	R	RAB33B	TSS200	Island	4:140374026-140375641	Promoter_Associated	chr4:140374225-140375035	3		NA		NA
cg05867307	cg05867307	37	4	144106066	R	USP38	TSS200	Island	4:144105034-144106871	Promoter_Associated	chr4:144105560-144106255	3		NA		NA
cg09310854	cg09310854	37	4	144106081	R	USP38;USP38;USP38;USP38;USP38;USP38	5'UTR;5'UTR;1stExon;1stExon;1stExon;5'UTR	Island	4:144105034-144106871	Promoter_Associated	chr4:144105560-144106255	3		NA		NA
cg14956886	cg14956886	37	4	151936654	R	LRBA;LRBA	1stExon;5'UTR	Island	4:151936450-151937428	Promoter_Associated	chr4:151936360-151936775	3		NA		NA
cg07097184	cg07097184	37	4	153900012	F	FHDC1	3'UTR	S_Shelf				NA		NA		NA
cg06549216	cg06549216	37	4	154710224	F	SFRP2;SFRP2	5'UTR;1stExon	Island	4:154709210-154711062	Unclassified_Cell_type_specific	chr4:154710085-154710675	3		NA		NA
cg01334836	cg01334836	37	4	166604200	F							NA		NA	chr4:166603803-166604204	3
cg21493633	cg21493633	37	4	166795596	R	TLL1	Body	S_Shore			chr4:166793500-166796555	3		NA		NA
cg16718094	cg16718094	37	4	174291993	R	SAP30	TSS200	Island	4:174291791-174292253	Promoter_Associated	chr4:174291805-174292175	3		NA		NA
cg26790853	cg26790853	37	4	178829290	R	LINC01099;LINC01099;LINC01098	TSS1500;TSS1500;Body					NA		NA		NA
cg00043819	cg00043819	37	4	185942529	F			Island			chr4:185942025-185942895	3		NA		NA
cg17714828	cg17714828	37	5	1523874	R	LPCAT1	1stExon	Island			chr5:1523705-1523975	3		NA		NA
cg03587843	cg03587843	37	5	1885516	R			Island			chr5:1884825-1886755	3		NA		NA
cg00985550	cg00985550	37	5	2153105	F							NA		NA		NA
cg00418282	cg00418282	37	5	2740132	F			Island			chr5:2740100-2740335	3		NA		NA
cg26924465	cg26924465	37	5	52095961	F	ITGA1;PELO	Body;5'UTR	Island	5:52095060-52096857	Promoter_Associated	chr5:52095765-52096195	3		NA		NA
cg13717023	cg13717023	37	5	53606639	F	ARL15	TSS1500	Island	5:53606275-53606820	Promoter_Associated		NA	chr5:53604941-53607394	6	chr5:53604912-53616945	6
cg11818544	cg11818544	37	5	56972268	R						chr5:56972120-56972375	3		NA		NA
cg02320003	cg02320003	37	5	60139293	R	ELOVL7;ELOVL7	5'UTR;5'UTR	N_Shore			chr5:60138965-60140275	3		NA		NA
cg08521800	cg08521800	37	5	63462187	F	RNF180;RNF180	5'UTR;5'UTR	S_Shore			chr5:63461160-63462655	3		NA		NA
cg09048586	cg09048586	37	5	64920189	R	TRIM23;C5orf44;TRIM23;TRIM23;C5orf44;C5orf44;C5orf44	TSS200;TSS1500;TSS200;TSS200;TSS1500;TSS1500;TSS1500	Island	5:64919702-64921321	Promoter_Associated	chr5:64920045-64920975	3		NA		NA
cg01276222	cg01276222	37	5	68463558	R	CCNB1	Body	S_Shore			chr5:68463440-68464015	3		NA		NA
cg27049318	cg27049318	37	5	68514098	F	MRPS36	Body	Island	5:68513015-68514575	Promoter_Associated	chr5:68513720-68514175	3		NA		NA
cg00795915	cg00795915	37	5	70751728	F	BDP1	1stExon	Island	5:70751155-70752489	Promoter_Associated	chr5:70751605-70751850	3		NA		NA
cg07476923	cg07476923	37	5	72528766	R			N_Shore	5:72528766-72528940	Unclassified_Cell_type_specific	chr5:72527765-72530295	3		NA		NA
cg16993440	cg16993440	37	5	80597283	R	RNU5E;ZCCHC9;ZCCHC9;RNU5D;ZCCHC9	Body;TSS200;TSS200;Body;TSS200	N_Shore	5:80597082-80597998	Promoter_Associated	chr5:80597280-80597515	3		NA		NA
cg14993293	cg14993293	37	5	89705579	F	CETN3;CETN3	5'UTR;1stExon	Island	5:89704935-89706375	Promoter_Associated	chr5:89705065-89705970	3		NA		NA
cg15875068	cg15875068	37	5	94982427	R	RFESD;RFESD;RFESD	TSS200;TSS200;TSS200	Island	5:94982151-94983070	Promoter_Associated	chr5:94982220-94982655	3		NA		NA
cg25467855	cg25467855	37	5	96271197	F	LNPEP	TSS200	Island	5:96270978-96271364	Promoter_Associated	chr5:96270000-96271475	3		NA		NA
cg15337521	cg15337521	37	5	102132021	F							NA	chr5:102131710-102132221	4	chr5:102131200-102132833	6
cg15651775	cg15651775	37	5	110559575	F	CAMK4	TSS1500	Island	5:110559526-110560143	Promoter_Associated	chr5:110558740-110560975	3		NA		NA
cg18179833	cg18179833	37	5	112312951	R	DCP2	Body	Island			chr5:112312505-112313010	3		NA		NA
cg10163945	cg10163945	37	5	115421152	F	COMMD10	Body	Island	5:115419832-115421465	Promoter_Associated	chr5:115420945-115421295	3		NA		NA
cg26244952	cg26244952	37	5	122424399	F	PRDM6	TSS1500	Island			chr5:122422040-122424795	3		NA		NA
cg17391928	cg17391928	37	5	128301230	F	SLC27A6;SLC27A6;SLC27A6;SLC27A6	5'UTR;1stExon;1stExon;5'UTR	Island			chr5:128300745-128301575	3		NA		NA
cg13046271	cg13046271	37	5	133451243	F	TCF7;TCF7;TCF7;TCF7;TCF7;TCF7;TCF7	TSS200;TSS1500;TSS1500;TSS200;Body;TSS200;TSS200	Island	5:133451159-133451312	Promoter_Associated	chr5:133450545-133452855	3		NA		NA
cg21752471	cg21752471	37	5	133861794	R	PHF15	TSS200	Island			chr5:133859860-133861955	3		NA		NA
cg02750935	cg02750935	37	5	145214981	R	PRELID2;PRELID2;PRELID2	TSS200;TSS200;TSS200	Island	5:145214711-145215228	Promoter_Associated	chr5:145214825-145215375	3		NA		NA
cg01375445	cg01375445	37	5	145725171	R			N_Shore			chr5:145725060-145725815	3		NA		NA
cg13603859	cg13603859	37	5	145827007	R	TCERG1;TCERG1	Body;Body	Island	5:145826264-145827809	Promoter_Associated	chr5:145827000-145827415	3		NA		NA
cg04337096	cg04337096	37	5	146257347	R	PPP2R2B;PPP2R2B;PPP2R2B;PPP2R2B;PPP2R2B;PPP2R2B;PPP2R2B	Body;Body;Body;5'UTR;Body;Body;Body	Island				NA	chr5:146256777-146258995	6	chr5:146257157-146259033	6
cg03159926	cg03159926	37	5	148541490	F	ABLIM3;ABLIM3;ABLIM3;ABLIM3;ABLIM3	5'UTR;Body;Body;Body;Body					NA		NA	chr5:148539871-148542435	6
cg25054311	cg25054311	37	5	149340861	F	SLC26A2	5'UTR	Island	5:149338603-149340921	Promoter_Associated		NA		NA	chr5:149338554-149342778	6
cg16126280	cg16126280	37	5	158527573	R	EBF1	TSS1500	Island	5:158527321-158527838	Unclassified	chr5:158526765-158527835	3		NA		NA
cg15333689	cg15333689	37	5	159846543	F	SLU7	TSS1500	S_Shore	5:159845325-159846695	Promoter_Associated		NA	chr5:159845719-159846915	6	chr5:159844477-159847339	6
cg27084994	cg27084994	37	5	175875161	R	FAF2	TSS200	Island	5:175874154-175876094	Promoter_Associated	chr5:175875000-175875455	3		NA		NA
cg06105778	cg06105778	37	5	176830667	F	F12	Body	Island			chr5:176829525-176830715	3		NA		NA
cg16239676	cg16239676	37	5	176924981	R	PDLIM7;PDLIM7;PDLIM7;PDLIM7	TSS1500;TSS1500;TSS1500;TSS1500	Island			chr5:176924460-176925855	3		NA		NA
cg06974839	cg06974839	37	5	177019233	R	TMED9	1stExon	Island	5:177018753-177019671	Promoter_Associated_Cell_type_specific	chr5:177019025-177019910	3		NA		NA
cg08522107	cg08522107	37	5	178487123	R	ZNF354C	TSS1500	N_Shore	5:178486758-178488179	Promoter_Associated_Cell_type_specific	chr5:178487065-178487715	3		NA		NA
cg18652367	cg18652367	37	5	180017689	R	SCGB3A1	Body	Island			chr5:180017160-180018170	3		NA		NA
cg07300050	cg07300050	37	5	180673332	R	CTC-338M12.4	TSS1500	Island	5:180672931-180674384	Promoter_Associated	chr5:180672685-180673595	3		NA		NA
cg05872706	cg05872706	37	6	1383982	F			Island			chr6:1383960-1384415	3		NA		NA
cg09295252	cg09295252	37	6	5026552	R				6:5026139-5026888	Unclassified_Cell_type_specific	chr6:5026200-5027095	3		NA		NA
cg11520985	cg11520985	37	6	7313314	R	SSR1	1stExon	Island	6:7312455-7313987	Promoter_Associated		NA	chr6:7312504-7313962	6	chr6:7312108-7314299	6
cg05907686	cg05907686	37	6	7389956	R	CAGE1;CAGE1;RIOK1;CAGE1	TSS200;TSS200;TSS200;TSS200	Island	6:7389286-7390744	Promoter_Associated	chr6:7389900-7390810	3		NA		NA
cg16046210	cg16046210	37	6	17281535	R	RBM24;RBM24;RBM24	TSS1500;TSS1500;TSS1500	Island	6:17281460-17281718	Unclassified_Cell_type_specific	chr6:17281420-17281715	3		NA		NA
cg16515064	cg16515064	37	6	18265154	F	DEK;DEK	TSS1500;TSS1500	S_Shore	6:18264880-18265302	Promoter_Associated	chr6:18263960-18265215	3		NA		NA
cg05491132	cg05491132	37	6	24360600	F	DCDC2	5'UTR	S_Shore	6:24359862-24360947	Unclassified		NA	chr6:24359829-24360959	6	chr6:24359774-24360875	6
cg07165035	cg07165035	37	6	24720710	F	C6orf62	TSS1500	Island			chr6:24720285-24720735	3		NA		NA
cg09433733	cg09433733	37	6	27114624	F	HIST1H2AH;MIR3143;HIST1H2BK;HIST1H2BK	TSS1500;TSS1500;1stExon;5'UTR	Island	6:27114493-27115485	Promoter_Associated	chr6:27114560-27114915	3		NA		NA
cg09249112	cg09249112	37	6	27280122	R	POM121L2	TSS200	Island	6:27279877-27280918	Promoter_Associated	chr6:27279805-27280935	3		NA		NA
cg20954960	cg20954960	37	6	28602854	F			Island			chr6:28602205-28603395	3		NA		NA
cg14629287	cg14629287	37	6	29716767	R	LOC285830;LOC285830	Body;Body	Island	6:29716684-29717232	Promoter_Associated	chr6:29716705-29716990	3		NA		NA
cg18457685	cg18457685	37	6	29760659	R	HCG4	Body	Island	6:29759909-29761489	Promoter_Associated	chr6:29759680-29761015	3		NA		NA
cg16808910	cg16808910	37	6	30181036	F	TRIM26	5'UTR	Island	6:30180872-30181439	Promoter_Associated		NA	chr6:30180576-30182601	6	chr6:30180203-30182600	6
cg27092694	cg27092694	37	6	30688037	R	TUBB	TSS200	Island	6:30687700-30688251	Promoter_Associated	chr6:30687560-30688195	3		NA		NA
cg13902357	cg13902357	37	6	31324280	F	HLA-B	Body	Island	6:31324158-31324510	Promoter_Associated_Cell_type_specific	chr6:31323980-31324675	3		NA		NA
cg08845025	cg08845025	37	6	32019363	F	TNXB	Body					NA		NA		NA
cg14460343	cg14460343	37	6	33172572	R	HSD17B8	Body	Island	6:33171945-33173651	Promoter_Associated	chr6:33172540-33173790	3		NA		NA
cg18781817	cg18781817	37	6	33217368	F			Island	6:33215783-33217632	Promoter_Associated	chr6:33216385-33217375	3		NA		NA
cg21286626	cg21286626	37	6	33290780	R	DAXX;DAXX;DAXX;DAXX;DAXX;DAXX;DAXX	1stExon;5'UTR;Body;5'UTR;1stExon;1stExon;5'UTR	Island	6:33290313-33291433	Promoter_Associated	chr6:33290685-33291135	3		NA		NA
cg14723664	cg14723664	37	6	34164073	F			N_Shore	6:34163794-34164865	Promoter_Associated		NA	chr6:34163122-34165089	6	chr6:34163264-34164917	6
cg11072887	cg11072887	37	6	37322624	F	RNF8;RNF8	Body;Body	Island	6:37321315-37322945	Promoter_Associated	chr6:37322305-37322855	3		NA		NA
cg03985459	cg03985459	37	6	37786245	F	ZFAND3	TSS1500	N_Shore	6:37786224-37788215	Promoter_Associated	chr6:37785860-37786690	3		NA		NA
cg07189338	cg07189338	37	6	41040461	F	NFYA;NFYA;OARD1	TSS1500;TSS1500;TSS1500	Island	6:41039877-41041090	Promoter_Associated	chr6:41040045-41040955	3		NA		NA
cg00415582	cg00415582	37	6	43027202	F	KLC4;KLC4;KLC4;KLC4;MRPL2;MRPL2	TSS1500;TSS200;TSS200;TSS1500;1stExon;5'UTR	Island	6:43026639-43027935	Promoter_Associated	chr6:43027125-43027390	3		NA		NA
cg06012509	cg06012509	37	6	43027269	R	KLC4;KLC4;KLC4;MRPL2;KLC4	TSS1500;TSS200;TSS200;TSS200;TSS1500	Island	6:43026639-43027935	Promoter_Associated	chr6:43027125-43027390	3		NA		NA
cg25033767	cg25033767	37	6	43044876	F	PTK7;PTK7;PTK7;PTK7	Body;Body;Body;Body	Island			chr6:43044705-43045115	3		NA		NA
cg08981181	cg08981181	37	6	43395557	R			Island	6:43394749-43396614	Promoter_Associated	chr6:43395400-43395695	3		NA		NA
cg03367927	cg03367927	37	6	43590087	R	GTPBP2;GTPBP2	Body;Body					NA		NA	chr6:43584104-43590971	6
cg15388462	cg15388462	37	6	43597152	R	MAD2L1BP;GTPBP2	TSS200;TSS1500	Island	6:43596801-43597413	Promoter_Associated	chr6:43596945-43597255	3		NA		NA
cg14702988	cg14702988	37	6	46459234	F	LOC101926898;RCAN2;RCAN2	TSS1500;TSS200;5'UTR	Island	6:46458973-46460040	Unclassified	chr6:46459065-46460135	3		NA		NA
cg26780404	cg26780404	37	6	75915840	R	COL12A1;COL12A1	TSS1500;TSS1500	Island	6:75913770-75915957	Unclassified	chr6:75915545-75916075	3		NA		NA
cg01767599	cg01767599	37	6	88871927	R	CNR1;CNR1;CNR1;CNR1	5'UTR;5'UTR;5'UTR;5'UTR	N_Shelf				NA		NA		NA
cg23413349	cg23413349	37	6	106958388	R	AIM1	TSS1500	Island	6:106958247-106958936	Unclassified_Cell_type_specific	chr6:106958365-106958910	3		NA		NA
cg03861593	cg03861593	37	6	108881876	F	FOXO3;FOXO3	TSS200;5'UTR	Island			chr6:108881185-108882755	3		NA		NA
cg06726374	cg06726374	37	6	128841053	R	PTPRK;PTPRK	Body;Body	Island			chr6:128840160-128841590	3		NA		NA
cg03720605	cg03720605	37	6	134052041	F							NA		NA		NA
cg04232541	cg04232541	37	6	144384895	R	PLAGL1;PLAGL1	5'UTR;5'UTR	Island	6:144384715-144385436	Promoter_Associated	chr6:144384785-144385415	3		NA		NA
cg18082080	cg18082080	37	6	150263070	R	ULBP2	TSS200	Island	6:150262679-150263748	Promoter_Associated_Cell_type_specific	chr6:150262925-150263795	3		NA		NA
cg26501027	cg26501027	37	6	150326334	F	RAET1K	TSS200	Island	6:150325447-150327343	Promoter_Associated	chr6:150326320-150326575	3		NA		NA
cg06089298	cg06089298	37	6	155146985	R	SCAF8;SCAF8;SCAF8;SCAF8;SCAF8	Body;Body;Body;Body;Body					NA		NA		NA
cg09629903	cg09629903	37	6	156194461	F						chr6:156194145-156194475	3		NA		NA
cg21460765	cg21460765	37	6	157117157	F	ARID1B;ARID1B	Body;Body				chr6:157117025-157117255	3		NA		NA
cg05792103	cg05792103	37	6	158626762	F				6:158626148-158626847	Unclassified_Cell_type_specific	chr6:158626665-158626995	3		NA		NA
cg01374729	cg01374729	37	6	159420963	F	RSPH3	1stExon	Island	6:159420190-159421531	Promoter_Associated	chr6:159420745-159421375	3		NA		NA
cg24095088	cg24095088	37	6	160210874	F	MRPL18;TCP1;TCP1	TSS1500;TSS200;TSS200	Island	6:160210195-160211083	Promoter_Associated	chr6:160210605-160210975	3		NA		NA
cg06233658	cg06233658	37	7	1865544	R	MAD1L1;MAD1L1;MAD1L1	Body;Body;Body	Island			chr7:1865325-1865555	3		NA		NA
cg21166555	cg21166555	37	7	2272904	R	MAD1L1;MAD1L1;MAD1L1;MAD1L1;MAD1L1	TSS1500;TSS1500;TSS1500;TSS1500;TSS1500	S_Shore	7:2271560-2273102	Promoter_Associated		NA	chr7:2271302-2273252	6	chr7:2271601-2273619	6
cg24555904	cg24555904	37	7	3239879	F							NA		NA	chr7:3239772-3240930	6
cg18282264	cg18282264	37	7	6048883	R	AIMP2;AIMP2;PMS2;PMS2	1stExon;5'UTR;TSS200;TSS200	Island	7:6048213-6049341	Promoter_Associated	chr7:6048585-6048990	3		NA		NA
cg00288562	cg00288562	37	7	23571645	R	TRA2A;TRA2A	5'UTR;1stExon	Island	7:23571604-23571910	Promoter_Associated	chr7:23571565-23572150	3		NA		NA
cg27568860	cg27568860	37	7	26240802	R	CBX3;HNRNPA2B1;HNRNPA2B1;CBX3	TSS1500;TSS1500;TSS1500;TSS200	Island	7:26239157-26241444	Promoter_Associated	chr7:26240305-26240870	3		NA		NA
cg15912800	cg15912800	37	7	27209197	R	MIR196B	TSS200	Island	7:27208806-27209942	Unclassified_Cell_type_specific		NA	chr7:27207494-27210129	6	chr7:27202817-27210552	6
cg14555127	cg14555127	37	7	35841578	F	SEPT7;SEPT7	Body;Body	Island	7:35841334-35842255	Promoter_Associated	chr7:35840920-35841735	3		NA		NA
cg02090557	cg02090557	37	7	39606278	F	YAE1D1;YAE1D1	Body;Body	Island	7:39605309-39606352	Promoter_Associated	chr7:39605825-39606635	3		NA		NA
cg17687799	cg17687799	37	7	44084523	F	DBNL;DBNL;DBNL	Body;Body;Body	Island	7:44083511-44085268	Promoter_Associated	chr7:44084445-44084950	3		NA		NA
cg00008282	cg00008282	37	7	44366652	F	CAMK2B;CAMK2B;CAMK2B;CAMK2B;CAMK2B;CAMK2B;CAMK2B;CAMK2B;CAMK2B	TSS1500;TSS1500;TSS1500;TSS1500;TSS1500;TSS1500;TSS1500;TSS1500;TSS1500	S_Shore			chr7:44366405-44366935	3		NA		NA
cg01010781	cg01010781	37	7	44622047	R	TMED4	TSS1500	Island	7:44620883-44622511	Unclassified	chr7:44621745-44622175	3		NA		NA
cg10335743	cg10335743	37	7	50634611	F	DDC	TSS1500					NA		NA		NA
cg16279775	cg16279775	37	7	65447418	F	GUSB	TSS200	S_Shore	7:65446522-65447818	Promoter_Associated		NA	chr7:65446406-65447862	6	chr7:65437138-65448324	6
cg18760587	cg18760587	37	7	79764888	F	GNAI1	Body	Island	7:79764227-79765428	Unclassified_Cell_type_specific	chr7:79763640-79765535	3		NA		NA
cg16772035	cg16772035	37	7	87229880	F	ABCB1	5'UTR	Island	7:87229456-87230460	Unclassified_Cell_type_specific	chr7:87229425-87229975	3		NA		NA
cg17406148	cg17406148	37	7	87257356	R	RUNDC3B;RUNDC3B;ABCB1;RUNDC3B	TSS1500;TSS1500;5'UTR;TSS1500	Island	7:87257110-87258534	Unclassified		NA	chr7:87256789-87258685	6	chr7:87256783-87259372	6
cg19103770	cg19103770	37	7	93520566	F	TFPI2	TSS1500	S_Shore				NA		NA	chr7:93519079-93520728	6
cg05058103	cg05058103	37	7	99051500	R	CPSF4;CPSF4	Body;Body				chr7:99051480-99051770	3		NA		NA
cg02927870	cg02927870	37	7	99475820	F	OR2AE1	TSS1500					NA		NA		NA
cg01998755	cg01998755	37	7	99698536	F	MCM7;AP4M1;MCM7;MCM7	5'UTR;TSS1500;TSS200;Body	Island	7:99698173-99698628	Promoter_Associated		NA	chr7:99697849-99699921	6	chr7:99694667-99700584	6
cg25430849	cg25430849	37	7	99699006	R	MCM7;MCM7;MCM7;AP4M1	1stExon;TSS1500;5'UTR;TSS200	Island			chr7:99698980-99699270	3		NA		NA
cg21108767	cg21108767	37	7	99933721	R	PILRB;PMS2L1;PILRB	TSS200;Body;TSS200	Island	7:99933293-99934095	Promoter_Associated	chr7:99933420-99934095	3		NA		NA
cg13529288	cg13529288	37	7	100209880	R	MOSPD3;MOSPD3;MOSPD3;MOSPD3	TSS200;TSS1500;TSS1500;5'UTR	Island	7:100209399-100210976	Promoter_Associated	chr7:100209565-100210215	3		NA		NA
cg00386361	cg00386361	37	7	100472505	R	SRRT;SRRT;SRRT;SRRT	TSS200;TSS200;TSS200;TSS200	Island	7:100471830-100473621	Promoter_Associated		NA	chr7:100471583-100473648	6	chr7:100471309-100473964	6
cg13047843	cg13047843	37	7	101386679	R			Island	7:101386433-101387527	Unclassified	chr7:101386565-101387590	3		NA		NA
cg00993799	cg00993799	37	7	104653126	R	LOC100216545	Body	Island	7:104652742-104655716	Promoter_Associated	chr7:104652825-104653355	3		NA		NA
cg21761811	cg21761811	37	7	112031374	R			N_Shore	7:112030785-112031676	Unclassified_Cell_type_specific	chr7:112031085-112031450	3		NA		NA
cg08802838	cg08802838	37	7	140179284	F	MKRN1;MKRN1;MKRN1;MKRN1;MKRN1;MKRN1;MKRN1	5'UTR;1stExon;1stExon;1stExon;5'UTR;5'UTR;Body	Island	7:140178704-140179507	Promoter_Associated	chr7:140179140-140179455	3		NA		NA
cg23749760	cg23749760	37	7	149471044	F	ZNF467	TSS1500	Island			chr7:149470505-149471155	3		NA		NA
cg01547051	cg01547051	37	7	150777654	F	FASTK;FASTK	Body;Body	Island	7:150777009-150778474	Promoter_Associated	chr7:150777565-150777795	3		NA		NA
cg04553410	cg04553410	37	7	150864885	R	GBX1	TSS200	Island			chr7:150864345-150865315	3		NA		NA
cg16535144	cg16535144	37	7	155259524	R			Island				NA	chr7:155255610-155261489	6	chr7:155257447-155263857	6
cg10633479	cg10633479	37	7	157333584	F	PTPRN2;PTPRN2;PTPRN2	Body;Body;Body					NA	chr7:157333265-157334410	6		NA
cg25330725	cg25330725	37	7	158180337	F	PTPRN2;PTPRN2;PTPRN2;PTPRN2;PTPRN2	Body;Body;Body;Body;Body		7:158180173-158180375	Unclassified_Cell_type_specific	chr7:158180120-158180355	3		NA		NA
cg12482557	cg12482557	37	8	6693103	F	XKR5;XKR5	1stExon;5'UTR	Island	8:6693080-6693586	Unclassified_Cell_type_specific	chr8:6692525-6693270	3		NA		NA
cg01718711	cg01718711	37	8	8860266	R	ERI1	TSS200	Island	8:8859834-8861086	Promoter_Associated	chr8:8860180-8860475	3		NA		NA
cg15411402	cg15411402	37	8	11142072	R	MTMR9;MTMR9	1stExon;5'UTR	Island	8:11141343-11143185	Promoter_Associated	chr8:11141825-11142950	3		NA		NA
cg19034708	cg19034708	37	8	17780168	R	PCM1	TSS200	Island	8:17779881-17780587	Promoter_Associated	chr8:17780100-17780495	3		NA		NA
cg11910167	cg11910167	37	8	17941557	F	ASAH1;ASAH1;ASAH1	Body;1stExon;Body	Island	8:17941399-17942635	Promoter_Associated	chr8:17941480-17942555	3		NA		NA
cg03998605	cg03998605	37	8	21882061	R	NPM2	TSS1500	N_Shore	8:21880991-21882419	Unclassified_Cell_type_specific	chr8:21881460-21882635	3		NA		NA
cg19738653	cg19738653	37	8	22550829	R	EGR3;EGR3;EGR3	TSS1500;TSS1500;TSS200	Island			chr8:22550220-22550855	3		NA		NA
cg06927280	cg06927280	37	8	29953601	F	LEPROTL1;LEPROTL1	Body;Body	S_Shore			chr8:29953165-29953655	3		NA		NA
cg13077699	cg13077699	37	8	37593835	R	ERLIN2;ERLIN2;ERLIN2	TSS1500;TSS1500;TSS1500	Island	8:37593314-37594292	Promoter_Associated		NA	chr8:37593408-37595610	6	chr8:37593473-37596452	6
cg18918321	cg18918321	37	8	41424524	R			Island	8:41424340-41424986	Unclassified_Cell_type_specific	chr8:41424185-41425015	3		NA		NA
cg05066959	cg05066959	37	8	41519308	R	ANK1;ANK1;ANK1;ANK1;ANK1;ANK1;ANK1;MIR486;ANK1	Body;Body;Body;Body;Body;Body;Body;TSS1500;Body					NA	chr8:41518738-41519363	6		NA
cg05414383	cg05414383	37	8	41909837	R	MYST3;MYST3;MYST3	TSS1500;TSS1500;TSS1500	Island	8:41909405-41909845	Unclassified	chr8:41909460-41909850	3		NA		NA
cg10796745	cg10796745	37	8	42911163	R	FNTA;FNTA	TSS1500;TSS1500	N_Shore			chr8:42911045-42911515	3		NA		NA
cg13461016	cg13461016	37	8	51127537	R	SNTG1;SNTG1;SNTG1	5'UTR;5'UTR;5'UTR					NA		NA	chr8:51127420-51127857	6
cg06125462	cg06125462	37	8	69243288	R	C8orf34;C8orf34;C8orf34-AS1	1stExon;1stExon;Body	Island			chr8:69242780-69243955	3		NA		NA
cg08795964	cg08795964	37	8	72468987	F			Island			chr8:72468545-72469550	3		NA		NA
cg20157985	cg20157985	37	8	95457195	R	RAD54B	Body					NA		NA		NA
cg06161836	cg06161836	37	8	100025390	R	VPS13B;VPS13B;VPS13B;VPS13B;VPS13B	TSS200;TSS200;TSS200;TSS200;TSS200	Island	8:100024700-100026399	Promoter_Associated	chr8:100024685-100025655	3		NA		NA
cg27190410	cg27190410	37	8	101348639	F	RNF19A	TSS200				chr8:101348385-101348875	3		NA		NA
cg12182643	cg12182643	37	8	101348921	R	RNF19A	TSS1500					NA	chr8:101347981-101348938	6	chr8:101347837-101349861	6
cg15572484	cg15572484	37	8	103413708	R	UBR5;UBR5	Body;Body				chr8:103413480-103413875	3		NA		NA
cg05017276	cg05017276	37	8	116681248	R	TRPS1	TSS200	N_Shore			chr8:116680145-116681495	3		NA		NA
cg17293641	cg17293641	37	8	119964144	F	TNFRSF11B;TNFRSF11B	1stExon;5'UTR	Island			chr8:119963740-119964995	3		NA		NA
cg09954849	cg09954849	37	8	142737340	F			S_Shelf	8:142736560-142737956	Unclassified	chr8:142737180-142737470	3		NA		NA
cg12039286	cg12039286	37	8	143533193	R			Island			chr8:143532245-143534135	3		NA		NA
cg04471045	cg04471045	37	8	143609379	R	BAI1	Body	Island				NA	chr8:143584513-143631358	6		NA
cg08258539	cg08258539	37	8	144450491	F	C8orf51;RHPN1	Body;TSS1500	Island	8:144450368-144451660	Promoter_Associated	chr8:144449660-144450715	3		NA		NA
cg02621020	cg02621020	37	8	145159250	F	SHARPIN;MAF1	TSS200;TSS200	Island	8:145158587-145159522	Promoter_Associated	chr8:145159105-145159375	3		NA		NA
cg01556929	cg01556929	37	8	145654081	F	VPS28;VPS28	TSS200;TSS200	Island	8:145652706-145654273	Promoter_Associated	chr8:145652725-145654090	3		NA		NA
cg08483876	cg08483876	37	8	145910754	R			Island			chr8:145909465-145911095	3		NA		NA
cg23333878	cg23333878	37	9	4299768	R	GLIS3;GLIS3	5'UTR;1stExon	Island			chr9:4297765-4299895	3		NA		NA
cg19441554	cg19441554	37	9	4662253	R	PPAPDC2;SPATA6L	TSS200;Body	Island	9:4661838-4663187	Promoter_Associated	chr9:4662145-4662455	3		NA		NA
cg14655855	cg14655855	37	9	13278626	R			Island			chr9:13278345-13279795	3		NA		NA
cg13149140	cg13149140	37	9	19380280	R	RPS6	TSS200	Island	9:19379280-19380665	Promoter_Associated	chr9:19380165-19380495	3		NA		NA
cg00718440	cg00718440	37	9	21995312	R	CDKN2BAS;CDKN2A	Body;TSS1500	Island	9:21994247-21996193	Promoter_Associated	chr9:21993720-21996115	3		NA		NA
cg21104014	cg21104014	37	9	33260864	R	BAG1;BAG1	Body;Body	N_Shelf				NA		NA		NA
cg01288067	cg01288067	37	9	36572645	R	MELK	TSS1500	N_Shore	9:36572372-36573549	Promoter_Associated_Cell_type_specific	chr9:36572425-36572955	3		NA		NA
cg19774733	cg19774733	37	9	37422586	R	GRHPR	TSS200	Island	9:37421884-37423328	Promoter_Associated	chr9:37422085-37423155	3		NA		NA
cg22566458	cg22566458	37	9	37785246	F	EXOSC3;EXOSC3	TSS200;TSS200	Island	9:37784170-37786093	Promoter_Associated		NA	chr9:37784012-37785441	6	chr9:37783378-37786224	6
cg09351437	cg09351437	37	9	77643640	F	CARNMT1	TSS1500	S_Shore	9:77642140-77643775	Promoter_Associated		NA	chr9:77641246-77643787	6	chr9:77641121-77644324	6
cg17663627	cg17663627	37	9	77812317	R							NA		NA		NA
cg13234643	cg13234643	37	9	99801371	F	CTSL2;CTSL2	1stExon;5'UTR	Island	9:99800930-99802055	Promoter_Associated	chr9:99801165-99801635	3		NA		NA
cg16872918	cg16872918	37	9	101558330	R	ANKS6	Body	Island	9:101557716-101559406	Promoter_Associated	chr9:101558200-101558575	3		NA		NA
cg10922622	cg10922622	37	9	108210153	R	FSD1L;FSD1L;FSD1L	TSS200;TSS200;TSS200	Island	9:108209916-108210876	Promoter_Associated	chr9:108210145-108210410	3		NA		NA
cg13597247	cg13597247	37	9	123963311	R	RAB14	5'UTR	N_Shore			chr9:123963225-123964055	3		NA		NA
cg04361145	cg04361145	37	9	123964183	R	RAB14;RAB14	1stExon;5'UTR	Island	9:123963347-123964964	Promoter_Associated	chr9:123964120-123964915	3		NA		NA
cg08580214	cg08580214	37	9	127624539	R	RPL35	TSS1500	S_Shore	9:127622905-127624878	Promoter_Associated	chr9:127623445-127624835	3		NA		NA
cg13433446	cg13433446	37	9	128170534	F			Island	9:128169464-128171209	Unclassified	chr9:128170280-128170550	3		NA		NA
cg09149379	cg09149379	37	9	131038181	R	SWI5;GOLGA2	TSS1500;1stExon	Island	9:131037611-131039486	Promoter_Associated		NA	chr9:131037206-131039512	6	chr9:131037059-131039920	6
cg10621559	cg10621559	37	9	131038338	F	SWI5;GOLGA2	TSS200;TSS200	Island	9:131037611-131039486	Promoter_Associated	chr9:131038185-131038635	3		NA		NA
cg14599233	cg14599233	37	9	131842938	R	DOLPP1;DOLPP1	TSS1500;TSS1500	Island	9:131842521-131844191	Promoter_Associated		NA	chr9:131842469-131844931	6	chr9:131842298-131844404	6
cg14143209	cg14143209	37	9	132403939	R	ASB6;ASB6	Body;Body	Island	9:132403535-132405093	Promoter_Associated	chr9:132403845-132404335	3		NA		NA
cg14928532	cg14928532	37	9	133454630	R	LOC100272217;FUBP3	Body;TSS1500	Island	9:133454623-133455131	Promoter_Associated	chr9:133454200-133454755	3		NA		NA
cg18297027	cg18297027	37	9	134585306	F	RAPGEF1;RAPGEF1;RAPGEF1	TSS200;Body;Body		9:134585216-134585894	Unclassified	chr9:134585085-134585815	3		NA		NA
cg07026001	cg07026001	37	9	137001063	R	WDR5	TSS200	Island	9:137000551-137001450	Promoter_Associated	chr9:136999805-137001275	3		NA		NA
cg24341498	cg24341498	37	9	137217390	F	RXRA	TSS1500	Island			chr9:137216600-137217735	3		NA		NA
cg06051495	cg06051495	37	9	138391873	F	MRPS2;MRPS2;MRPS2;MRPS2;MRPS2;C9orf116;C9orf116	TSS1500;TSS1500;TSS1500;TSS1500;TSS1500;TSS200;TSS200	Island	9:138391411-138392860	Promoter_Associated		NA	chr9:138389903-138400466	6	chr9:138389571-138399007	6
cg05114377	cg05114377	37	9	138392166	R	MRPS2;MRPS2;MRPS2;MRPS2;MRPS2;C9orf116;C9orf116	TSS1500;TSS1500;TSS1500;TSS1500;TSS1500;TSS1500;TSS1500	Island	9:138391411-138392860	Promoter_Associated	chr9:138391885-138392315	3		NA		NA
cg06522390	cg06522390	37	9	139659079	F	LCN15	TSS200	S_Shelf				NA		NA	chr9:139658591-139660355	3
cg25020678	cg25020678	37	10	682841	R	DIP2C	Body	N_Shelf			chr10:682625-683115	3		NA		NA
cg07571638	cg07571638	37	10	682871	R	DIP2C	Body	N_Shelf			chr10:682625-683115	3		NA		NA
cg07392088	cg07392088	37	10	1034168	R	GTPBP4	TSS200	Island	10:1033537-1035025	Promoter_Associated		NA	chr10:1033017-1035108	6	chr10:1031398-1037473	6
cg03961510	cg03961510	37	10	2978438	F						chr10:2978145-2978535	3		NA		NA
cg05144147	cg05144147	37	10	6018955	R	IL15RA;IL15RA	Body;5'UTR	Island	10:6017878-6018964	Promoter_Associated	chr10:6018545-6020435	3		NA		NA
cg16722292	cg16722292	37	10	7830180	R	KIN;ATP5C1;ATP5C1	TSS1500;1stExon;1stExon	Island	10:7829121-7831108	Promoter_Associated	chr10:7829925-7830195	3		NA		NA
cg00673251	cg00673251	37	10	11784140	R	ECHDC3	TSS1500	N_Shore	10:11783840-11785182	Unclassified	chr10:11783945-11785535	3		NA		NA
cg07071978	cg07071978	37	10	13933652	R	FRMD4A	Body	Island	10:13933043-13934366	Unclassified_Cell_type_specific	chr10:13932565-13933975	3		NA		NA
cg14049470	cg14049470	37	10	20105452	F	PLXDC2;PLXDC2	1stExon;5'UTR	Island			chr10:20104725-20105975	3		NA		NA
cg09496263	cg09496263	37	10	22614872	F	BMI1	5'UTR	Island	10:22613269-22615227	Promoter_Associated	chr10:22614025-22615315	3		NA		NA
cg10384784	cg10384784	37	10	25012964	R	ARHGAP21	TSS1500	Island			chr10:25011180-25013470	3		NA		NA
cg14947429	cg14947429	37	10	28036151	R	MKX	TSS1500	S_Shore	10:28036006-28036157	Unclassified_Cell_type_specific	chr10:28036060-28036295	3		NA		NA
cg11799172	cg11799172	37	10	31607441	R	ZEB1;ZEB1;ZEB1;LOC220930;ZEB1	TSS1500;Body;TSS1500;Body;TSS1500	Island	10:31606956-31607526	Promoter_Associated	chr10:31607160-31608215	3		NA		NA
cg00803088	cg00803088	37	10	43600706	F	RET;RET	Body;Body	Island	10:43600142-43601747	Unclassified	chr10:43600040-43601195	3		NA		NA
cg26674752	cg26674752	37	10	43634212	F	CSGALNACT2	5'UTR	Island			chr10:43632945-43634235	3		NA		NA
cg06048524	cg06048524	37	10	44880542	R	CXCL12;CXCL12;CXCL12	TSS200;TSS200;TSS200	Island	10:44880338-44880568	Unclassified_Cell_type_specific	chr10:44880060-44882015	3		NA		NA
cg22717227	cg22717227	37	10	50887568	R	C10orf53;C10orf53	TSS200;TSS200	Island			chr10:50887460-50887795	3		NA		NA
cg02653800	cg02653800	37	10	60095305	F	UBE2D1	Body	Island	10:60094099-60095621	Promoter_Associated	chr10:60094500-60095750	3		NA		NA
cg23400208	cg23400208	37	10	60936031	R	PHYHIPL;PHYHIPL	TSS1500;TSS1500	Island			chr10:60935465-60937135	3		NA		NA
cg20585645	cg20585645	37	10	62704289	F	RHOBTB1;RHOBTB1;RHOBTB1;RHOBTB1	TSS1500;Body;TSS1500;Body	Island			chr10:62703625-62704815	3		NA		NA
cg21444933	cg21444933	37	10	64564436	R	ADO	TSS200	Island	10:64563751-64565681	Promoter_Associated	chr10:64563580-64564650	3		NA		NA
cg11316940	cg11316940	37	10	69524027	F			Island	10:69522994-69524893	NonGene_Associated	chr10:69523260-69524890	3		NA		NA
cg06477881	cg06477881	37	10	72142520	R	LRRC20;LRRC20;LRRC20	TSS1500;TSS200;TSS200	Island	10:72141302-72142872	Promoter_Associated	chr10:72142340-72142855	3		NA		NA
cg01089095	cg01089095	37	10	75541668	R	CHCHD1	TSS200	Island	10:75541360-75542416	Promoter_Associated	chr10:75541405-75541895	3		NA		NA
cg13531509	cg13531509	37	10	79793353	R	RPS24;RPS24;RPS24;RPS24;RPS24;RPS24	TSS200;TSS200;TSS200;TSS200;TSS200;TSS200	N_Shore	10:79793168-79794406	Promoter_Associated	chr10:79793340-79793695	3		NA		NA
cg26395382	cg26395382	37	10	88728235	F	C10orf116;C10orf116	5'UTR;1stExon	Island			chr10:88727680-88729855	3		NA		NA
cg06869938	cg06869938	37	10	95270460	F	CEP55;CEP55	Body;Body					NA		NA		NA
cg13196826	cg13196826	37	10	98945664	R	SLIT1;SLIT1	5'UTR;1stExon	Island			chr10:98945005-98945815	3		NA		NA
cg03393426	cg03393426	37	10	102986686	F			Island				NA	chr10:102980516-102993250	6	chr10:102979443-102992100	6
cg12258093	cg12258093	37	10	103051129	R			Island			chr10:103051025-103051215	3		NA		NA
cg20203089	cg20203089	37	10	104155504	F	NFKB2;NFKB2;NFKB2;NFKB2	5'UTR;5'UTR;5'UTR;1stExon	Island	10:104155214-104155621	Promoter_Associated	chr10:104155285-104155535	3		NA		NA
cg23843362	cg23843362	37	10	104677600	F	CNNM2;CNNM2;CNNM2	TSS1500;TSS1500;TSS1500	Island	10:104677155-104678818	Promoter_Associated		NA	chr10:104676953-104680125	6	chr10:104676900-104680595	6
cg23333420	cg23333420	37	10	105677801	R	OBFC1	5'UTR	Island	10:105677214-105678677	Promoter_Associated	chr10:105677380-105677835	3		NA		NA
cg12793466	cg12793466	37	10	109673222	R	LINC01435	Body	N_Shore				NA		NA	chr10:109672814-109675985	6
cg26906084	cg26906084	37	10	112679141	F	BBIP1;SHOC2;BBIP1;BBIP1;BBIP1;BBIP1	TSS1500;TSS200;TSS200;TSS200;TSS200;TSS200	Island	10:112678485-112679556	Promoter_Associated	chr10:112678600-112679655	3		NA		NA
cg20663200	cg20663200	37	10	116163392	R	AFAP1L2;AFAP1L2	Body;Body	Island			chr10:116162960-116163715	3		NA		NA
cg25629947	cg25629947	37	10	118609001	R	ENO4	TSS200	Island			chr10:118608840-118609455	3		NA		NA
cg10000830	cg10000830	37	10	122216137	F	PPAPDC1A	TSS1500	N_Shore				NA	chr10:122215212-122217863	6	chr10:122215701-122217784	6
cg03092918	cg03092918	37	10	126107592	R	OAT	TSS200	Island	10:126106489-126108356	Promoter_Associated	chr10:126107440-126107715	3		NA		NA
cg18345226	cg18345226	37	10	131909183	F			Island	10:131908625-131909677	Promoter_Associated	chr10:131909020-131909350	3		NA		NA
cg20654875	cg20654875	37	10	134739369	F			N_Shore	10:134739272-134739410	Unclassified_Cell_type_specific	chr10:134739025-134739535	3		NA		NA
cg01825707	cg01825707	37	11	209287	R	MIR6743;RIC8A;RIC8A;RIC8A;RIC8A	TSS200;ExonBnd;ExonBnd;Body;Body	S_Shore			chr11:208560-209855	3		NA		NA
cg00629957	cg00629957	37	11	1358151	R			Island			chr11:1357065-1358995	3		NA		NA
cg16153294	cg16153294	37	11	2018227	F	H19;MIR675	Body;TSS200	Island			chr11:2017805-2018455	3		NA		NA
cg06719391	cg06719391	37	11	2554330	F	KCNQ1;KCNQ1	Body;Body	Island	11:2553955-2554344	Unclassified	chr11:2554320-2555315	3		NA		NA
cg24208426	cg24208426	37	11	3819031	F	PGAP2;NUP98;NUP98;PGAP2;NUP98;PGAP2;PGAP2;NUP98;PGAP2	TSS200;TSS200;TSS200;TSS200;TSS200;TSS200;TSS200;TSS200;Body	Island	11:3818387-3819570	Promoter_Associated	chr11:3818725-3819215	3		NA		NA
cg16139011	cg16139011	37	11	9596224	F	WEE1;WEE1	TSS200;Body	Island			chr11:9594905-9596750	3		NA		NA
cg02184643	cg02184643	37	11	10879647	R	ZBED5;ZBED5	TSS200;TSS200	Island	11:10879063-10880120	Promoter_Associated	chr11:10879520-10880855	3		NA		NA
cg00286773	cg00286773	37	11	12207449	R	MICAL2	Body					NA		NA	chr11:12207213-12207804	4
cg19496491	cg19496491	37	11	12695499	R	TEAD1	TSS1500	Island	11:12695339-12696865	Unclassified_Cell_type_specific	chr11:12695200-12696035	3		NA		NA
cg03177631	cg03177631	37	11	18415927	R	LDHA;LDHA;LDHA;LDHA;LDHA	TSS200;TSS200;TSS200;TSS200;TSS200	Island	11:18415827-18416180	Promoter_Associated	chr11:18415465-18417095	3		NA		NA
cg20662523	cg20662523	37	11	18742662	R	IGSF22	Body	N_Shore	11:18742429-18744136	Unclassified	chr11:18742640-18742975	3		NA		NA
cg11482099	cg11482099	37	11	31833477	F	PAX6;PAX6;PAX6	TSS1500;5'UTR;TSS1500	Island			chr11:31833165-31833835	3		NA		NA
cg08391415	cg08391415	37	11	31835577	R	PAX6	5'UTR	Island			chr11:31833885-31838315	3		NA		NA
cg05091519	cg05091519	37	11	31839552	R	PAX6	TSS200	Island	11:31839024-31839969	Unclassified_Cell_type_specific	chr11:31838325-31840155	3		NA		NA
cg07262328	cg07262328	37	11	35160709	R	CD44;CD44;CD44;CD44;CD44;CD44;CD44;CD44;CD44;CD44	5'UTR;1stExon;1stExon;5'UTR;1stExon;5'UTR;5'UTR;1stExon;1stExon;5'UTR	Island	11:35160307-35162010	Promoter_Associated	chr11:35160185-35161855	3		NA		NA
cg16377327	cg16377327	37	11	36531770	R	TRAF6;TRAF6;TRAF6;TRAF6	1stExon;5'UTR;1stExon;5'UTR	Island	11:36530991-36532562	Promoter_Associated	chr11:36531465-36532015	3		NA		NA
cg17424056	cg17424056	37	11	46615413	F			Island	11:46614793-46616325	Promoter_Associated	chr11:46615065-46615795	3		NA		NA
cg14042131	cg14042131	37	11	48003169	F	PTPRJ;PTPRJ	Body;Body	Island			chr11:48001745-48003695	3		NA		NA
cg12214972	cg12214972	37	11	57509537	R	C11orf31;TMX2-CTNND1	Body;Body	Island	11:57508339-57509741	Promoter_Associated	chr11:57509145-57509615	3		NA		NA
cg21761776	cg21761776	37	11	58939272	F	DTX4	TSS1500	Island	11:58938597-58939704	Promoter_Associated		NA	chr11:58938763-58942575	6	chr11:58938649-58948332	6
cg07152460	cg07152460	37	11	61583560	F	MIR1908;FADS1	TSS1500;Body	Island			chr11:61583485-61584155	3		NA		NA
cg13872356	cg13872356	37	11	62341519	F	EEF1G	TSS200	Island	11:62340429-62342878	Promoter_Associated	chr11:62341340-62341735	3		NA		NA
cg04836154	cg04836154	37	11	62439314	F	C11orf83;C11orf48	1stExon;TSS200	Island	11:62438785-62440013	Promoter_Associated	chr11:62438700-62439650	3		NA		NA
cg14364094	cg14364094	37	11	62439317	F	C11orf83;C11orf48	1stExon;TSS200	Island	11:62438785-62440013	Promoter_Associated	chr11:62438700-62439650	3		NA		NA
cg10369780	cg10369780	37	11	62607119	F	WDR74	5'UTR	Island	11:62606595-62607381	Promoter_Associated	chr11:62606985-62607830	3		NA		NA
cg19774424	cg19774424	37	11	63439334	F	ATL3;ATL3;ATL3	1stExon;TSS200;5'UTR	S_Shore	11:63437735-63439653	Promoter_Associated	chr11:63438765-63439415	3		NA		NA
cg04912466	cg04912466	37	11	63742028	R	COX8A	TSS200	Island	11:63741614-63743399	Promoter_Associated	chr11:63741785-63742175	3		NA		NA
cg06871262	cg06871262	37	11	63933212	R	MACROD1	1stExon	Island	11:63932888-63934255	Promoter_Associated	chr11:63933020-63933415	3		NA		NA
cg01647936	cg01647936	37	11	63974772	R	FERMT3;FERMT3	5'UTR;5'UTR	N_Shore			chr11:63973920-63975535	3		NA		NA
cg04855748	cg04855748	37	11	64067763	F	C11orf20	TSS200	Island	11:64067750-64068871	Unclassified	chr11:64067445-64067935	3		NA		NA
cg10776287	cg10776287	37	11	64794833	R	SNX15;SNX15	TSS200;TSS200	Island	11:64794552-64795808	Promoter_Associated	chr11:64794440-64795375	3		NA		NA
cg15919308	cg15919308	37	11	64864282	F	VPS51;VPS51	Body;Body	S_Shore	11:64863112-64864422	Promoter_Associated	chr11:64864040-64864290	3		NA		NA
cg12637942	cg12637942	37	11	65190225	F	NEAT1	TSS200	Island	11:65188622-65191947	Promoter_Associated	chr11:65190085-65191670	3		NA		NA
cg10006762	cg10006762	37	11	65342202	F	EHBP1L1	TSS1500	Island	11:65339358-65342324	Promoter_Associated	chr11:65341665-65343615	3		NA		NA
cg15883761	cg15883761	37	11	65627811	R	MUS81	TSS200	Island	11:65626353-65628345	Promoter_Associated	chr11:65627740-65628350	3		NA		NA
cg22123877	cg22123877	37	11	66112252	R	BRMS1;BRMS1	5'UTR;5'UTR	Island	11:66111871-66113181	Promoter_Associated	chr11:66112245-66112455	3		NA		NA
cg20397849	cg20397849	37	11	67051709	R	ADRBK1	Body	N_Shore			chr11:67051585-67051955	3		NA		NA
cg05572179	cg05572179	37	11	67139907	R	LOC100130987;CLCF1;CLCF1	Body;Body;5'UTR	Island			chr11:67138740-67140315	3		NA		NA
cg04729730	cg04729730	37	11	69258477	F			Island	11:69256847-69259657	Unclassified	chr11:69258460-69259055	3		NA		NA
cg16851832	cg16851832	37	11	71814456	F	LRTOMT;C11orf59;LRTOMT;LRTOMT	Body;TSS200;Body;Body	Island	11:71813546-71814910	Promoter_Associated	chr11:71814285-71814590	3		NA		NA
cg06029050	cg06029050	37	11	74660429	F	SPCS2;XRRA1	1stExon;TSS200	S_Shore	11:74659597-74660914	Promoter_Associated		NA	chr11:74659216-74660686	6	chr11:74659529-74663432	6
cg09863845	cg09863845	37	11	76253268	R	C11orf30;C11orf30;C11orf30;C11orf30;C11orf30;C11orf30;C11orf30;C11orf30	ExonBnd;ExonBnd;ExonBnd;ExonBnd;Body;Body;Body;Body					NA	chr11:76252998-76253491	3		NA
cg19972312	cg19972312	37	11	77921474	R	USP35	Body	S_Shore				NA		NA		NA
cg19451038	cg19451038	37	11	82904055	R	ANKRD42	TSS1500	N_Shore	11:82904006-82905884	Unclassified	chr11:82904020-82904230	3		NA		NA
cg25902627	cg25902627	37	11	88071152	F	CTSC;CTSC;CTSC	TSS1500;TSS1500;TSS1500	S_Shore	11:88070205-88071960	Promoter_Associated	chr11:88071120-88071835	3		NA		NA
cg12631737	cg12631737	37	11	94277190	R	FUT4;FUT4	5'UTR;1stExon	Island	11:94276823-94277536	Promoter_Associated	chr11:94276760-94277195	3		NA		NA
cg09067800	cg09067800	37	11	100709217	F	ARHGAP42	Body					NA	chr11:100709188-100709361	3		NA
cg14634247	cg14634247	37	11	107728952	R	SLC35F2	Body	Island	11:107728458-107730023	Promoter_Associated	chr11:107728340-107729415	3		NA		NA
cg12918457	cg12918457	37	11	115630748	R			Island			chr11:115630180-115631190	3		NA		NA
cg17490921	cg17490921	37	11	116658887	R	ZNF259	TSS200	Island	11:116657783-116659723	Promoter_Associated	chr11:116658660-116659315	3		NA		NA
cg03414235	cg03414235	37	11	116871510	R	SIK3;SIK3;SIK3	Body;Body;5'UTR				chr11:116871425-116871695	3		NA		NA
cg01142676	cg01142676	37	11	117695591	R	FXYD2;FXYD2;FXYD2	Body;TSS200;TSS200				chr11:117695540-117696075	3		NA		NA
cg24590524	cg24590524	37	11	118023353	R	SCN4B;SCN4B	1stExon;1stExon	Island	11:118023246-118024221	Unclassified_Cell_type_specific	chr11:118023045-118024235	3		NA		NA
cg04215408	cg04215408	37	11	124994027	F							NA	chr11:124993926-124994579	6	chr11:124993385-124994679	6
cg15964611	cg15964611	37	11	133402545	R	OPCML	TSS200					NA		NA		NA
cg00911551	cg00911551	37	12	8234647	F	NECAP1;NECAP1	TSS200;TSS200	N_Shore	12:8233990-8235464	Promoter_Associated	chr12:8234640-8234975	3		NA		NA
cg03074175	cg03074175	37	12	49351458	F	ARF3	TSS1500	S_Shore	12:49350329-49351806	Promoter_Associated		NA	chr12:49349846-49352099	6	chr12:49349758-49352072	6
cg00900202	cg00900202	37	12	49391977	R	DDN	Body	Island	12:49391797-49392313	Unclassified	chr12:49391325-49393095	3		NA		NA
cg23517124	cg23517124	37	12	50419441	R	RACGAP1;RACGAP1;RACGAP1	TSS200;TSS200;TSS200	S_Shore	12:50418682-50419886	Promoter_Associated	chr12:50419220-50419595	3		NA		NA
cg09878554	cg09878554	37	12	50478887	R	SMARCD1;SMARCD1	TSS200;TSS200	Island	12:50478429-50479732	Promoter_Associated	chr12:50478805-50479095	3		NA		NA
cg21457273	cg21457273	37	12	51021403	F	DIP2B	Body				chr12:51021380-51021635	3		NA		NA
cg11775492	cg11775492	37	12	51158663	F	ATF1	5'UTR	Island	12:51158477-51159393	Promoter_Associated	chr12:51156985-51159015	3		NA		NA
cg06465488	cg06465488	37	12	51664226	F	SMAGP;SMAGP	TSS1500;TSS200	Island	12:51663000-51664982	Promoter_Associated	chr12:51663200-51665035	3		NA		NA
cg11666140	cg11666140	37	12	52445007	R	NR4A1;NR4A1;NR4A1;NR4A1	Body;Body;TSS200;TSS200	Island	12:52444681-52445980	Promoter_Associated	chr12:52443905-52446070	3		NA		NA
cg23911972	cg23911972	37	12	52464081	F	C12orf44;C12orf44	5'UTR;5'UTR	Island	12:52462822-52464449	Promoter_Associated	chr12:52463320-52464315	3		NA		NA
cg23431730	cg23431730	37	12	53887070	F	MAP3K12	5'UTR	Island	12:53886312-53887420	Promoter_Associated	chr12:53886800-53887075	3		NA		NA
cg05691629	cg05691629	37	12	54614140	F			S_Shelf	12:54613836-54614189	Unclassified	chr12:54613900-54614235	3		NA		NA
cg03433549	cg03433549	37	12	56498817	R	PA2G4	Body	Island	12:56498522-56499371	Promoter_Associated	chr12:56498600-56498855	3		NA		NA
cg20668447	cg20668447	37	12	57579444	F	LRP1	Body	Island				NA	chr12:57576572-57600697	6		NA
cg14797322	cg14797322	37	12	58165899	R	FAM119B;METTL1;METTL1;METTL1;METTL1;FAM119B	TSS1500;5'UTR;5'UTR;1stExon;1stExon;TSS1500	Island	12:58165126-58166837	Promoter_Associated	chr12:58165520-58166115	3		NA		NA
cg02464123	cg02464123	37	12	58240707	F	CTDSP2;CTDSP2	1stExon;5'UTR	Island	12:58240677-58241226	Promoter_Associated	chr12:58240400-58240990	3		NA		NA
cg14498209	cg14498209	37	12	64845763	R	TBK1	TSS200	Island	12:64845405-64847210	Promoter_Associated	chr12:64845465-64846995	3		NA		NA
cg09133028	cg09133028	37	12	71003836	F	PTPRB;PTPRB	Body;TSS1500	Island			chr12:71003645-71004010	3		NA		NA
cg21411757	cg21411757	37	12	93771484	R	NUDT4;NUDT4P1;NUDT4	TSS1500;TSS1500;TSS1500	Island	12:93771296-93771645	Promoter_Associated	chr12:93771185-93773030	3		NA		NA
cg14006031	cg14006031	37	12	104747135	F						chr12:104746860-104747250	3		NA		NA
cg27089000	cg27089000	37	12	105252949	F	SLC41A2	Body					NA	chr12:105252903-105253397	4	chr12:105252819-105253439	4
cg13857707	cg13857707	37	12	110887879	F	ARPC3	Body	Island	12:110887384-110889175	Promoter_Associated	chr12:110887500-110888030	3		NA		NA
cg21656600	cg21656600	37	12	111181027	F	PPP1CC	TSS1500	Island			chr12:111179085-111181115	3		NA		NA
cg02337568	cg02337568	37	12	111843385	F	SH2B3	TSS1500	Island	12:111841860-111844098	Promoter_Associated	chr12:111843005-111843755	3		NA		NA
cg03540165	cg03540165	37	12	113573222	F	RASAL1	Body	Island	12:113573029-113574406	Promoter_Associated_Cell_type_specific	chr12:113573025-113573895	3		NA		NA
cg11072298	cg11072298	37	12	113772666	F	SLC24A6	5'UTR	Island	12:113771829-113773405	Promoter_Associated	chr12:113772600-113772795	3		NA		NA
cg05678739	cg05678739	37	12	114679711	F							NA		NA	chr12:114679671-114680437	6
cg10871304	cg10871304	37	12	122018574	F	KDM2B;KDM2B	TSS1500;Body	S_Shore			chr12:122017420-122018695	3		NA		NA
cg25067077	cg25067077	37	12	123921447	R	RILPL2;RILPL2	TSS200;TSS200	Island	12:123920423-123921803	Promoter_Associated	chr12:123920965-123921655	3		NA		NA
cg16448126	cg16448126	37	12	123921461	R	RILPL2	TSS200	Island	12:123920423-123921803	Promoter_Associated	chr12:123920965-123921655	3		NA		NA
cg03159456	cg03159456	37	12	125399716	F	MIR5188;UBC	TSS1500;TSS200	Island	12:125398449-125399997	Promoter_Associated	chr12:125399660-125400130	3		NA		NA
cg20664721	cg20664721	37	12	132195588	R	SFRS8	TSS200	Island	12:132194530-132196426	Promoter_Associated	chr12:132195025-132196755	3		NA		NA
cg16339100	cg16339100	37	12	132991708	R			S_Shore	12:132991117-132992394	Unclassified	chr12:132991580-132992255	3		NA		NA
cg20214067	cg20214067	37	12	133065776	R	FBRSL1	TSS1500	N_Shore			chr12:133065705-133066835	3		NA		NA
cg26279152	cg26279152	37	13	20356101	R	PSPC1;PSPC1	Body;Body	N_Shore	13:20355644-20357477	Unclassified		NA	chr13:20355800-20357522	6	chr13:20355154-20357791	6
cg26475688	cg26475688	37	13	20702970	F			Island	13:20701598-20703177	Unclassified_Cell_type_specific	chr13:20701500-20703175	3		NA		NA
cg15741083	cg15741083	37	13	21099541	R	CRYL1	Body	N_Shore	13:21099011-21101062	Promoter_Associated	chr13:21098820-21100150	3		NA		NA
cg22982536	cg22982536	37	13	24735537	F	SPATA13;MIR2276;SPATA13	5'UTR;TSS1500;5'UTR	Island	13:24734470-24736039	Promoter_Associated	chr13:24734680-24735990	3		NA		NA
cg16878088	cg16878088	37	13	37574591	F	ALG5;ALG5;EXOSC8	TSS1500;TSS1500;TSS200	N_Shore	13:37574458-37575433	Promoter_Associated	chr13:37574480-37575290	3		NA		NA
cg24676409	cg24676409	37	13	41635512	R	WBP4	TSS200	Island	13:41634371-41636297	Promoter_Associated	chr13:41635280-41636035	3		NA		NA
cg22871529	cg22871529	37	13	49550815	F	FNDC3A	5'UTR	Island	13:49549828-49550891	Promoter_Associated	chr13:49550500-49551230	3		NA		NA
cg06346241	cg06346241	37	13	51484921	F	RNASEH2B-AS1;RNASEH2B;RNASEH2B	TSS200;Body;Body	S_Shore			chr13:51484305-51484995	3		NA		NA
cg07576142	cg07576142	37	13	93879769	R	GPC6	1stExon	Island			chr13:93878625-93880155	3		NA		NA
cg06880557	cg06880557	37	13	103425546	R	C13orf27	5'UTR	Island	13:103425281-103426825	Promoter_Associated	chr13:103425185-103426035	3		NA		NA
cg20829347	cg20829347	37	13	112720927	R	SOX1	TSS1500	Island	13:112720756-112721632	Unclassified_Cell_type_specific	chr13:112719525-112720935	3		NA		NA
cg17147725	cg17147725	37	13	113276985	F						chr13:113276825-113277235	3		NA		NA
cg18281991	cg18281991	37	13	113345187	F	ATP11A;ATP11A	Body;Body	Island			chr13:113344640-113345610	3		NA		NA
cg15730074	cg15730074	37	13	113744115	F	MCF2L;MCF2L	Body;Body	N_Shore				NA	chr13:113743483-113753415	6		NA
cg07968927	cg07968927	37	13	115080364	F	ZNF828;ZNF828;ZNF828	5'UTR;5'UTR;5'UTR	Island	13:115079246-115080758	Promoter_Associated	chr13:115080125-115081075	3		NA		NA
cg19571214	cg19571214	37	14	21572474	F	ZNF219	5'UTR	Island	14:21571261-21573049	Promoter_Associated	chr14:21572360-21572910	3		NA		NA
cg24170511	cg24170511	37	14	23341280	F	LRP10;LRP10	5'UTR;1stExon	Island			chr14:23340205-23342050	3		NA		NA
cg12920180	cg12920180	37	14	31344444	F	COCH;COCH	Body;Body	Island	14:31343023-31344557	Unclassified	chr14:31343325-31345155	3		NA		NA
cg26094752	cg26094752	37	14	35099088	F	SNX6;SNX6	5'UTR;Body	Island	14:35098897-35099113	Promoter_Associated	chr14:35098485-35099510	3		NA		NA
cg11655734	cg11655734	37	14	35591769	F	KIAA0391;KIAA0391;KIAA0391;KIAA0391;KIAA0391;KIAA0391;PPP2R3C;PPP2R3C;PPP2R3C;PPP2R3C;KIAA0391;KIAA0391;KIAA0391;KIAA0391	1stExon;1stExon;1stExon;5'UTR;5'UTR;5'UTR;TSS200;TSS200;TSS200;TSS200;1stExon;1stExon;5'UTR;5'UTR	Island	14:35590655-35592294	Promoter_Associated	chr14:35591365-35592295	3		NA		NA
cg05014952	cg05014952	37	14	35873130	F	NFKBIA	Body	Island	14:35873011-35873491	Promoter_Associated	chr14:35872845-35873390	3		NA		NA
cg01606576	cg01606576	37	14	50065185	R	PPIL5;PPIL5	TSS1500;TSS1500	Island	14:50064827-50066601	Promoter_Associated	chr14:50064945-50066115	3		NA		NA
cg04533881	cg04533881	37	14	50583218	R	C14orf138;C14orf138	1stExon;1stExon	Island	14:50582768-50583964	Promoter_Associated		NA	chr14:50582541-50584101	6	chr14:50582525-50584052	6
cg01963240	cg01963240	37	14	54421117	R	BMP4;BMP4;BMP4	5'UTR;5'UTR;5'UTR	Island	14:54420826-54421553	Unclassified_Cell_type_specific	chr14:54420425-54421575	3		NA		NA
cg26215227	cg26215227	37	14	55518143	R	MAPK1IP1L	TSS1500	Island	14:55517809-55519632	Promoter_Associated	chr14:55517925-55518935	3		NA		NA
cg09837864	cg09837864	37	14	59951053	F	C14orf149;JKAMP;C14orf149;JKAMP	1stExon;TSS200;5'UTR;TSS200	Island	14:59949914-59951968	Promoter_Associated	chr14:59951040-59951275	3		NA		NA
cg12091642	cg12091642	37	14	61104566	R			Island			chr14:61103960-61105135	3		NA		NA
cg26748435	cg26748435	37	14	64854866	R	MTHFD1;MTHFD1;MIR548AZ	5'UTR;1stExon;Body	Island	14:64854277-64855638	Promoter_Associated	chr14:64854585-64855070	3		NA		NA
cg12582607	cg12582607	37	14	65007035	R	HSPA2	TSS200	Island	14:65006856-65007364	Promoter_Associated	chr14:65007000-65007475	3		NA		NA
cg00847043	cg00847043	37	14	65381157	R	CHURC1;CHURC1	5'UTR;1stExon	Island	14:65380674-65381766	Promoter_Associated	chr14:65380985-65381250	3		NA		NA
cg03953884	cg03953884	37	14	65381381	F	CHURC1	Body	Island	14:65380674-65381766	Promoter_Associated	chr14:65381345-65381755	3		NA		NA
cg00090767	cg00090767	37	14	65569376	R	MAX;MAX;MAX;MAX;MAX;MAX	TSS200;TSS200;TSS200;TSS200;TSS200;TSS200	Island	14:65568953-65570442	Promoter_Associated	chr14:65569200-65570095	3		NA		NA
cg08473948	cg08473948	37	14	74486186	F	ENTPD5;CCDC176	TSS200;1stExon	Island	14:74484834-74486773	Promoter_Associated	chr14:74485760-74486195	3		NA		NA
cg13961709	cg13961709	37	14	74486189	F	C14orf45;ENTPD5	1stExon;TSS200	Island	14:74484834-74486773	Promoter_Associated	chr14:74485760-74486195	3		NA		NA
cg14855607	cg14855607	37	14	74706891	F	VSX2	Body	Island	14:74706566-74708201	Unclassified	chr14:74706505-74708715	3		NA		NA
cg03323770	cg03323770	37	14	74960890	F	NPC2;ISCA2	TSS1500;Body	Island			chr14:74960605-74961030	3		NA		NA
cg26415394	cg26415394	37	14	75348249	R	DLST	TSS1500	N_Shore	14:75347931-75349554	Promoter_Associated	chr14:75347820-75348695	3		NA		NA
cg26910205	cg26910205	37	14	91977306	F	SMEK1	TSS1500	Island	14:91975923-91977322	Unclassified	chr14:91977040-91977715	3		NA		NA
cg02008727	cg02008727	37	14	93799574	R	KIAA1409;KIAA1409;BTBD7;BTBD7	1stExon;5'UTR;TSS200;TSS200	Island	14:93799275-93799641	Promoter_Associated	chr14:93799325-93799710	3		NA		NA
cg24628714	cg24628714	37	14	95689099	R	CLMN	Body					NA		NA	chr14:95689091-95689718	3
cg00126210	cg00126210	37	14	96001170	R	SNHG10;GLRX5;SCARNA13;SNHG10	Body;TSS200;TSS1500;Body	Island	14:96000780-96001554	Promoter_Associated	chr14:96000960-96001435	3		NA		NA
cg02676148	cg02676148	37	14	100659097	R			Island	14:100658849-100659998	Promoter_Associated		NA	chr14:100658391-100660605	6	chr14:100658457-100660691	6
cg25017837	cg25017837	37	14	100842311	R	WDR25;WARS;WARS;WARS;WARS;WDR25	TSS1500;5'UTR;TSS1500;5'UTR;TSS1500;TSS1500	N_Shore	14:100841694-100844951	Promoter_Associated	chr14:100842245-100842395	3		NA		NA
cg01692626	cg01692626	37	14	102504880	F	DYNC1H1	Body					NA		NA		NA
cg15506264	cg15506264	37	14	103560935	F			S_Shelf			chr14:103560845-103561090	3		NA		NA
cg12892033	cg12892033	37	14	104181379	R	XRCC3;XRCC3;XRCC3;ZFYVE21;ZFYVE21	5'UTR;5'UTR;5'UTR;TSS1500;TSS1500	Island	14:104181274-104183082	Promoter_Associated	chr14:104181300-104182115	3		NA		NA
cg10038250	cg10038250	37	14	104561218	F	ASPG	Body		14:104560277-104561948	Unclassified	chr14:104561040-104561275	3		NA		NA
cg01466328	cg01466328	37	14	105864929	F	TEX22;TEX22	1stExon;5'UTR	Island	14:105864368-105865190	Promoter_Associated	chr14:105863825-105865990	3		NA		NA
cg07483245	cg07483245	37	15	23034598	F	NIPA2;NIPA2;NIPA2;NIPA2	TSS200;TSS200;TSS200;TSS200	Island	15:23033272-23034847	Promoter_Associated	chr15:23033980-23034650	3		NA		NA
cg02752219	cg02752219	37	15	23658124	F						chr15:23658065-23658375	3		NA		NA
cg22513857	cg22513857	37	15	28344273	R	OCA2	5'UTR	Island	15:28343837-28344772	Unclassified	chr15:28343805-28344950	3		NA		NA
cg14350161	cg14350161	37	15	31453641	F	TRPM1	TSS200				chr15:31453360-31453675	3		NA		NA
cg27190946	cg27190946	37	15	32639011	F			Island				NA	chr15:32637025-32640398	6		NA
cg12002142	cg12002142	37	15	34659606	R	LPCAT4	TSS1500	Island	15:34659252-34660759	Promoter_Associated	chr15:34659325-34660475	3		NA		NA
cg04888085	cg04888085	37	15	39872772	F	THBS1	TSS1500	Island	15:39871281-39873707	Unclassified	chr15:39872760-39873415	3		NA		NA
cg27279253	cg27279253	37	15	40887043	R	CASC5;CASC5	5'UTR;5'UTR	S_Shore	15:40885935-40887323	Promoter_Associated	chr15:40886560-40887130	3		NA		NA
cg24134304	cg24134304	37	15	45003680	R	B2M	TSS200	Island	15:45002488-45004846	Promoter_Associated	chr15:45003485-45003815	3		NA		NA
cg24106894	cg24106894	37	15	48623432	F	DUT;DUT;DUT	TSS1500;TSS200;TSS200	Island			chr15:48623025-48624655	3		NA		NA
cg03780073	cg03780073	37	15	48624255	R	DUT;DUT;DUT	TSS200;5'UTR;Body	Island	15:48623920-48624380	Promoter_Associated	chr15:48623025-48624655	3		NA		NA
cg06321989	cg06321989	37	15	58847667	F	LIPC	Body					NA		NA	chr15:58847604-58848558	6
cg01465009	cg01465009	37	15	60677089	F	ANXA2;ANXA2;ANXA2;ANXA2	Body;Body;Body;Body					NA		NA	chr15:60671537-60695581	6
cg07031532	cg07031532	37	15	64995684	F	OAZ2	TSS1500	Island	15:64995197-64995695	Promoter_Associated	chr15:64995680-64996175	3		NA		NA
cg05731183	cg05731183	37	15	68132796	F			Island	15:68132463-68132838	Promoter_Associated	chr15:68131860-68133935	3		NA		NA
cg19770308	cg19770308	37	15	70388562	R	TLE3;TLE3;TLE3;TLE3;TLE3;TLE3;TLE3	TSS1500;Body;Body;Body;Body;Body;Body	Island			chr15:70388260-70389495	3		NA		NA
cg05984096	cg05984096	37	15	75075998	R	CSK;CSK	5'UTR;5'UTR	S_Shore	15:75075716-75076344	Promoter_Associated	chr15:75075225-75076335	3		NA		NA
cg05525867	cg05525867	37	15	75661090	F	MAN2C1	TSS200	S_Shore	15:75659673-75661681	Promoter_Associated	chr15:75660565-75661135	3		NA		NA
cg22967516	cg22967516	37	15	78730339	R	IREB2	TSS200	Island	15:78729834-78730667	Promoter_Associated	chr15:78730265-78730655	3		NA		NA
cg23816619	cg23816619	37	15	78730509	R	IREB2	TSS200	Island	15:78729834-78730667	Promoter_Associated	chr15:78730265-78730655	3		NA		NA
cg00117472	cg00117472	37	15	79165280	R	MORF4L1;MORF4L1;MORF4L1;MORF4L1;MORF4L1;MORF4L1;MORF4L1;MORF4L1	5'UTR;5'UTR;1stExon;1stExon;1stExon;TSS200;TSS200;5'UTR	Island	15:79164982-79165491	Promoter_Associated	chr15:79165065-79165315	3		NA		NA
cg13301155	cg13301155	37	15	82338574	R	MEX3B	TSS1500	Island	15:82338265-82338889	Promoter_Associated	chr15:82336740-82338735	3		NA		NA
cg03540781	cg03540781	37	15	83680553	F	C15orf40;C15orf40;C15orf40;C15orf40;C15orf40;C15orf40;C15orf40	TSS200;TSS200;TSS200;TSS200;TSS200;TSS200;TSS200	S_Shore	15:83679334-83681098	Promoter_Associated	chr15:83680305-83680555	3		NA		NA
cg11189052	cg11189052	37	15	85197271	R	WDR73	Body	Island	15:85197043-85198758	Promoter_Associated	chr15:85196980-85197655	3		NA		NA
cg26170245	cg26170245	37	15	91475703	R	HDDC3;UNC45A	1stExon;5'UTR	Island	15:91474736-91476294	Promoter_Associated	chr15:91475680-91475970	3		NA		NA
cg24751836	cg24751836	37	15	91475873	F	UNC45A;HDDC3	5'UTR;TSS200	Island	15:91474736-91476294	Promoter_Associated	chr15:91475680-91475970	3		NA		NA
cg27211204	cg27211204	37	15	99791508	R	LRRC28	TSS200	Island	15:99790932-99792344	Promoter_Associated	chr15:99791420-99792275	3		NA		NA
cg07274584	cg07274584	37	15	99792038	F	TTC23;LRRC28;LRRC28	TSS1500;5'UTR;5'UTR	Island	15:99790932-99792344	Promoter_Associated	chr15:99791420-99792275	3		NA		NA
cg20072001	cg20072001	37	15	101142384	R	ASB7;LINS1;LINS1;ASB7;LINS1;LINS1;LINS1;LINS1;LINS1;LINS1	TSS1500;1stExon;1stExon;TSS1500;5'UTR;1stExon;5'UTR;1stExon;5'UTR;5'UTR	Island	15:101141903-101143739	Promoter_Associated	chr15:101141920-101142835	3		NA		NA
cg00046560	cg00046560	37	15	101835624	F	SNRPA1	TSS200	Island	15:101834431-101836310	Promoter_Associated	chr15:101835385-101835655	3		NA		NA
cg26515378	cg26515378	37	16	1072779	R			S_Shore				NA	chr16:1068288-1074619	6		NA
cg13420135	cg13420135	37	16	1662088	F	IFT140;IFT140	5'UTR;1stExon	Island	16:1661909-1662536	Promoter_Associated	chr16:1662000-1662315	3		NA		NA
cg09118169	cg09118169	37	16	1833616	R	NUBP2;SPSB3	Body;TSS1500	S_Shore			chr16:1833180-1833715	3		NA		NA
cg05264908	cg05264908	37	16	2049630	R	ZNF598	Body	S_Shore			chr16:2049425-2049695	3		NA		NA
cg12878183	cg12878183	37	16	2389707	R	ABCA17P;ABCA3	TSS1500;5'UTR	Island			chr16:2389540-2390015	3		NA		NA
cg04122657	cg04122657	37	16	4014295	F	ADCY9	3'UTR	N_Shore				NA		NA		NA
cg05181221	cg05181221	37	16	11351158	R	SOCS1	TSS1500	S_Shore	16:11350349-11351598	Promoter_Associated	chr16:11350825-11351415	3		NA		NA
cg04569096	cg04569096	37	16	11837091	R	TXNDC11	TSS1500	Island	16:11835905-11837272	Promoter_Associated		NA	chr16:11835802-11837192	6	chr16:11834140-11838842	6
cg04243181	cg04243181	37	16	15951195	F	MYH11;MYH11;MYH11;MYH11	TSS1500;TSS1500;TSS1500;TSS1500	Island			chr16:15950785-15951495	3		NA		NA
cg02220499	cg02220499	37	16	19729278	R	IQCK;C16orf88	5'UTR;5'UTR	Island	16:19728800-19729404	Promoter_Associated	chr16:19728665-19729395	3		NA		NA
cg02495519	cg02495519	37	16	20911570	R	DCUN1D3;LYRM1;LYRM1;LYRM1;LYRM1	TSS200;TSS1500;1stExon;5'UTR;TSS1500	Island	16:20911528-20912436	Promoter_Associated		NA	chr16:20910820-20913163	6	chr16:20908384-20920867	6
cg01636840	cg01636840	37	16	21610665	R	METTL9;METTL9;LOC101927814;METTL9;METTL9	TSS200;TSS200;Body;Body;Body	N_Shore	16:21610564-21611195	Promoter_Associated	chr16:21610645-21610935	3		NA		NA
cg01386121	cg01386121	37	16	22012560	F	C16orf65	TSS200		16:22012172-22013052	Unclassified	chr16:22012360-22012670	3		NA		NA
cg06003026	cg06003026	37	16	25026930	F	ARHGAP17;ARHGAP17	TSS1500;TSS1500	S_Shore	16:25025417-25027025	Promoter_Associated		NA	chr16:25025062-25027051	6	chr16:25019785-25028130	6
cg15341382	cg15341382	37	16	28891151	R	ATP2A1;ATP2A1-AS1;ATP2A1-AS1;ATP2A1-AS1;ATP2A1-AS1;ATP2A1;ATP2A1	TSS1500;Body;Body;Body;Body;Body;Body	Island	16:28890142-28892125	Promoter_Associated		NA	chr16:28886478-28892837	6	chr16:28886443-28892692	6
cg07697850	cg07697850	37	16	29973177	R	TMEM219;TMEM219	TSS200;TSS200	Island	16:29972478-29974211	Promoter_Associated	chr16:29972925-29973755	3		NA		NA
cg26295990	cg26295990	37	16	30538342	R	ZNF768	TSS1500	Island	16:30537713-30539229	Promoter_Associated	chr16:30538065-30538570	3		NA		NA
cg16947339	cg16947339	37	16	30546198	R	ZNF747;ZNF747;ZNF747;ZNF747;ZNF747;ZNF747;ZNF747;ZNF747	1stExon;1stExon;1stExon;1stExon;5'UTR;5'UTR;5'UTR;5'UTR	Island	16:30544891-30547515	Promoter_Associated	chr16:30544785-30546910	3		NA		NA
cg18106940	cg18106940	37	16	30546492	R	ZNF747;ZNF747;ZNF747;ZNF747	TSS1500;TSS1500;TSS1500;TSS1500	Island	16:30544891-30547515	Promoter_Associated	chr16:30544785-30546910	3		NA		NA
cg00822607	cg00822607	37	16	30582918	R	ZNF688;ZNF688	Body;1stExon	Island	16:30582265-30583904	Promoter_Associated	chr16:30581325-30583575	3		NA		NA
cg10185519	cg10185519	37	16	30621987	F	ZNF689	TSS1500	S_Shore	16:30620574-30622160	Promoter_Associated		NA	chr16:30620482-30622187	6	chr16:30620711-30622376	6
cg14828965	cg14828965	37	16	30773423	F	RNF40;C16orf93;C16orf93	TSS1500;5'UTR;1stExon	Island	16:30772535-30774268	Promoter_Associated	chr16:30772540-30773695	3		NA		NA
cg03429475	cg03429475	37	16	31085693	F	ZNF668;ZNF646	TSS200;TSS200	Island	16:31084378-31085922	Promoter_Associated	chr16:31085540-31085795	3		NA		NA
cg25140951	cg25140951	37	16	31107308	F	VKORC1;VKORC1	TSS1500;TSS1500	S_Shore	16:31107186-31107463	Unclassified_Cell_type_specific	chr16:31107025-31107430	3		NA		NA
cg19282742	cg19282742	37	16	31469983	R	ARMC5;ARMC5	TSS1500;TSS1500	Island	16:31469077-31471464	Promoter_Associated	chr16:31469285-31470310	3		NA		NA
cg01176150	cg01176150	37	16	31519952	F	C16orf58	TSS1500	S_Shore	16:31518922-31520660	Promoter_Associated		NA	chr16:31518683-31521055	6	chr16:31518174-31521465	6
cg27089240	cg27089240	37	16	31519959	F	C16orf58	TSS1500	S_Shore	16:31518922-31520660	Promoter_Associated		NA	chr16:31518683-31521055	6	chr16:31518174-31521465	6
cg09238957	cg09238957	37	16	46723420	F	ORC6L;VPS35	TSS200;TSS1500	Island	16:46722828-46723677	Promoter_Associated	chr16:46723040-46723630	3		NA		NA
cg05598205	cg05598205	37	16	46723426	F	ORC6L;VPS35	TSS200;TSS1500	Island	16:46722828-46723677	Promoter_Associated	chr16:46723040-46723630	3		NA		NA
cg13088144	cg13088144	37	16	55690337	F	SLC6A2;SLC6A2;SLC6A2	5'UTR;TSS200;TSS1500	Island			chr16:55689225-55691015	3		NA		NA
cg07113322	cg07113322	37	16	58034858	F	C16orf57;ZNF319	TSS1500;TSS1500	Island	16:58034030-58036150	Promoter_Associated	chr16:58034840-58034990	3		NA		NA
cg06482535	cg06482535	37	16	58594333	R	CNOT1;SNORA50;CNOT1	Body;TSS1500;Body					NA		NA		NA
cg22825944	cg22825944	37	16	68003289	R	SLC12A4;SLC12A4;SLC12A4	TSS1500;TSS1500;TSS1500	S_Shore			chr16:68002405-68003875	3		NA		NA
cg07093942	cg07093942	37	16	68278871	R	PLA2G15	TSS1500	Island	16:68278713-68279890	Promoter_Associated	chr16:68278605-68278975	3		NA		NA
cg10620784	cg10620784	37	16	68573523	R	ZFP90;ZFP90;ZFP90;ZFP90;ZFP90;ZFP90;ZFP90;ZFP90;ZFP90	5'UTR;5'UTR;5'UTR;5'UTR;5'UTR;5'UTR;Body;Body;Body	Island	16:68572591-68574344	Promoter_Associated	chr16:68573340-68574175	3		NA		NA
cg23606088	cg23606088	37	16	68961172	R	TANGO6	Body					NA		NA		NA
cg01838114	cg01838114	37	16	71547733	R							NA		NA		NA
cg07315521	cg07315521	37	16	71929403	F	KIAA0174	TSS200	Island	16:71928913-71929554	Promoter_Associated	chr16:71929180-71929470	3		NA		NA
cg06995565	cg06995565	37	16	75590339	F	TMEM231;TMEM231;TMEM231	TSS1500;TSS200;TSS200	Island	16:75589350-75590611	Promoter_Associated		NA	chr16:75588960-75590676	6	chr16:75588776-75590788	6
cg24966460	cg24966460	37	16	75682643	F	TERF2IP;KARS;KARS	Body;TSS1500;TSS1500	S_Shore	16:75681094-75683072	Promoter_Associated	chr16:75681825-75682670	3		NA		NA
cg08167214	cg08167214	37	16	81040017	R	CENPN;CENPN;CENPN;C16orf61	TSS200;TSS200;TSS200;5'UTR	N_Shore	16:81039851-81041527	Promoter_Associated	chr16:81039960-81040335	3		NA		NA
cg09293699	cg09293699	37	16	81040972	R	CENPN;CENPN;CENPN;C16orf61	5'UTR;5'UTR;5'UTR;TSS1500	Island	16:81039851-81041527	Promoter_Associated		NA	chr16:81039920-81041709	6	chr16:81037840-81045460	6
cg08965527	cg08965527	37	16	84178213	R	HSDL1;LRRC50;HSDL1	5'UTR;TSS1500;5'UTR	Island	16:84177774-84179318	Promoter_Associated	chr16:84177520-84178595	3		NA		NA
cg12533335	cg12533335	37	16	84220778	F	TAF1C;TAF1C	TSS200;TSS200	Island	16:84219048-84221231	Promoter_Associated	chr16:84220565-84221035	3		NA		NA
cg00453202	cg00453202	37	16	85482380	F				16:85482351-85482708	Unclassified_Cell_type_specific	chr16:85481965-85483115	3		NA		NA
cg00047694	cg00047694	37	16	86377053	R	LOC732275	Body				chr16:86376645-86377315	3		NA		NA
cg13251916	cg13251916	37	16	86377209	F	LINC00917	Body				chr16:86376645-86377315	3		NA		NA
cg06523022	cg06523022	37	16	86541766	R			Island	16:86540273-86541871	Unclassified	chr16:86541445-86544770	3		NA		NA
cg13416930	cg13416930	37	16	86907360	F							NA		NA		NA
cg00134563	cg00134563	37	16	88082117	F	BANP;BANP	Body;Body					NA		NA		NA
cg06304787	cg06304787	37	16	88772962	R	CTU2;RNF166;CTU2	1stExon;TSS200;1stExon	Island	16:88772682-88773055	Promoter_Associated	chr16:88772725-88772975	3		NA		NA
cg07173670	cg07173670	37	16	89575361	F	SPG7;SPG7	Body;Body	Island	16:89575115-89576105	Promoter_Associated	chr16:89574625-89575375	3		NA		NA
cg10450899	cg10450899	37	17	685900	F	RNMTL1;GLOD4	1stExon;TSS1500	Island	17:684463-686395	Promoter_Associated	chr17:685705-686095	3		NA		NA
cg02262633	cg02262633	37	17	805469	F	NXN	Body				chr17:805260-805490	3		NA		NA
cg01019770	cg01019770	37	17	1929555	F	RTN4RL1	TSS1500	S_Shore	17:1929113-1929851	Unclassified	chr17:1928905-1929590	3		NA		NA
cg22241504	cg22241504	37	17	3539680	R	CTNS;SHPK;CTNS	TSS200;TSS200;TSS200	Island	17:3539059-3540707	Promoter_Associated	chr17:3539525-3539790	3		NA		NA
cg20154090	cg20154090	37	17	3868094	F	ATP2A3;ATP2A3;ATP2A3;ATP2A3;ATP2A3;ATP2A3;ATP2A3	TSS1500;TSS1500;TSS1500;TSS1500;TSS1500;TSS1500;TSS1500	Island			chr17:3867245-3868710	3		NA		NA
cg06580745	cg06580745	37	17	4692790	R	GLTPD2	Body	Island			chr17:4691800-4693475	3		NA		NA
cg07001481	cg07001481	37	17	5389669	R	DERL2;MIS12	TSS200;TSS1500	Island	17:5389005-5390488	Promoter_Associated	chr17:5389485-5389890	3		NA		NA
cg22028012	cg22028012	37	17	5974582	F	WSCD1	5'UTR	S_Shore			chr17:5974205-5975035	3		NA		NA
cg25432997	cg25432997	37	17	7137540	R	DVL2	1stExon	Island	17:7137218-7138241	Promoter_Associated	chr17:7137065-7138015	3		NA		NA
cg06424457	cg06424457	37	17	7185250	F	SLC2A4;SLC2A4	5'UTR;1stExon	Island	17:7183335-7185304	Unclassified	chr17:7185065-7185895	3		NA		NA
cg11260709	cg11260709	37	17	7211282	R	EIF5A;EIF5A;EIF5A;EIF5A	TSS1500;Body;5'UTR;TSS200	Island	17:7210042-7211578	Promoter_Associated	chr17:7211105-7212615	3		NA		NA
cg05038977	cg05038977	37	17	7476167	F	EIF4A1	1stExon	Island	17:7475604-7476303	Promoter_Associated		NA	chr17:7475283-7477926	6	chr17:7475282-7484862	6
cg18247177	cg18247177	37	17	7745472	F	KDM6B	5'UTR	Island	17:7744416-7747483	Promoter_Associated	chr17:7744685-7745730	3		NA		NA
cg27619163	cg27619163	37	17	7982806	F	ALOX12B	Body	Island	17:7982490-7984312	Unclassified	chr17:7982580-7982835	3		NA		NA
cg18256790	cg18256790	37	17	8532950	F	MYH10	5'UTR	N_Shore			chr17:8532565-8533915	3		NA		NA
cg24513224	cg24513224	37	17	10102439	F	GAS7	TSS1500	Island	17:10101965-10102521	Unclassified_Cell_type_specific	chr17:10102105-10102655	3		NA		NA
cg03011617	cg03011617	37	17	15167908	R	PMP22;PMP22;PMP22;PMP22	5'UTR;5'UTR;Body;Body	S_Shore			chr17:15167885-15168195	3		NA		NA
cg18002814	cg18002814	37	17	15406377	F	FAM18B2	Body		17:15405559-15407376	Unclassified	chr17:15406100-15406530	3		NA		NA
cg07623702	cg07623702	37	17	15902660	R	ZSWIM7;ZSWIM7;TTC19	Body;Body;TSS200	Island	17:15901427-15904145	Promoter_Associated	chr17:15902400-15902910	3		NA		NA
cg24852116	cg24852116	37	17	16557257	F	ZNF624	TSS200	S_Shore	17:16556153-16558070	Promoter_Associated	chr17:16556820-16557330	3		NA		NA
cg27479693	cg27479693	37	17	17495173	R	PEMT	TSS200	Island	17:17494097-17496003	Promoter_Associated	chr17:17494940-17495255	3		NA		NA
cg15906409	cg15906409	37	17	17685582	F	RAI1	5'UTR	Island			chr17:17685100-17686355	3		NA		NA
cg09745160	cg09745160	37	17	18086714	R	ALKBH5	TSS200	Island	17:18086312-18087345	Promoter_Associated	chr17:18086560-18087215	3		NA		NA
cg05462360	cg05462360	37	17	18218585	R	TOP3A;SMCR8	TSS1500;TSS200	Island	17:18217401-18219306	Promoter_Associated	chr17:18218245-18218675	3		NA		NA
cg23756173	cg23756173	37	17	26577713	F			Island	17:26577628-26579032	Unclassified	chr17:26577700-26577935	3		NA		NA
cg22127007	cg22127007	37	17	27949735	R	CORO6	TSS1500	Island	17:27949365-27950425	Unclassified	chr17:27948625-27950695	3		NA		NA
cg03616195	cg03616195	37	17	29233260	R	C17orf42;C17orf42	5'UTR;1stExon	Island	17:29232748-29234108	Promoter_Associated	chr17:29233180-29234075	3		NA		NA
cg14098795	cg14098795	37	17	30334495	R			Island	17:30333558-30334509	Promoter_Associated	chr17:30334240-30335275	3		NA		NA
cg19789848	cg19789848	37	17	30454741	F				17:30454126-30455050	Promoter_Associated	chr17:30454305-30454915	3		NA		NA
cg07149935	cg07149935	37	17	30858197	R	MYO1D	Body					NA	chr17:30857893-30858202	4		NA
cg10785284	cg10785284	37	17	33775295	R	SLFN13	5'UTR	Island	17:33774969-33775989	Promoter_Associated	chr17:33775160-33775530	3		NA		NA
cg10009297	cg10009297	37	17	34890195	F	MYO19;MYO19;MYO19;PIGW	5'UTR;5'UTR;5'UTR;TSS1500	N_Shore	17:34889796-34891732	Promoter_Associated	chr17:34889900-34891590	3		NA		NA
cg14974722	cg14974722	37	17	35306061	R	AATF	TSS200	Island	17:35305910-35306392	Promoter_Associated	chr17:35306060-35306315	3		NA		NA
cg03252536	cg03252536	37	17	35306063	R	AATF	TSS200	Island	17:35305910-35306392	Promoter_Associated	chr17:35306060-35306315	3		NA		NA
cg02795515	cg02795515	37	17	37381273	R	STAC2	Body	Island			chr17:37380425-37381535	3		NA		NA
cg21554501	cg21554501	37	17	38474539	R	RARA;RARA;RARA;RARA;RARA	1stExon;5'UTR;5'UTR;1stExon;5'UTR	Island	17:38472852-38476047	Promoter_Associated	chr17:38473985-38474555	3		NA		NA
cg02570171	cg02570171	37	17	39822195	R			N_Shore	17:39821884-39822711	Promoter_Associated	chr17:39822160-39823255	3		NA		NA
cg09818962	cg09818962	37	17	39822215	R			Island	17:39821884-39822711	Promoter_Associated	chr17:39822160-39823255	3		NA		NA
cg23866755	cg23866755	37	17	40119337	F	CNP	Body	N_Shore			chr17:40118905-40120035	3		NA		NA
cg18449997	cg18449997	37	17	40574243	F	PTRF	Body	Island	17:40573971-40575487	Unclassified_Cell_type_specific	chr17:40573465-40575115	3		NA		NA
cg00042874	cg00042874	37	17	40830166	F	PLEKHH3	TSS1500	N_Shore	17:40830051-40830711	Promoter_Associated	chr17:40829940-40830610	3		NA		NA
cg17379558	cg17379558	37	17	41322482	F	NBR1;NBR1;NBR1	TSS1500;TSS200;TSS200	N_Shore	17:41322021-41324107	Promoter_Associated	chr17:41322260-41322490	3		NA		NA
cg00237876	cg00237876	37	17	41924043	F	CD300LG;CD300LG;CD300LG;CD300LG	TSS1500;TSS1500;TSS1500;TSS1500		17:41923523-41924572	Unclassified		NA	chr17:41923509-41924903	6	chr17:41923380-41924225	6
cg05294159	cg05294159	37	17	43047548	R			Island	17:43047422-43048301	Unclassified_Cell_type_specific	chr17:43047425-43048255	3		NA		NA
cg01877318	cg01877318	37	17	45266772	F	CDC27;CDC27;CDC27;CDC27	TSS200;TSS200;TSS200;TSS200	Island	17:45265580-45267482	Unclassified	chr17:45266500-45267015	3		NA		NA
cg22643313	cg22643313	37	17	45400944	R	C17orf57	TSS1500	Island	17:45400714-45402441	Promoter_Associated		NA	chr17:45400636-45402742	6	chr17:45400408-45402962	6
cg16989148	cg16989148	37	17	46125619	R	NFE2L1	TSS200	Island	17:46124874-46126611	Promoter_Associated	chr17:46125385-46125775	3		NA		NA
cg04977109	cg04977109	37	17	46125622	R	NFE2L1	TSS200	Island	17:46124874-46126611	Promoter_Associated	chr17:46125385-46125775	3		NA		NA
cg14126688	cg14126688	37	17	46671497	F	LOC404266;LOC404266;LOC404266;HOXB5;LOC404266	Body;Body;Body;TSS1500;Body	S_Shore	17:46670594-46672443	Unclassified	chr17:46671225-46671955	3		NA		NA
cg24247472	cg24247472	37	17	46908838	F	CALCOCO2	5'UTR	Island	17:46908099-46909109	Promoter_Associated	chr17:46908485-46909095	3		NA		NA
cg26023938	cg26023938	37	17	46969609	R	ATP5G1;ATP5G1	TSS1500;TSS1500	N_Shore	17:46969569-46970458	Promoter_Associated		NA	chr17:46969399-46970721	6	chr17:46968757-46972523	6
cg22696093	cg22696093	37	17	47647659	F			Island	17:47647198-47647960	Promoter_Associated	chr17:47647405-47647675	3		NA		NA
cg13604794	cg13604794	37	17	48050338	F	DLX4;DLX4;DLX4	Body;5'UTR;1stExon	Island				NA	chr17:48043805-48051787	6	chr17:48047426-48051432	5
cg09852920	cg09852920	37	17	48277216	R	COL1A1	Body	Island	17:48277016-48278955	Promoter_Associated	chr17:48277105-48277415	3		NA		NA
cg19828416	cg19828416	37	17	56232302	F	OR4D1	TSS1500	N_Shelf			chr17:56231985-56232395	3		NA		NA
cg17473382	cg17473382	37	17	59489098	R	C17orf82	TSS200	Island	17:59488518-59490254	Promoter_Associated	chr17:59488525-59490030	3		NA		NA
cg02427112	cg02427112	37	17	60168070	R							NA		NA	chr17:60167270-60168393	6
cg23358710	cg23358710	37	17	60704660	F	MRC2	TSS200	Island	17:60704341-60706268	Promoter_Associated	chr17:60704025-60706015	3		NA		NA
cg08730330	cg08730330	37	17	61904790	R	PSMC5;FTSJ3;FTSJ3	TSS200;1stExon;5'UTR	Island	17:61903769-61905556	Promoter_Associated	chr17:61903705-61904910	3		NA		NA
cg27101157	cg27101157	37	17	62340122	R	TEX2	5'UTR	Island	17:62339325-62341278	Promoter_Associated	chr17:62339165-62340375	3		NA		NA
cg21352959	cg21352959	37	17	62340143	R	TEX2	5'UTR	Island	17:62339325-62341278	Promoter_Associated	chr17:62339165-62340375	3		NA		NA
cg03031660	cg03031660	37	17	73257791	F	MRPS7;MRPS7;GGA3;GGA3	1stExon;5'UTR;TSS200;TSS200	Island	17:73257101-73258317	Promoter_Associated	chr17:73257620-73258655	3		NA		NA
cg02600494	cg02600494	37	17	73257794	F	MRPS7;MRPS7;GGA3;GGA3	1stExon;5'UTR;TSS200;TSS200	Island	17:73257101-73258317	Promoter_Associated	chr17:73257620-73258655	3		NA		NA
cg08049553	cg08049553	37	17	73257843	F	MRPS7;MRPS7;GGA3;GGA3	1stExon;5'UTR;TSS200;TSS200	Island	17:73257101-73258317	Promoter_Associated	chr17:73257620-73258655	3		NA		NA
cg02996684	cg02996684	37	17	73257924	R	GGA3;MRPS7;MRPS7;GGA3	TSS1500;1stExon;5'UTR;TSS1500	Island	17:73257101-73258317	Promoter_Associated	chr17:73257620-73258655	3		NA		NA
cg22280792	cg22280792	37	17	77070793	R	ENGASE	TSS1500		17:77070438-77072340	Promoter_Associated	chr17:77070620-77071055	3		NA		NA
cg25589279	cg25589279	37	17	78835348	R	RPTOR;RPTOR	Body;Body	S_Shelf	17:78834671-78836420	Unclassified	chr17:78834960-78835515	3		NA		NA
cg20994084	cg20994084	37	17	79269488	F	SLC38A10;SLC38A10	TSS1500;TSS1500	S_Shore	17:79268946-79270216	Promoter_Associated	chr17:79269265-79270170	3		NA		NA
cg05751059	cg05751059	37	17	79848657	F	ALYREF;ANAPC11;ANAPC11;ANAPC11;ANAPC11;ANAPC11;ANAPC11;ANAPC11;ANAPC11;ANAPC11;ANAPC11;ANAPC11;ANAPC11;ANAPC11;ANAPC11	Body;TSS1500;TSS1500;TSS1500;TSS1500;TSS1500;TSS1500;TSS1500;TSS1500;TSS1500;TSS1500;TSS1500;TSS1500;TSS1500;TSS200	Island			chr17:79848285-79849355	3		NA		NA
cg06831842	cg06831842	37	17	79875386	F	SIRT7	Body	N_Shore	17:79875324-79876433	Promoter_Associated	chr17:79875365-79875895	3		NA		NA
cg01653417	cg01653417	37	17	80256028	F				17:80254738-80256955	Promoter_Associated	chr17:80255000-80256395	3		NA		NA
cg06574809	cg06574809	37	17	80351150	R	C17orf101;C17orf101	3'UTR;Body	S_Shore				NA	chr17:80349514-80351447	6		NA
cg11712217	cg11712217	37	17	80455631	F			Island	17:80454197-80455833	Promoter_Associated	chr17:80455345-80456270	3		NA		NA
cg11652947	cg11652947	37	17	80605508	R	WDR45L	Body	Island	17:80605119-80606476	Promoter_Associated	chr17:80605080-80606215	3		NA		NA
cg07289839	cg07289839	37	18	798904	R	YES1	5'UTR					NA		NA		NA
cg09172817	cg09172817	37	18	9915098	F	VAPA;VAPA	Body;Body	Island			chr18:9914125-9915310	3		NA		NA
cg25517211	cg25517211	37	18	19192157	R	SNRPD1	TSS200	Island	18:19191618-19192905	Promoter_Associated	chr18:19192105-19192930	3		NA		NA
cg12320972	cg12320972	37	18	19192160	R	SNRPD1;SNRPD1	TSS200;TSS200	Island	18:19191618-19192905	Promoter_Associated	chr18:19192105-19192930	3		NA		NA
cg07965447	cg07965447	37	18	24129457	F	KCTD1;KCTD1;KCTD1;KCTD1;KCTD1	TSS1500;TSS200;Body;5'UTR;5'UTR	Island	18:24128947-24129862	Unclassified	chr18:24129220-24130915	3		NA		NA
cg14631834	cg14631834	37	18	28623040	F	DSC3;DSC3	TSS1500;TSS1500	Island	18:28623000-28623190	Unclassified	chr18:28622125-28623115	3		NA		NA
cg18387516	cg18387516	37	18	45687994	R			Island	18:45687546-45688744	Unclassified_Cell_type_specific	chr18:45687920-45688715	3		NA		NA
cg18238491	cg18238491	37	18	47901440	F	SKA1;SKA1;SKA1;SKA1	5'UTR;1stExon;1stExon;5'UTR	Island	18:47900840-47902296	Unclassified_Cell_type_specific	chr18:47901145-47901510	3		NA		NA
cg11937096	cg11937096	37	18	59537498	R	RNF152	5'UTR				chr18:59537360-59537835	3		NA		NA
cg12375025	cg12375025	37	18	67873125	R	RTTN	TSS200	Island	18:67872467-67873928	Promoter_Associated	chr18:67872600-67873635	3		NA		NA
cg21922574	cg21922574	37	18	70535925	F	NETO1	TSS1500	Island			chr18:70535000-70537355	3		NA		NA
cg04011206	cg04011206	37	18	74204120	R			Island			chr18:74203745-74204815	3		NA		NA
cg06136007	cg06136007	37	18	74207395	F	C18orf65;ZNF516	TSS200;TSS1500	Island			chr18:74207340-74208495	3		NA		NA
cg15138382	cg15138382	37	18	77186504	R	NFATC1;NFATC1;NFATC1;NFATC1;NFATC1	Body;5'UTR;Body;Body;Body	Island				NA	chr18:77186138-77188704	6		NA
cg05826237	cg05826237	37	19	1095571	F	POLR2E	TSS200	Island	19:1094699-1096152	Promoter_Associated	chr19:1095325-1095635	3		NA		NA
cg12255995	cg12255995	37	19	1132537	R	SBNO2;SBNO2	Body;TSS1500		19:1132074-1132549	Promoter_Associated	chr19:1132165-1133310	3		NA		NA
cg08651378	cg08651378	37	19	1479370	F	C19orf25	TSS200	Island	19:1478505-1479846	Promoter_Associated	chr19:1479165-1479395	3		NA		NA
cg21926077	cg21926077	37	19	1503812	F			S_Shore	19:1503337-1503945	Unclassified_Cell_type_specific		NA	chr19:1503152-1504633	6	chr19:1502528-1504552	6
cg11792664	cg11792664	37	19	1605706	F	UQCR	TSS1500	S_Shore	19:1604767-1606511	Promoter_Associated	chr19:1605385-1605710	3		NA		NA
cg21959594	cg21959594	37	19	1813058	F	ATP8B3	TSS1500	S_Shore	19:1811951-1813286	Promoter_Associated	chr19:1812980-1813375	3		NA		NA
cg14097199	cg14097199	37	19	1905164	R	SCAMP4;ADAT3	TSS1500;TSS1500	Island	19:1904898-1905932	Promoter_Associated		NA	chr19:1904206-1906272	6	chr19:1904207-1906120	6
cg08571049	cg08571049	37	19	2236450	F	PLEKHJ1;SF3A2	TSS200;TSS1500	Island	19:2235354-2237243	Promoter_Associated	chr19:2236205-2236510	3		NA		NA
cg08863539	cg08863539	37	19	2841394	R	ZNF555	TSS200	Island	19:2840770-2842207	Unclassified	chr19:2841205-2841575	3		NA		NA
cg11729169	cg11729169	37	19	3606853	R	TBXA2R;TBXA2R	TSS200;TSS200	Island	19:3605790-3607784	Unclassified	chr19:3606780-3608150	3		NA		NA
cg24938956	cg24938956	37	19	4670603	F	C19orf10	TSS200	S_Shore	19:4669643-4670904	Promoter_Associated	chr19:4670560-4670890	3		NA		NA
cg12791939	cg12791939	37	19	6767670	R	SH2D3A	TSS200	N_Shore	19:6766347-6768294	Promoter_Associated	chr19:6767385-6768315	3		NA		NA
cg06642340	cg06642340	37	19	10444429	F	RAVER1	TSS200	Island	19:10443232-10444799	Promoter_Associated		NA	chr19:10443075-10446055	6	chr19:10442518-10446144	6
cg24475744	cg24475744	37	19	10829423	R	DNM2;DNM2;DNM2;DNM2	Body;Body;Body;Body	S_Shore	19:10827882-10829622	Promoter_Associated	chr19:10828845-10829490	3		NA		NA
cg05337222	cg05337222	37	19	12751094	R			Island	19:12750634-12751419	Unclassified	chr19:12750605-12751250	3		NA		NA
cg21564527	cg21564527	37	19	12807645	R	FBXW9	TSS200	S_Shore	19:12806765-12807896	Unclassified		NA	chr19:12805696-12808081	6	chr19:12806525-12809240	6
cg15225042	cg15225042	37	19	13044582	F	FARSA	TSS200	Island	19:13043848-13045059	Promoter_Associated	chr19:13044445-13044675	3		NA		NA
cg23031815	cg23031815	37	19	14606622	F	GIPC1;GIPC1;GIPC1;GIPC1;GIPC1;GIPC1	5'UTR;5'UTR;5'UTR;5'UTR;5'UTR;5'UTR	N_Shore			chr19:14605725-14606815	3		NA		NA
cg27344330	cg27344330	37	19	17530716	R	MVB12A;MVB12A;MVB12A	5'UTR;5'UTR;1stExon	Island	19:17530286-17531771	Promoter_Associated	chr19:17530540-17530915	3		NA		NA
cg24356797	cg24356797	37	19	18682387	R	UBA52;UBA52	TSS1500;TSS1500	Island	19:18682117-18683064	Promoter_Associated	chr19:18682365-18682715	3		NA		NA
cg12510675	cg12510675	37	19	19144905	R	ARMC6;SUGP2;SUGP2;ARMC6	5'UTR;TSS1500;TSS1500;5'UTR	S_Shore			chr19:19144845-19145135	3		NA		NA
cg23542284	cg23542284	37	19	19314328	F	NR2C2AP	TSS200	Island	19:19313462-19314550	Promoter_Associated	chr19:19314140-19314370	3		NA		NA
cg21395782	cg21395782	37	19	19626814	F	NDUFA13;TSSK6	TSS1500;TSS1500	Island	19:19625796-19627528	Promoter_Associated	chr19:19626040-19626855	3		NA		NA
cg25090653	cg25090653	37	19	21950519	R	ZNF100	TSS200	S_Shore	19:21949894-21950728	Unclassified_Cell_type_specific	chr19:21949925-21950595	3		NA		NA
cg22143289	cg22143289	37	19	30019898	F	VSTM2B	Body	Island	19:30017398-30020288	Unclassified	chr19:30019625-30020635	3		NA		NA
cg21521784	cg21521784	37	19	30716329	F			Island			chr19:30715540-30716595	3		NA		NA
cg12025549	cg12025549	37	19	36103785	F	HAUS5	1stExon	Island	19:36103348-36104211	Promoter_Associated		NA	chr19:36102890-36104327	6	chr19:36102797-36104456	6
cg08278741	cg08278741	37	19	36736477	F			Island			chr19:36736340-36736875	3		NA		NA
cg21292152	cg21292152	37	19	37406949	R	ZNF829;ZNF568;ZNF829	1stExon;TSS1500;5'UTR	Island	19:37406749-37407994	Promoter_Associated	chr19:37406825-37407835	3		NA		NA
cg07856758	cg07856758	37	19	37861652	R	ZNF527	TSS1500	N_Shore	19:37861395-37862782	Unclassified	chr19:37861485-37861730	3		NA		NA
cg23304339	cg23304339	37	19	37862045	R	ZNF527	TSS200	Island	19:37861395-37862782	Unclassified	chr19:37861805-37862155	3		NA		NA
cg13654902	cg13654902	37	19	38853053	F	CATSPERG	Body	Island	19:38851972-38853484	Promoter_Associated	chr19:38852225-38853395	3		NA		NA
cg24690945	cg24690945	37	19	39971363	R	TIMM50	1stExon	Island	19:39971039-39971993	Promoter_Associated	chr19:39971260-39971575	3		NA		NA
cg27468926	cg27468926	37	19	40697797	F	MAP3K10;MAP3K10	1stExon;5'UTR	Island			chr19:40697465-40698335	3		NA		NA
cg09313485	cg09313485	37	19	40909312	R	PRX;PRX	Body;Body	N_Shore	19:40909271-40910580	Unclassified		NA	chr19:40909084-40910623	6	chr19:40909138-40910640	6
cg23861930	cg23861930	37	19	42746965	R	GSK3A	TSS1500	Island	19:42746292-42747585	Promoter_Associated	chr19:42746685-42747675	3		NA		NA
cg04497885	cg04497885	37	19	42747008	F	GSK3A	TSS1500	Island	19:42746292-42747585	Promoter_Associated	chr19:42746685-42747675	3		NA		NA
cg04681368	cg04681368	37	19	42806184	R	PRR19;PAFAH1B3;PAFAH1B3;PAFAH1B3	TSS200;Body;Body;Body	Island			chr19:42806040-42806455	3		NA		NA
cg09190341	cg09190341	37	19	42829456	F	MEGF8;MEGF8	TSS1500;TSS1500	N_Shore	19:42829032-42830570	Promoter_Associated		NA	chr19:42827422-42830856	6	chr19:42828868-42830746	6
cg26649251	cg26649251	37	19	44598564	F	ZNF224;ZNF224	1stExon;5'UTR	Island	19:44597972-44599764	Promoter_Associated	chr19:44598325-44598595	3		NA		NA
cg03396354	cg03396354	37	19	46519603	F	CCDC61	Body	Island	19:46519587-46521583	Promoter_Associated	chr19:46519045-46520055	3		NA		NA
cg22307009	cg22307009	37	19	48018781	F	NAPA	TSS1500	Island	19:48017576-48019466	Promoter_Associated	chr19:48018300-48018835	3		NA		NA
cg17981666	cg17981666	37	19	49956333	R	PIH1D1;ALDH16A1;ALDH16A1	TSS1500;TSS200;TSS200	Island	19:49954737-49957343	Promoter_Associated	chr19:49956245-49956930	3		NA		NA
cg00544901	cg00544901	37	19	49999417	F	RPS11	TSS1500	Island	19:49999122-49999833	Promoter_Associated	chr19:49999205-49999695	3		NA		NA
cg14258555	cg14258555	37	19	50180725	F	PRMT1;PRMT1;PRMT1	Body;5'UTR;Body	Island	19:50179402-50180733	Promoter_Associated	chr19:50180705-50181475	3		NA		NA
cg01060165	cg01060165	37	19	50321417	R	MED25	TSS200	Island	19:50320519-50322005	Promoter_Associated	chr19:50321165-50321635	3		NA		NA
cg09434832	cg09434832	37	19	52642515	F	ZNF616	5'UTR	N_Shore	19:52641990-52643701	Unclassified	chr19:52642485-52643035	3		NA		NA
cg04165128	cg04165128	37	19	52693149	R	PPP2R1A	TSS200	Island	19:52692457-52694114	Unclassified	chr19:52692780-52693395	3		NA		NA
cg02574502	cg02574502	37	19	54486058	F	CACNG8	Body	Island	19:54483964-54486318	Unclassified	chr19:54483380-54486595	3		NA		NA
cg17168838	cg17168838	37	19	54663528	F	LENG1	TSS200	Island	19:54662438-54664248	Promoter_Associated	chr19:54663125-54663835	3		NA		NA
cg12173535	cg12173535	37	19	54694174	F	MBOAT7;MBOAT7;MBOAT7;MBOAT7;TSEN34;TSEN34;TSEN34	TSS1500;TSS1500;TSS1500;TSS1500;1stExon;5'UTR;TSS1500	Island	19:54693005-54694530	Promoter_Associated	chr19:54692985-54694215	3		NA		NA
cg00368987	cg00368987	37	19	57703364	F	ZNF264	Body	Island	19:57702142-57703952	Promoter_Associated	chr19:57702985-57703995	3		NA		NA
cg22444105	cg22444105	37	19	58095206	R	ZIK1	TSS1500	Island	19:58094927-58095843	Unclassified	chr19:58095140-58095555	3		NA		NA
cg18435449	cg18435449	37	19	58095445	R	ZIK1	TSS200	Island	19:58094927-58095843	Unclassified	chr19:58095140-58095555	3		NA		NA
cg22822383	cg22822383	37	19	58987261	F	ZNF446	TSS1500	Island	19:58986683-58988311	Promoter_Associated	chr19:58987025-58987290	3		NA		NA
cg25339523	cg25339523	37	20	814424	R	FAM110A;FAM110A;FAM110A;FAM110A;FAM110A;FAM110A	1stExon;1stExon;1stExon;5'UTR;5'UTR;5'UTR	Island	20:813724-815556	Promoter_Associated		NA	chr20:813666-815595	6	chr20:813678-815395	6
cg00289084	cg00289084	37	20	3828030	F	MAVS	5'UTR	Island	20:3826831-3828592	Promoter_Associated	chr20:3827300-3828695	3		NA		NA
cg00051068	cg00051068	37	20	10655610	F	JAG1	TSS1500	Island	20:10655276-10656425	Unclassified	chr20:10655420-10655730	3		NA		NA
cg02979923	cg02979923	37	20	17207337	R	PCSK2	TSS1500	N_Shore			chr20:17207220-17207815	3		NA		NA
cg11748417	cg11748417	37	20	18548094	F	LOC388789	Body	Island	20:18547351-18548744	Promoter_Associated	chr20:18547885-18548135	3		NA		NA
cg10533351	cg10533351	37	20	19997722	R	NAA20;NAA20;NAA20	TSS1500;TSS1500;TSS1500	Island	20:19997567-19999354	Promoter_Associated	chr20:19997660-19998035	3		NA		NA
cg11369148	cg11369148	37	20	25176157	F	ENTPD6;ENTPD6	TSS200;TSS200	Island	20:25176122-25176450	Promoter_Associated		NA	chr20:25175738-25178213	6	chr20:25174935-25178354	6
cg00994924	cg00994924	37	20	25388641	F	GINS1	Body	Island	20:25387638-25389123	Promoter_Associated	chr20:25387760-25388655	3		NA		NA
cg14863670	cg14863670	37	20	33735496	R	EDEM2;EDEM2;EDEM2	TSS1500;TSS1500;TSS1500	S_Shore	20:33733826-33735652	Promoter_Associated	chr20:33735320-33735610	3		NA		NA
cg04936382	cg04936382	37	20	36662003	R	RPRD1B;KIAA0406;RPRD1B	1stExon;TSS200;5'UTR	Island	20:36661257-36662978	Unclassified		NA	chr20:36661003-36662921	6	chr20:36660317-36664204	6
cg23747525	cg23747525	37	20	37064089	F	LOC388796;SNORA71D;LOC388796	TSS200;TSS1500;TSS200	Island	20:37063252-37064825	Promoter_Associated	chr20:37063860-37064195	3		NA		NA
cg27275634	cg27275634	37	20	37590967	F	DHX35	TSS200	Island	20:37590228-37591708	Promoter_Associated	chr20:37590785-37591055	3		NA		NA
cg20208133	cg20208133	37	20	39311637	F			Island				NA	chr20:39310602-39313508	6	chr20:39310277-39313516	6
cg07893801	cg07893801	37	20	39767358	R	PLCG1;PLCG1	Body;Body	S_Shore			chr20:39767165-39767895	3		NA		NA
cg25748108	cg25748108	37	20	39968608	R	LPIN3	TSS1500	Island	20:39968185-39969763	Unclassified	chr20:39968205-39969595	3		NA		NA
cg04139300	cg04139300	37	20	40247070	R	CHD6;CHD6	1stExon;5'UTR	Island	20:40246132-40248101	Promoter_Associated	chr20:40247025-40247755	3		NA		NA
cg24799514	cg24799514	37	20	44420531	R	WFDC3;WFDC3;DNTTIP1	5'UTR;1stExon;TSS200	Island	20:44420223-44421447	Promoter_Associated_Cell_type_specific	chr20:44420205-44420655	3		NA		NA
cg24465118	cg24465118	37	20	47895107	F	C20orf199;SNORD12C;C20orf199;C20orf199;ZNFX1	Body;TSS1500;Body;TSS200;TSS1500	Island	20:47894460-47895388	NonGene_Associated	chr20:47894920-47895290	3		NA		NA
cg02063919	cg02063919	37	20	50418044	F	SALL4	Body	Island	20:50416232-50418181	Unclassified	chr20:50416760-50419035	3		NA		NA
cg04879391	cg04879391	37	20	50721406	F	ZFP64	Body	Island			chr20:50720045-50722050	3		NA		NA
cg00670835	cg00670835	37	20	52240169	R				20:52239947-52240249	Unclassified	chr20:52239945-52240895	3		NA		NA
cg23165274	cg23165274	37	20	55212699	F	TFAP2C	Body					NA	chr20:55211607-55213115	6		NA
cg01693652	cg01693652	37	20	60961553	R	RPS21	TSS1500	N_Shore	20:60961279-60964345	Unclassified	chr20:60961120-60961915	3		NA		NA
cg18090212	cg18090212	37	21	27383884	R	APP;APP;APP;APP;APP;APP;APP;APP;APP;APP	Body;Body;Body;Body;Body;Body;Body;Body;Body;Body				chr21:27383660-27383910	3		NA		NA
cg18841894	cg18841894	37	21	33031735	R	SOD1	TSS200	Island	21:33031276-33033203	Promoter_Associated	chr21:33031485-33031770	3		NA		NA
cg10982746	cg10982746	37	21	34143410	R	C21orf66;C21orf49;C21orf66;C21orf49;C21orf66	Body;TSS1500;Body;TSS1500;Body	N_Shore	21:34142996-34143651	Promoter_Associated_Cell_type_specific	chr21:34143160-34143870	3		NA		NA
cg02115911	cg02115911	37	21	34395548	R			Island	21:34395365-34396055	Unclassified_Cell_type_specific	chr21:34394325-34396915	3		NA		NA
cg26711800	cg26711800	37	21	34638556	R	IL10RB-AS1;IL10RB	Body;TSS200	Island	21:34637884-34639713	Promoter_Associated	chr21:34637980-34639795	3		NA		NA
cg16640057	cg16640057	37	21	35288178	R	ATP5O	TSS200	Island	21:35287739-35288656	Promoter_Associated	chr21:35288025-35288315	3		NA		NA
cg25453430	cg25453430	37	21	37433068	R	SETD4;SETD4	5'UTR;TSS1500	Island	21:37432052-37433551	Promoter_Associated	chr21:37432980-37433435	3		NA		NA
cg02976054	cg02976054	37	21	37528768	F			Island	21:37528110-37529983	Promoter_Associated	chr21:37528600-37529195	3		NA		NA
cg09259018	cg09259018	37	21	37954631	F							NA	chr21:37954627-37954983	4		NA
cg25696485	cg25696485	37	21	38445943	F	PIGP;PIGP;TTC3;PIGP	TSS1500;TSS1500;5'UTR;TSS1500	Island	21:38445237-38446866	Promoter_Associated	chr21:38445865-38446715	3		NA		NA
cg15318396	cg15318396	37	21	38593284	R			Island	21:38592397-38594081	Promoter_Associated	chr21:38592725-38593830	3		NA		NA
cg07495738	cg07495738	37	21	40817834	F	MIR6508;SH3BGR;SH3BGR	TSS1500;1stExon;5'UTR	Island	21:40816675-40818477	Promoter_Associated	chr21:40817640-40818075	3		NA		NA
cg17943520	cg17943520	37	21	40817850	F	MIR6508;SH3BGR;SH3BGR	TSS1500;1stExon;5'UTR	Island	21:40816675-40818477	Promoter_Associated	chr21:40817640-40818075	3		NA		NA
cg16696730	cg16696730	37	21	43916444	F	RSPH1	TSS200	Island	21:43915742-43917160	Promoter_Associated	chr21:43916305-43916695	3		NA		NA
cg07704495	cg07704495	37	21	43916519	R	RSPH1	TSS200	Island	21:43915742-43917160	Promoter_Associated	chr21:43916305-43916695	3		NA		NA
cg01212562	cg01212562	37	21	46868092	R	COL18A1	Body				chr21:46867840-46868110	3		NA		NA
cg15575339	cg15575339	37	22	21272441	F	CRKL	1stExon	Island	22:21270943-21272833	Promoter_Associated	chr22:21271845-21272815	3		NA		NA
cg25562068	cg25562068	37	22	22734186	R							NA		NA		NA
cg23093939	cg23093939	37	22	23161379	R				22:23161322-23161733	Unclassified_Cell_type_specific		NA	chr22:23161194-23163036	6	chr22:23160818-23162603	6
cg10959773	cg10959773	37	22	24951920	F	C22orf13;SNRPD3;SNRPD3	TSS1500;5'UTR;1stExon	Island	22:24950288-24952230	Promoter_Associated	chr22:24951760-24952255	3		NA		NA
cg09753973	cg09753973	37	22	28387405	F	TTC28-AS1;TTC28	Body;Body		22:28386733-28387682	Unclassified_Cell_type_specific		NA	chr22:28385786-28390240	6	chr22:28386440-28387876	6
cg18704989	cg18704989	37	22	29664061	R	RHBDD3;EWSR1;EWSR1;EWSR1;EWSR1;EWSR1;EWSR1;EWSR1;EWSR1;EWSR1;EWSR1	TSS200;5'UTR;5'UTR;5'UTR;5'UTR;5'UTR;1stExon;1stExon;1stExon;1stExon;1stExon	Island	22:29663777-29664298	Promoter_Associated	chr22:29663705-29664370	3		NA		NA
cg24454759	cg24454759	37	22	29664164	F	EWSR1;EWSR1;EWSR1;EWSR1;EWSR1;EWSR1;EWSR1;EWSR1;EWSR1;EWSR1;RHBDD3	5'UTR;5'UTR;5'UTR;5'UTR;5'UTR;1stExon;1stExon;1stExon;1stExon;1stExon;TSS1500	Island	22:29663777-29664298	Promoter_Associated	chr22:29663705-29664370	3		NA		NA
cg22605179	cg22605179	37	22	29664171	F	EWSR1;RHBDD3;EWSR1;EWSR1;EWSR1;EWSR1;EWSR1;EWSR1;EWSR1;EWSR1;EWSR1	5'UTR;TSS1500;5'UTR;1stExon;1stExon;1stExon;5'UTR;1stExon;5'UTR;1stExon;5'UTR	Island	22:29663777-29664298	Promoter_Associated	chr22:29663705-29664370	3		NA		NA
cg24727122	cg24727122	37	22	30662972	R	OSM	TSS200				chr22:30662140-30663175	3		NA		NA
cg25016840	cg25016840	37	22	38902436	F	DDX17;DDX17	TSS200;TSS200	Island	22:38901222-38903129	Promoter_Associated	chr22:38901340-38902690	3		NA		NA
cg13252294	cg13252294	37	22	39916430	R	ATF4;ATF4	TSS200;TSS200	Island	22:39915573-39917251	Promoter_Associated	chr22:39916380-39916670	3		NA		NA
cg04122974	cg04122974	37	22	39916495	F	ATF4;ATF4	TSS200;TSS200	Island	22:39915573-39917251	Promoter_Associated	chr22:39916380-39916670	3		NA		NA
cg06067302	cg06067302	37	22	40766481	R	SGSM3	TSS200	Island	22:40766306-40767504	Promoter_Associated	chr22:40766420-40766710	3		NA		NA
cg25431597	cg25431597	37	22	41842845	R	TOB2;TOB2	1stExon;5'UTR	Island	22:41842614-41843305	Promoter_Associated	chr22:41842780-41843055	3		NA		NA
cg26423539	cg26423539	37	22	41864790	R	PHF5A;ACO2	TSS200;TSS1500	Island	22:41864320-41865630	Unclassified	chr22:41864645-41865195	3		NA		NA
cg21144673	cg21144673	37	22	42017783	F	PPPDE2;XRCC6	TSS1500;5'UTR	Island	22:42016159-42018029	Promoter_Associated	chr22:42017405-42017855	3		NA		NA
cg25764824	cg25764824	37	22	42085083	R	NHP2L1;C22orf46	TSS200;TSS1500	S_Shore	22:42084037-42085184	Promoter_Associated		NA	chr22:42083391-42085243	6	chr22:42083531-42085579	6
cg05732749	cg05732749	37	22	42467120	F	NAGA	TSS1500	Island	22:42465847-42467456	Promoter_Associated	chr22:42467080-42467395	3		NA		NA
cg08379726	cg08379726	37	22	44351092	R	SAMM50	TSS200	Island	22:44350472-44352070	Promoter_Associated		NA	chr22:44350297-44352552	6	chr22:44346013-44352989	6
cg12219045	cg12219045	37	22	44894262	F	LDOC1L	TSS1500	S_Shore	22:44892735-44894638	Promoter_Associated	chr22:44893920-44894455	3		NA		NA
cg03503975	cg03503975	37	22	46518455	R			Island	22:46517426-46519361	Unclassified	chr22:46518360-46519375	3		NA		NA
cg20880275	cg20880275	37	22	50246870	R	ZBED4	TSS1500	Island			chr22:50246445-50247035	3		NA		NA
cg16294310	cg16294310	37	22	50629110	F	TRABD	5'UTR	Island	22:50628360-50630309	Promoter_Associated	chr22:50628340-50629390	3		NA		NA
cg22328771	cg22328771	37	22	50709822	R	MAPK11	TSS1500	Island				NA	chr22:50698332-50711627	6	chr22:50707200-50711618	6
cg14508615	cg14508615	37	1	100598505	F	CCDC76;SASS6;SASS6	TSS200;1stExon;5'UTR	Island	1:100597913-100599191	Promoter_Associated	chr1:100598440-100598755	3		NA		NA
cg24002149	cg24002149	37	1	172113920	R	DNM3;MIR199A2;DNM3	Body;TSS200;Body				chr1:172113845-172114250	3		NA		NA
cg01877819	cg01877819	37	1	201333496	F	TNNT2;TNNT2;TNNT2;TNNT2;TNNT2;TNNT2;TNNT2;TNNT2;TNNT2;TNNT2;TNNT2;TNNT2;TNNT2;TNNT2	Body;Body;Body;Body;Body;Body;Body;ExonBnd;ExonBnd;ExonBnd;ExonBnd;ExonBnd;ExonBnd;ExonBnd					NA	chr1:201333344-201335079	6		NA
cg26109596	cg26109596	37	2	11539045	R	LINC00570	Body				chr2:11538925-11539250	3		NA		NA
cg13046164	cg13046164	37	2	99224758	F	UNC50;C2orf64	TSS1500;Body	Island	2:99224725-99225356	Promoter_Associated	chr2:99224685-99225095	3		NA		NA
cg16182936	cg16182936	37	3	13060741	R	IQSEC1	Body				chr3:13060740-13061115	3		NA		NA
cg02583334	cg02583334	37	3	180397599	F	CCDC39	TSS1500	Island	3:180397140-180398265	Promoter_Associated	chr3:180397145-180398155	3		NA		NA
cg19558075	cg19558075	37	5	111268457	R	NREP-AS1;NREP;NREP	Body;Body;Body				chr5:111268380-111268590	3		NA		NA
cg19729949	cg19729949	37	5	142514108	R	ARHGAP26;ARHGAP26	Body;Body				chr5:142513900-142514150	3		NA		NA
cg17221856	cg17221856	37	5	180396891	R			N_Shore				NA		NA		NA
cg10277195	cg10277195	37	6	30684931	R	MDC1	5'UTR	Island	6:30684799-30685738	Promoter_Associated	chr6:30684825-30685555	3		NA		NA
cg16187147	cg16187147	37	10	5861878	R							NA	chr10:5861813-5862503	6	chr10:5860803-5862512	6
cg21752270	cg21752270	37	11	2813528	F	KCNQ1;KCNQ1	Body;Body	S_Shore	11:2812612-2813632	Unclassified_Cell_type_specific	chr11:2812705-2813555	3		NA		NA
cg26687661	cg26687661	37	11	121526609	F				11:121525914-121527349	Promoter_Associated	chr11:121526240-121526715	3		NA		NA
cg14654629	cg14654629	37	12	46121631	F	LOC400027	Body	Island	12:46119263-46121810	Promoter_Associated	chr12:46120540-46122015	3		NA		NA
cg20575277	cg20575277	37	15	90728569	F	SEMA4B	5'UTR	Island	15:90727992-90728875	Promoter_Associated_Cell_type_specific	chr15:90727180-90728890	3		NA		NA
cg05690685	cg05690685	37	8	20293200	F				8:20291961-20293643	Promoter_Associated		NA	chr8:20292772-20293477	6	chr8:20291818-20293768	6
cg23944405	cg23944405	37	11	30602030	R	MPPED2;MPPED2;MPPED2	1stExon;5'UTR;5'UTR	N_Shelf				NA		NA		NA
cg17535283	cg17535283	37	2	26541115	F	GPR113;GPR113;GPR113	Body;Body;Body					NA		NA		NA
cg05201970	cg05201970	37	5	45696206	R	HCN1;HCN1	5'UTR;1stExon	Island				NA	chr5:45695037-45696733	6	chr5:45694295-45697557	6
cg08602515	cg08602515	37	10	105727423	F	SLK	TSS200	S_Shore			chr10:105726225-105727950	3		NA		NA
cg07142400	cg07142400	37	12	6602447	F	NCAPD2;MRPL51;MRPL51	TSS1500;5'UTR;1stExon	Island	12:6601811-6603665	Promoter_Associated	chr12:6602365-6602610	3		NA		NA
cg12279968	cg12279968	37	1	3826425	F	LOC100133612	Body	S_Shore			chr1:3826285-3826935	3		NA		NA
cg17479280	cg17479280	37	1	156466088	F	MEF2D	5'UTR	N_Shelf	1:156466010-156466134	Promoter_Associated_Cell_type_specific	chr1:156465560-156466655	3		NA		NA
cg03350439	cg03350439	37	1	231299033	F	TRIM67	1stExon	Island			chr1:231298825-231299995	3		NA		NA
cg05543112	cg05543112	37	2	85294381	R				2:85293251-85294515	Unclassified	chr2:85293985-85294615	3		NA		NA
cg21524902	cg21524902	37	2	128407369	R	GPR17;GPR17;GPR17;GPR17;LIMS2;LIMS2;LIMS2;LIMS2	5'UTR;5'UTR;5'UTR;5'UTR;Body;Body;Body;Body	N_Shore	2:128407086-128408835	Unclassified	chr2:128407065-128407575	3		NA		NA
cg19508488	cg19508488	37	2	152266495	R	RIF1;RIF1	1stExon;5'UTR	Island	2:152266014-152267640	Promoter_Associated	chr2:152266100-152266515	3		NA		NA
cg22387019	cg22387019	37	2	198541772	F	RFTN2	TSS1500					NA		NA		NA
cg07415654	cg07415654	37	3	15797850	R	ANKRD28	Body					NA		NA		NA
cg24105068	cg24105068	37	3	185658366	R			S_Shelf				NA		NA		NA
cg20507028	cg20507028	37	7	55954891	F	ZNF713	TSS200	N_Shore	7:55954729-55956110	Promoter_Associated	chr7:55954780-55955415	3		NA		NA
cg04786254	cg04786254	37	7	55954957	R	ZNF713	TSS200	Island	7:55954729-55956110	Promoter_Associated	chr7:55954780-55955415	3		NA		NA
cg01804345	cg01804345	37	7	55955076	R			Island	7:55954729-55956110	Promoter_Associated	chr7:55954780-55955415	3		NA		NA
cg06725997	cg06725997	37	7	55955169	R			Island	7:55954729-55956110	Promoter_Associated	chr7:55954780-55955415	3		NA		NA
cg22240814	cg22240814	37	7	55955621	F			S_Shore	7:55954729-55956110	Promoter_Associated	chr7:55955505-55956075	3		NA		NA
cg17269169	cg17269169	37	10	373158	F	DIP2C	Body	Island				NA		NA		NA
cg07132187	cg07132187	37	10	130300318	F			S_Shore			chr10:130300125-130300415	3		NA		NA
cg24352075	cg24352075	37	11	125462730	R	STT3A	TSS200	Island	11:125461641-125463043	Promoter_Associated	chr11:125462380-125462795	3		NA		NA
cg25937854	cg25937854	37	12	120150414	F	CIT	Body					NA		NA		NA
cg26998274	cg26998274	37	13	84456258	F	SLITRK1;SLITRK1	1stExon;5'UTR	S_Shelf			chr13:84456040-84456410	3		NA		NA
cg04319929	cg04319929	37	13	112323122	F			S_Shore			chr13:112322945-112323375	3		NA		NA
cg26933632	cg26933632	37	16	22380885	R	CDR2	Body				chr16:22380840-22381130	3		NA		NA
cg27508497	cg27508497	37	17	76880144	F	TIMP2	Body				chr17:76879100-76880255	3		NA		NA
cg25529661	cg25529661	37	18	72737027	R	ZNF407	Body					NA	chr18:72735450-72739867	6		NA
cg20229261	cg20229261	37	18	76663934	F						chr18:76663885-76664535	3		NA		NA
cg26453295	cg26453295	37	19	54851740	R	LILRA4	TSS1500					NA		NA		NA
cg08636535	cg08636535	37	21	45627358	R				21:45626478-45627479	Unclassified	chr21:45626140-45627515	3		NA		NA

## Sheet: CD8+ T-cell specific
CpG	Estimate	SE	t	p	adjP	UCSC_RefGene_Name	UCSC_RefGene_Group	Estimate.beta	SE.beta	t.beta	p.beta
cg22795224	-15.8345	1.94581	-8.13773	1.75965e-14	1.39112e-08	TSNARE1	Body	-1	0.18869	-10.4697	1.38959e-21
cg02908956	-23.4	2.97156	-7.87466	9.72592e-14	3.84447e-08	CTBP2;CTBP2;CTBP2;CTBP2	Body;Body;Body;Body	-1	0.203404	-9.49375	1.64748e-18
cg21904991	-22.6109	3.50699	-6.44737	5.63056e-10	0.000148377	PES1;PES1;PES1;PES1	Body;Body;5'UTR;5'UTR	-1	0.220146	-9.76967	2.29507e-19
cg26011846	-16.8075	2.6855	-6.2586	1.62567e-09	0.000321299	AATK;MIR1250	Body;TSS1500	-0.805004	0.0889406	-9.05103	3.68428e-17
cg14756757	-21.754	3.55285	-6.12296	3.43599e-09	0.000543273	RIN2;RIN2	Body;Body	-1	0.249918	-9.40226	3.14907e-18
cg06771950	-13.4811	2.26031	-5.96429	8.12747e-09	0.00107088	ARMC9;ARMC9;ARMC9	Body;Body;Body	-1	0.280485	-3.90787	0.000119253
cg15623425	-12.4715	2.13607	-5.83852	1.58992e-08	0.00179562	MTMR9L	Body	-0.498654	0.0563719	-8.84579	1.51793e-16
cg22249160	-8.59651	1.48902	-5.77325	2.24318e-08	0.00221671	MDM4;MDM4;MDM4;MDM4;MDM4;MDM4;MDM4;MDM4;MDM4;MDM4;MDM4;MDM4;MDM4;MDM4	1stExon;1stExon;1stExon;1stExon;1stExon;1stExon;1stExon;5'UTR;5'UTR;5'UTR;5'UTR;5'UTR;5'UTR;5'UTR	-0.041578	0.0110137	-3.77512	0.000198841
cg06072769	-10.4645	1.83704	-5.69641	3.35193e-08	0.00273133	WDFY4	Body	-0.920467	0.134872	-6.82472	6.34865e-11
cg08916852	-14.1675	2.48963	-5.69059	3.45492e-08	0.00273133	DSCAML1	Body	-1	0.194362	-5.60288	5.43684e-08
cg17442477	-12.8597	2.33006	-5.51903	8.3463e-08	0.00483941	NA	NA	-0.883962	0.112709	-7.84289	1.19304e-13
cg15296644	-10.4622	1.89618	-5.5175	8.41166e-08	0.00483941	NA	NA	-0.366185	0.0573717	-6.38269	8.11709e-10
cg24681695	-9.98962	1.81392	-5.50721	8.86298e-08	0.00483941	C2orf77;PHOSPHO2;KLHL23	TSS200;TSS200;TSS200	-0.0426492	0.0129042	-3.30506	0.00108535
cg14653250	-7.92349	1.43913	-5.50576	8.92835e-08	0.00483941	PC;PC	TSS200;TSS200	-0.0410865	0.0103086	-3.98567	8.78102e-05
cg25641058	-14.5723	2.65401	-5.49069	9.63719e-08	0.00483941	NA	NA	-1	0.215545	-6.30923	1.22589e-09
cg13452400	-9.64535	1.75818	-5.48597	9.87018e-08	0.00483941	CMPK2	TSS1500	-0.0636111	0.0134438	-4.73163	3.68648e-06
cg27441119	-18.0458	3.29573	-5.47551	1.04065e-07	0.00483941	NA	NA	-1	0.223401	-8.91245	9.6011e-17
cg06891164	-8.88662	1.63374	-5.43942	1.24835e-07	0.00548279	C14orf79	TSS1500	-0.444385	0.0739477	-6.00944	6.37157e-09
cg25754158	19.0431	3.52217	5.40666	1.47145e-07	0.00612249	PCDHA10;PCDHA10;PCDHA10;PCDHA1;PCDHA1;PCDHA2;PCDHA3;PCDHA4;PCDHA5;PCDHA6;PCDHA6;PCDHA7;PCDHA8;PCDHA9	TSS200;TSS200;TSS200;Body;Body;Body;Body;Body;Body;Body;Body;Body;Body;Body	1	0.166418	6.55725	3.00786e-10
cg12168535	-13.8975	2.58888	-5.36813	1.78371e-07	0.00687627	HADH	Body	-0.447918	0.113604	-3.94278	0.000104009
cg14265823	-10.3306	1.92614	-5.36336	1.82657e-07	0.00687627	PAX3;PAX3;CCDC140;PAX3;PAX3;PAX3;PAX3;PAX3;PAX3	1stExon;1stExon;5'UTR;1stExon;1stExon;1stExon;1stExon;1stExon;1stExon	-0.138552	0.0286469	-4.83655	2.28275e-06
cg12938649	-13.7908	2.60923	-5.28539	2.68713e-07	0.0093305	NA	NA	-0.965847	0.114172	-8.4596	2.08221e-15
cg24251890	-11.4291	2.16324	-5.28333	2.71454e-07	0.0093305	MADD;MADD;MADD;MADD;MADD;MADD;MADD;MADD;MADD;MADD	TSS1500;TSS1500;TSS1500;TSS200;TSS1500;TSS1500;TSS1500;TSS1500;TSS1500;TSS1500	-0.0887841	0.0292865	-3.03158	0.00268247
cg14070108	-11.4354	2.16814	-5.27427	2.8383e-07	0.00934938	LINGO1	Body	-0.687756	0.0816556	-8.42263	2.66673e-15
cg04055835	-9.15504	1.74049	-5.26005	3.04368e-07	0.00962487	PHLDA3	3'UTR	-1	0.169728	-5.91926	1.03463e-08
cg05439665	-7.37022	1.40815	-5.23396	3.45853e-07	0.0105161	MCF2L;MCF2L	Body;Body	-1	0.182101	-5.75229	2.50384e-08
cg15052447	-6.15343	1.17936	-5.21759	3.74626e-07	0.0106516	MXRA7;MXRA7;MXRA7	Body;Body;Body	-0.95567	0.178775	-5.34565	1.99474e-07
cg17651973	10.8499	2.08069	5.21457	3.80191e-07	0.0106516	NA	NA	0.313088	0.0343634	9.11109	2.42703e-17
cg20169913	-9.88998	1.89865	-5.20896	3.90729e-07	0.0106516	NA	NA	-0.404276	0.060632	-6.66771	1.59014e-10
cg11619995	-11.1716	2.1516	-5.19222	4.23892e-07	0.0111705	NA	NA	-0.617463	0.0764389	-8.07787	2.60383e-14
cg06178703	-12.324	2.38296	-5.17172	4.68207e-07	0.0119217	NA	NA	-0.699572	0.0984878	-7.10313	1.20461e-11
cg08253842	-14.0696	2.72758	-5.15829	4.99674e-07	0.0119217	NA	NA	-0.949103	0.151299	-6.27303	1.50025e-09
cg15007156	-11.9327	2.31452	-5.15556	5.06318e-07	0.0119217	KIAA1026;KIAA1026	TSS200;TSS200	-0.350924	0.0794087	-4.41921	1.464e-05
cg20257821	-9.20291	1.78595	-5.15295	5.12721e-07	0.0119217	DLGAP2	Body	-0.240997	0.0303053	-7.95232	5.89107e-14
cg25390476	-7.19505	1.39898	-5.14306	5.37811e-07	0.0121478	CHMP4B	TSS200	-0.0703609	0.0139546	-5.04213	8.72121e-07
cg22068570	-10.5751	2.08473	-5.07264	7.5414e-07	0.0161297	NAA20;NAA20;NAA20	Body;Body;Body	-0.601443	0.0875719	-6.86799	4.91721e-11
cg06809964	-11.3939	2.24625	-5.07242	7.54901e-07	0.0161297	PCSK6;PCSK6;PCSK6	Body;Body;Body	-0.685257	0.0836571	-8.19126	1.23783e-14
cg14218795	-12.3081	2.44881	-5.02616	9.40826e-07	0.0195732	NA	NA	-0.649021	0.108008	-6.00899	6.38718e-09
cg22733648	-12.1126	2.42022	-5.00475	1.04119e-06	0.0204042	NA	NA	-0.379093	0.0778339	-4.87053	1.95113e-06
cg09203240	-8.83637	1.76729	-4.99996	1.06506e-06	0.0204042	LRP5	Body	-0.643779	0.109194	-5.89575	1.17304e-08
cg02300825	-9.44143	1.88961	-4.99651	1.08254e-06	0.0204042	REEP6	Body	-0.269836	0.0428053	-6.30379	1.26374e-09
cg04814467	-20.8714	4.17743	-4.99622	1.08401e-06	0.0204042	LETM1	Body	-1	0.253278	-8.69937	4.12633e-16
cg26728043	-10.7326	2.15115	-4.98922	1.12043e-06	0.0205993	NA	NA	-0.32423	0.0546669	-5.93101	9.71623e-09
cg06339716	-12.4989	2.50862	-4.98239	1.1571e-06	0.02079	MIR4794;CACHD1;CACHD1	Body;Body;5'UTR	-1	0.213797	-5.75846	2.42419e-08
cg14845609	-7.35285	1.4781	-4.97452	1.20079e-06	0.0210955	ATP11A;ATP11A	Body;Body	-0.460238	0.0860449	-5.34881	1.9636e-07
cg02641770	-13.525	2.72334	-4.96631	1.24801e-06	0.0213242	DLGAP2	Body	-0.924424	0.127844	-7.23088	5.53979e-12
cg05471602	-10.7267	2.16315	-4.95882	1.29273e-06	0.0213242	BARX2	Body	-0.443145	0.0727012	-6.09543	3.99418e-09
cg24170166	-11.3939	2.29785	-4.95849	1.29472e-06	0.0213242	NA	NA	-0.418388	0.0698125	-5.99302	6.96247e-09
cg01555952	12.6868	2.56485	4.94641	1.37018e-06	0.0221064	NA	NA	0.841742	0.0985772	8.53891	1.22222e-15
cg09414807	-9.87777	2.00195	-4.93407	1.45169e-06	0.0226765	LRP5;LRP5	Body;Body	-0.260655	0.0468465	-5.56402	6.63541e-08
cg02830616	-10.0741	2.04243	-4.93243	1.46288e-06	0.0226765	P2RY6;P2RY6;P2RY6;P2RY6;P2RY6;P2RY6;P2RY6;P2RY6	5'UTR;5'UTR;5'UTR;5'UTR;5'UTR;5'UTR;5'UTR;Body	-0.302181	0.0491999	-6.1419	3.09725e-09
cg04964857	-11.131	2.264	-4.91652	1.57565e-06	0.0236016	NA	NA	-0.669207	0.118709	-5.63739	4.55131e-08
cg14992524	-11.8978	2.4204	-4.91562	1.58227e-06	0.0236016	SOX7	Body	-1	0.407971	-4.61262	6.28748e-06
cg18261836	-14.4997	2.95758	-4.90257	1.68151e-06	0.0246174	NPTN;NPTN;NPTN;NPTN	Body;Body;Body;Body	-0.964775	0.148963	-6.47662	4.76843e-10
cg08022079	9.32665	1.90606	4.89317	1.75665e-06	0.0250841	PTPRD;PTPRD;PTPRD;PTPRD;PTPRD;PTPRD	Body;Body;Body;Body;Body;Body	0.346167	0.0403207	8.58534	8.9366e-16
cg23104930	-10.8003	2.20833	-4.89071	1.77685e-06	0.0250841	FBRSL1	Body	-0.36289	0.0590617	-6.14425	3.05758e-09
cg20046827	-14.648	3.01263	-4.86218	2.02806e-06	0.0281283	NALCN-AS1	Body	-1	0.224917	-5.37976	1.68319e-07
cg19150666	-12.6555	2.60858	-4.8515	2.13064e-06	0.0284282	MIER1;WDR78;MIER1;MIER1;MIER1;MIER1;MIER1;MIER1;WDR78;MIER1	5'UTR;TSS1500;5'UTR;5'UTR;5'UTR;Body;5'UTR;Body;TSS1500;5'UTR	-0.117833	0.0626571	-1.88059	0.0611624
cg04895205	-12.5069	2.57974	-4.84811	2.16425e-06	0.0284282	SOLH	5'UTR	-0.596529	0.0841453	-7.08928	1.30976e-11
cg04498775	-9.92925	2.0484	-4.84732	2.17213e-06	0.0284282	NA	NA	-0.568645	0.119326	-4.76549	3.16091e-06
cg05164514	-6.85156	1.41409	-4.8452	2.19353e-06	0.0284282	PRMT10	TSS200	-0.0341604	0.00880088	-3.88147	0.000132159
cg25298319	-27.3296	5.65976	-4.82876	2.36613e-06	0.0301706	NA	NA	-1	0.666724	-4.14552	4.61315e-05
cg16600703	-10.5419	2.18773	-4.81865	2.47867e-06	0.0311039	CUZD1;FAM24B-CUZD1;CUZD1	Body;Body;Body	-0.455823	0.0710296	-6.41738	6.67347e-10
cg17326609	-8.90505	1.85626	-4.79732	2.73331e-06	0.0333518	GDF5	TSS1500	-0.440127	0.070585	-6.23542	1.84896e-09
cg13596235	-7.55697	1.57548	-4.79661	2.74218e-06	0.0333518	ZNF498	3'UTR	-0.228462	0.0406275	-5.62333	4.89351e-08
cg00884004	-11.8928	2.48279	-4.79009	2.82524e-06	0.0338414	PDZD2	Body	-0.69428	0.110673	-6.27323	1.49854e-09
cg01103827	-8.6125	1.80729	-4.76541	3.16204e-06	0.0373104	PSMG1;PSMG1	Body;Body	-1	0.306144	-4.58465	7.11727e-06
cg19846622	-10.1283	2.12711	-4.76155	3.2181e-06	0.0373268	MSX1	TSS1500	-0.874463	0.299641	-2.91837	0.00383157
cg00167092	-9.63883	2.02608	-4.75738	3.27973e-06	0.0373268	TANC1;TANC1	5'UTR;5'UTR	-0.690369	0.0889531	-7.76104	2.01492e-13
cg07174665	-14.6033	3.07069	-4.75569	3.30509e-06	0.0373268	NA	NA	-0.132315	0.054318	-2.43592	0.0155366
cg01653080	-8.27768	1.74675	-4.73892	3.56668e-06	0.0394945	PPP1R13B	Body	-0.464151	0.0881226	-5.2671	2.94007e-07
cg02241615	-9.54366	2.01538	-4.73541	3.62385e-06	0.0394945	UBAP2;UBAP2;UBAP2	5'UTR;Body;Body	-0.790487	0.106164	-7.44591	1.46968e-12
cg12548629	-8.31175	1.75679	-4.73121	3.69353e-06	0.0394945	CDK6;CDK6	5'UTR;TSS200	-0.0403244	0.0134179	-3.00526	0.00291702
cg18814069	-9.68933	2.04805	-4.73101	3.69685e-06	0.0394945	TRIM42	TSS1500	-0.395541	0.0749084	-5.28033	2.75496e-07
cg18540249	-11.6105	2.45832	-4.72293	3.83454e-06	0.0399835	DLGAP2	Body	-0.574353	0.0852895	-6.73416	1.08001e-10
cg02828779	-8.03684	1.70323	-4.7186	3.91038e-06	0.0399835	ACTRT2	TSS1500	-0.866696	0.153587	-5.64304	4.42031e-08
cg03770437	-7.0889	1.50296	-4.71662	3.94551e-06	0.0399835	KDM4B	5'UTR	-0.408041	0.0832356	-4.90224	1.6841e-06
cg12188986	-8.99764	1.90895	-4.7134	4.00333e-06	0.0399835	CCDC67;CCDC67	1stExon;5'UTR	-0.0427623	0.0151342	-2.82553	0.00509225
cg02585702	15.6208	3.31582	4.71098	4.04733e-06	0.0399835	BCAT1	Body	0.562472	0.0671892	8.37147	3.75202e-15
cg20766212	-10.1623	2.1573	-4.71067	4.05295e-06	0.0399835	NA	NA	-0.777103	0.149697	-5.19118	4.26035e-07
cg02650929	-15.9878	3.39566	-4.7083	4.09665e-06	0.0399835	PACSIN1;PACSIN1	TSS200;5'UTR	-1	0.543823	-3.92146	0.000113083
cg13641082	-9.76495	2.07525	-4.70543	4.1499e-06	0.0400092	SNX8	Body	-0.880564	0.154511	-5.69903	3.30659e-08
cg27359731	-9.19337	1.95706	-4.69754	4.3002e-06	0.0404323	NA	NA	-0.0590694	0.0253305	-2.33194	0.0204797
cg15631781	-12.4	2.64155	-4.69421	4.36524e-06	0.0404323	FOXN4	Body	-1	0.386816	-4.33025	2.13937e-05
cg02891801	-12.5967	2.68381	-4.6936	4.37716e-06	0.0404323	SCNN1A;SCNN1A;SCNN1A	Body;Body;Body	-0.350616	0.0718553	-4.87948	1.87191e-06
cg18672465	-12.4149	2.64805	-4.68831	4.48258e-06	0.0404323	NA	NA	-1	0.213858	-5.37316	1.73953e-07
cg14182517	-11.3086	2.41225	-4.68801	4.48869e-06	0.0404323	NTN1	Body	-0.658112	0.114223	-5.76165	2.38394e-08
cg00078706	-17.2046	3.67075	-4.68694	4.51031e-06	0.0404323	NA	NA	-1	0.32269	-4.17652	4.06239e-05
cg25677689	-10.6263	2.2682	-4.68491	4.55179e-06	0.0404323	ITIH2	TSS1500	-0.821426	0.104825	-7.83618	1.2456e-13
cg18381283	-13.201	2.8243	-4.67408	4.7786e-06	0.0416252	APOA1BP	TSS1500	-0.0329424	0.0151734	-2.17106	0.0308456
cg10149042	-8.91167	1.90686	-4.67348	4.79139e-06	0.0416252	NA	NA	-0.250848	0.0462321	-5.42584	1.33654e-07
cg06407417	-10.1982	2.18681	-4.6635	5.01079e-06	0.0429366	GATA4	Body	-0.638473	0.118276	-5.39818	1.5352e-07
cg07478098	-7.94059	1.70414	-4.65958	5.09941e-06	0.0429366	RUVBL1	3'UTR	-0.16502	0.0303254	-5.44165	1.23441e-07
cg21064333	-6.4122	1.37633	-4.65892	5.11451e-06	0.0429366	NA	NA	-0.631598	0.127048	-4.97134	1.21887e-06
cg11198912	-9.6867	2.08059	-4.65576	5.18752e-06	0.0429366	DIP2C	Body	-0.189185	0.0422142	-4.48156	1.11828e-05
cg25041262	-11.0048	2.36532	-4.65258	5.26166e-06	0.0429366	NA	NA	-0.57646	0.109282	-5.275	2.82808e-07
cg07054978	-8.59295	1.84703	-4.6523	5.26821e-06	0.0429366	BTBD11	Body	-0.203427	0.0502981	-4.04442	6.94711e-05
cg15303793	-9.08187	1.95731	-4.63998	5.56645e-06	0.044515	NA	NA	-0.466487	0.0623353	-7.48351	1.1625e-12
cg15393702	-8.17775	1.7638	-4.63645	5.65472e-06	0.044515	ANKRD29	TSS1500	-1	0.197943	-5.37676	1.70861e-07
cg26940479	-6.44266	1.3899	-4.63534	5.68276e-06	0.044515	NA	NA	-0.552706	0.112749	-4.90211	1.68511e-06
cg00491021	-12.6561	2.73128	-4.63377	5.72278e-06	0.044515	PLAT;PLAT	5'UTR;5'UTR	-0.550636	0.0832485	-6.61436	2.16526e-10
cg01446350	-7.17261	1.54856	-4.63179	5.77352e-06	0.044515	NA	NA	-0.576455	0.110525	-5.21561	3.78264e-07
cg06873421	-11.7301	2.5352	-4.62689	5.90088e-06	0.044515	PLEKHG5	Body	-1	0.22268	-5.85523	1.45517e-08
cg03908391	-9.33301	2.01771	-4.62554	5.9364e-06	0.044515	GNAS;GNAS;GNAS;GNASAS	TSS1500;TSS1500;3'UTR;TSS1500	-1	0.342024	-4.48518	1.1008e-05
cg10775424	-5.96489	1.28964	-4.62524	5.94421e-06	0.044515	SLC25A45;SLC25A45;SLC25A45;SLC25A45;SLC25A45	5'UTR;5'UTR;5'UTR;TSS200;TSS200	-0.054759	0.0113536	-4.82305	2.42901e-06
cg13044838	-6.4793	1.40155	-4.62296	6.00491e-06	0.044515	SLC17A9	Body	-0.270353	0.0565353	-4.78201	2.9315e-06
cg07972159	-4.41398	0.954976	-4.62208	6.02854e-06	0.044515	KCNMA1;KCNMA1;KCNMA1;KCNMA1	Body;Body;Body;Body	-0.074362	0.018355	-4.05133	6.757e-05
cg08882736	-23.6396	5.11667	-4.62012	6.08127e-06	0.044515	USP36	Body	-1	0.332435	-5.66518	3.94182e-08
cg00064972	-14.6358	3.17165	-4.61458	6.23304e-06	0.0447288	NA	NA	-0.987829	0.216933	-4.55361	8.1612e-06
cg11754137	-8.51272	1.84563	-4.61236	6.29486e-06	0.0447288	PARK2;PARK2;PARK2	Body;Body;Body	-0.429518	0.0860963	-4.98881	1.12259e-06
cg19419739	-5.43091	1.17748	-4.61231	6.29601e-06	0.0447288	LSP1;LSP1;LSP1;LSP1	Body;Body;Body;Body	-0.931748	0.202147	-4.60927	6.38178e-06
cg23973000	-11.3585	2.46362	-4.61049	6.34714e-06	0.0447288	TSSK1B;MCC	1stExon;Body	-0.857003	0.161849	-5.29508	2.56185e-07
cg22469841	-14.7528	3.20096	-4.60886	6.39336e-06	0.0447288	FSTL1	Body	-0.129803	0.0224983	-5.76943	2.28855e-08
cg03287692	-7.10212	1.54231	-4.60487	6.50762e-06	0.0448937	EGLN2;EGLN2	1stExon;Body	-0.336233	0.0642426	-5.23379	3.46133e-07
cg14897096	-12.3651	2.68669	-4.60236	6.58026e-06	0.0448937	PC;PC	5'UTR;5'UTR	-0.90832	0.171697	-5.29024	2.6237e-07
cg25237788	-9.12522	1.98283	-4.60212	6.58729e-06	0.0448937	UNC5D	TSS1500	-0.399976	0.0632001	-6.32872	1.09922e-09
cg25545970	-10.916	2.37563	-4.59498	6.7991e-06	0.0455958	C1orf158;C1orf158	5'UTR;1stExon	-0.716029	0.113995	-6.28121	1.43341e-09
cg17432317	-5.79736	1.26283	-4.59075	6.92768e-06	0.0455958	NA	NA	-0.686787	0.123579	-5.55746	6.86171e-08
cg04979000	-8.75316	1.90689	-4.59028	6.94212e-06	0.0455958	NA	NA	-0.226568	0.0558736	-4.05501	6.65803e-05
cg18901895	-13.9295	3.03984	-4.58231	7.19114e-06	0.0455958	NA	NA	-1	0.332388	-5.00357	1.04704e-06
cg03682622	-5.11023	1.1157	-4.5803	7.25528e-06	0.0455958	OR4C3	TSS1500	-0.833509	0.186429	-4.47091	1.17114e-05
cg14254433	-12.4968	2.72916	-4.57899	7.29732e-06	0.0455958	PACSIN1	5'UTR	-1	0.450836	-4.15829	4.37813e-05
cg02306229	-6.73716	1.47151	-4.5784	7.3166e-06	0.0455958	NA	NA	-0.59447	0.117017	-5.08021	7.27339e-07
cg22354782	-9.96965	2.17772	-4.57801	7.32904e-06	0.0455958	NGF	TSS1500	-0.162491	0.0342542	-4.74368	3.49052e-06
cg05663278	-8.1787	1.78654	-4.57795	7.33095e-06	0.0455958	NA	NA	-0.201938	0.0305666	-6.60649	2.26594e-10
cg14903612	-10.6532	2.32828	-4.57557	7.40867e-06	0.0455958	LOC283050;LOC283050;LOC283050	Body;Body;Body	-1	0.388708	-4.2967	2.46455e-05
cg21424120	-5.77624	1.26245	-4.57543	7.41311e-06	0.0455958	NMUR1	TSS200	-0.0623581	0.0159627	-3.90648	0.000119899
cg00452446	-8.78606	1.92094	-4.57382	7.46593e-06	0.0455958	ABCA13	Body	-0.270701	0.0514026	-5.26628	2.95194e-07
cg19907812	-14.6168	3.19726	-4.57165	7.53784e-06	0.0455958	NA	NA	-1	0.23833	-6.17085	2.64154e-09
cg06352041	15.3912	3.36678	4.57148	7.54331e-06	0.0455958	NUAK1;NUAK1	1stExon;5'UTR	0.275078	0.123784	2.22223	0.0271418
cg02284297	-9.5747	2.09511	-4.57003	7.59179e-06	0.0455958	NLN	Body	-0.327439	0.0648151	-5.0519	8.32522e-07
cg04245402	-14.4568	3.16384	-4.5694	7.61311e-06	0.0455958	C19orf21	5'UTR	-0.833113	0.141084	-5.90508	1.11605e-08
cg22377767	-10.1972	2.23279	-4.56702	7.69339e-06	0.0456031	ZKSCAN5;ZKSCAN5	TSS200;TSS1500	-0.514908	0.0778871	-6.61095	2.20841e-10
cg27363091	-13.7103	3.00273	-4.56595	7.7297e-06	0.0456031	WNK2	TSS1500	-0.831417	0.194153	-4.28229	2.6183e-05
cg16534802	-7.60491	1.66821	-4.55873	7.97941e-06	0.0467276	D4S234E;D4S234E	Body;Body	-0.376543	0.0695276	-5.41573	1.40604e-07
cg22588978	-8.85326	1.94495	-4.55192	8.22213e-06	0.0477949	NA	NA	-0.700433	0.14504	-4.82923	2.36098e-06
cg05738748	-9.07113	1.99454	-4.54799	8.3654e-06	0.0482728	PMP22;PMP22;PMP22;PMP22	TSS1500;TSS1500;TSS1500;TSS1500	-0.32674	0.0627092	-5.2104	3.88001e-07
cg09471234	-8.76008	1.9275	-4.54479	8.48396e-06	0.0486022	ST3GAL3;ST3GAL3;ST3GAL3;ST3GAL3;ST3GAL3;ST3GAL3;ST3GAL3;ST3GAL3;ST3GAL3;ST3GAL3;ST3GAL3;ST3GAL3;ST3GAL3;ST3GAL3;ST3GAL3;ST3GAL3;ST3GAL3;ST3GAL3;ST3GAL3;ST3GAL3;ST3GAL3;ST3GAL3;ST3GAL3;ST3GAL3;ST3GAL3	Body;Body;Body;Body;Body;Body;Body;Body;Body;Body;Body;Body;Body;Body;Body;Body;Body;Body;Body;Body;Body;Body;Body;Body;Body	-0.442276	0.0807883	-5.47451	1.04593e-07
cg09915983	-8.92433	1.96505	-4.54152	8.60662e-06	0.0489502	VPS16;PTPRA;VPS16	Body;TSS200;Body	-0.360695	0.0678545	-5.31571	2.31375e-07
cg06895810	-15.0943	3.32593	-4.53837	8.72645e-06	0.049036	NA	NA	-1	0.304954	-5.38299	1.65631e-07
cg08255187	-8.79748	1.93935	-4.53631	8.80556e-06	0.049036	PDGFB;PDGFB	Body;Body	-0.286786	0.0413934	-6.92831	3.43767e-11
cg12510512	-5.89243	1.29896	-4.53625	8.8078e-06	0.049036	NA	NA	-0.555819	0.100123	-5.55137	7.0783e-08
cg07639849	5.43807	1.20218	4.52352	9.31313e-06	0.0504289	CTNNAL1;CTNNAL1	TSS200;TSS200	0.0433512	0.0106411	4.07395	6.16903e-05
cg11792616	21.3736	4.73151	4.5173	9.56968e-06	0.0514655	DCTN6	Body	1	0.332067	4.87303	1.92867e-06
cg01766368	-9.11483	2.05728	-4.43052	1.3945e-05	0.0629967	RPRD2	TSS200	-0.0269045	0.00814887	-3.30162	0.0010982
cg11369148	-8.08459	1.84355	-4.38535	1.69261e-05	0.0670401	ENTPD6;ENTPD6	TSS200;TSS200	-0.164924	0.0346979	-4.75314	3.34364e-06
cg11450810	-9.14809	2.08626	-4.38492	1.6957e-05	0.0670401	CISH;CISH	TSS200;TSS200	-0.27219	0.0548695	-4.96068	1.28147e-06
cg26395382	-19.9741	4.58684	-4.35464	1.92918e-05	0.0705882	C10orf116;C10orf116	5'UTR;1stExon	-1	0.384367	-4.90809	1.63881e-06
cg20178091	-9.09637	2.09579	-4.34031	2.05016e-05	0.07193	GALE;GALE;GALE;GALE	5'UTR;5'UTR;TSS1500;1stExon	-0.0971213	0.0193509	-5.01894	9.73558e-07
cg00288562	-9.88296	2.28571	-4.32381	2.19836e-05	0.073756	TRA2A;TRA2A	5'UTR;1stExon	-0.13724	0.0263601	-5.20635	3.95728e-07
cg26313563	-7.10816	1.66744	-4.26291	2.83948e-05	0.0800784	GSE1	TSS200	-0.179207	0.0210681	-8.50608	1.5243e-15
cg09818962	-12.9194	3.03166	-4.26149	2.85646e-05	0.0800784	NA	NA	-0.367737	0.0682146	-5.39089	1.5922e-07
cg19818911	-8.91549	2.09358	-4.2585	2.89235e-05	0.0805524	CCDC158	Body	-0.788652	0.148479	-5.31153	2.362e-07
cg14460343	-8.70915	2.0547	-4.23865	3.14173e-05	0.082244	HSD17B8	Body	-0.0805251	0.0200024	-4.02577	7.48569e-05
cg25785477	-12.0942	2.86221	-4.22546	3.31876e-05	0.0832764	SCLT1;C4orf33;C4orf33	TSS1500;5'UTR;1stExon	-0.0506151	0.0168267	-3.00803	0.00289147
cg25800379	-10.7699	2.55872	-4.2091	3.5515e-05	0.0847435	TMEM106B;TMEM106B	TSS200;TSS200	-0.138313	0.0300249	-4.60662	6.45733e-06
cg08324862	-8.06347	1.91595	-4.20861	3.55884e-05	0.0847435	NA	NA	-0.761113	0.187832	-4.05211	6.73602e-05
cg26890182	-10.763	2.55962	-4.20491	3.61366e-05	0.0848302	ACMSD	Body	-0.870328	0.196628	-4.42625	1.42034e-05
cg13251916	-14.9196	3.54946	-4.20334	3.63713e-05	0.0848837	LINC00917	Body	-1	0.554238	-3.57453	0.000419245
cg21756647	-8.27401	1.9728	-4.19405	3.77951e-05	0.0860425	ARRB1;ARRB1	Body;Body	-0.269552	0.0734132	-3.67172	0.000293257
cg00981070	-13.8769	3.30948	-4.19306	3.79486e-05	0.0860425	PRKCZ;PRKCZ;PRKCZ	5'UTR;Body;5'UTR	-1	0.253485	-4.11863	5.14773e-05
cg26295990	-10.0168	2.3984	-4.17645	4.06363e-05	0.0893724	ZNF768	TSS1500	-0.156239	0.0316914	-4.93002	1.47943e-06
cg16534103	7.59167	1.82584	4.15789	4.38531e-05	0.0897433	CPE;CPE	5'UTR;1stExon	0.0936745	0.0282738	3.31312	0.00105581
cg19138640	9.27753	2.23481	4.15138	4.50393e-05	0.0903732	NA	NA	0.45964	0.0560007	8.20775	1.11039e-14
cg05782292	-9.36744	2.25725	-4.14994	4.53047e-05	0.0904561	SCT	TSS1500	-0.302329	0.0589763	-5.12628	5.83123e-07
cg00847043	-6.41497	1.5517	-4.13416	4.8323e-05	0.0925404	CHURC1;CHURC1	5'UTR;1stExon	-0.0579921	0.0118133	-4.90906	1.63142e-06
cg00860370	-6.91129	1.67228	-4.13286	4.85784e-05	0.0925404	RNPC3	TSS1500	-0.0617249	0.0124574	-4.95487	1.31693e-06
cg13234643	-10.3522	2.52586	-4.09849	5.58654e-05	0.0958558	CTSL2;CTSL2	1stExon;5'UTR	-0.14222	0.0392019	-3.62788	0.000344882
cg16017144	-17.6506	4.31776	-4.08791	5.83082e-05	0.0969046	HRNBP3	Body	-1	0.440911	-2.37787	0.0181476
cg25385684	6.01299	1.47377	4.08002	6.01989e-05	0.0985322	C11orf10;FEN1	Body;TSS1500	0.042545	0.0133932	3.17661	0.00167286
cg18002814	-6.83206	1.67674	-4.07462	6.15251e-05	0.0994817	FAM18B2	Body	-0.169672	0.0355149	-4.77748	2.99274e-06
cg21075964	-7.57679	1.86129	-4.07072	6.24992e-05	0.0994817	NA	NA	-0.283674	0.0824122	-3.44214	0.000673923
cg16273524	-6.28763	1.55336	-4.04777	6.85435e-05	0.103823	THUMPD2;THUMPD2	1stExon;Body	-0.0745992	0.0158396	-4.70967	4.07139e-06
cg06398166	-10.4614	2.58873	-4.04112	7.03943e-05	0.1047	GMPPB;GMPPB	Body;Body	-0.153109	0.0309987	-4.93921	1.41715e-06
cg00117472	7.24872	1.7961	4.0358	7.1912e-05	0.105353	MORF4L1;MORF4L1;MORF4L1;MORF4L1;MORF4L1;MORF4L1;MORF4L1;MORF4L1	5'UTR;5'UTR;1stExon;1stExon;1stExon;TSS200;TSS200;5'UTR	0.870065	0.283805	3.06572	0.00240402
cg20713893	13.3245	3.30284	4.03425	7.2359e-05	0.105353	NA	NA	0.080556	0.0539448	1.4933	0.13659
cg26924465	-12.6111	3.12615	-4.03406	7.24131e-05	0.105353	ITGA1;PELO	Body;5'UTR	-0.272713	0.0578817	-4.71156	4.03673e-06
cg06321989	-9.78561	2.43545	-4.01798	7.72196e-05	0.105435	LIPC	Body	-0.777861	0.145422	-5.34899	1.96184e-07
cg07315521	-11.207	2.79983	-4.00274	8.20552e-05	0.109186	KIAA0174	TSS200	-0.358497	0.0733024	-4.89066	1.77726e-06
cg26244952	-7.68188	1.92742	-3.98558	8.78392e-05	0.110401	PRDM6	TSS1500	-0.0976297	0.0242544	-4.02524	7.50143e-05
cg27468926	-9.05583	2.2788	-3.97394	9.19847e-05	0.112049	MAP3K10;MAP3K10	1stExon;5'UTR	-0.13457	0.0291893	-4.61025	6.35409e-06
cg17467100	-11.3291	2.85605	-3.96669	9.46568e-05	0.112762	PHTF2;PHTF2	5'UTR;5'UTR	-1	0.449893	-3.94932	0.000101367
cg24208426	-13.2461	3.36063	-3.94155	0.000104515	0.11586	PGAP2;NUP98;NUP98;PGAP2;NUP98;PGAP2;PGAP2;NUP98;PGAP2	TSS200;TSS200;TSS200;TSS200;TSS200;TSS200;TSS200;TSS200;Body	-0.279184	0.0533305	-5.23498	3.44127e-07
cg23413349	-9.73276	2.47246	-3.93647	0.00010662	0.116906	AIM1	TSS1500	-0.127284	0.0297201	-4.28274	2.61327e-05
cg14863670	-15.3383	3.91705	-3.91578	0.000115624	0.12017	EDEM2;EDEM2;EDEM2	TSS1500;TSS1500;TSS1500	-1	0.217836	-4.59071	6.92896e-06
cg03011617	-5.94331	1.52048	-3.90885	0.000118798	0.120562	PMP22;PMP22;PMP22;PMP22	5'UTR;5'UTR;Body;Body	-0.176342	0.0403113	-4.3745	1.77281e-05
cg03159926	-8.03877	2.06523	-3.89244	0.000126643	0.123539	ABLIM3;ABLIM3;ABLIM3;ABLIM3;ABLIM3	5'UTR;Body;Body;Body;Body	-0.247226	0.0643654	-3.84097	0.000154565
cg01142676	7.93101	2.04864	3.87135	0.00013745	0.125114	FXYD2;FXYD2;FXYD2	Body;TSS200;TSS200	0.577086	0.271838	2.1229	0.0347219
cg23747525	-9.22584	2.38586	-3.86688	0.000139852	0.125114	LOC388796;SNORA71D;LOC388796	TSS200;TSS1500;TSS200	-0.13067	0.0245088	-5.33155	2.13925e-07
cg17494316	-8.34923	2.15947	-3.86633	0.000140147	0.125114	NA	NA	-0.268519	0.082767	-3.24428	0.00133417
cg05066959	6.35974	1.64698	3.86146	0.000142815	0.125494	ANK1;ANK1;ANK1;ANK1;ANK1;ANK1;ANK1;MIR486;ANK1	Body;Body;Body;Body;Body;Body;Body;TSS1500;Body	0.193253	0.0560105	3.4503	0.000654774
cg25339523	-6.71557	1.74249	-3.85401	0.000146988	0.12639	FAM110A;FAM110A;FAM110A;FAM110A;FAM110A;FAM110A	1stExon;1stExon;1stExon;5'UTR;5'UTR;5'UTR	-0.0786175	0.021159	-3.71555	0.000248981
cg00008282	-5.51725	1.43261	-3.85118	0.000148602	0.126854	CAMK2B;CAMK2B;CAMK2B;CAMK2B;CAMK2B;CAMK2B;CAMK2B;CAMK2B;CAMK2B	TSS1500;TSS1500;TSS1500;TSS1500;TSS1500;TSS1500;TSS1500;TSS1500;TSS1500	-0.561285	0.120462	-4.65945	5.10244e-06
cg15160300	7.95359	2.07294	3.83686	0.000157031	0.129008	DTWD1;DTWD1	Body;Body	0.402535	0.0638208	6.30727	1.23942e-09
cg15533075	-7.45792	1.9482	-3.82811	0.000162402	0.130373	GALNTL6;GALNTL6	1stExon;5'UTR	-0.208256	0.0470263	-4.4285	1.40666e-05
cg18325054	-5.90444	1.54801	-3.81422	0.000171291	0.132678	FZR1	5'UTR	-0.933535	0.259205	-3.60154	0.000379896
cg06477881	-5.55272	1.45949	-3.80456	0.000177736	0.133913	LRRC20;LRRC20;LRRC20	TSS1500;TSS200;TSS200	-0.0356837	0.0136119	-2.62151	0.00927809
cg13902357	-14.0681	3.69945	-3.80277	0.000178958	0.134017	HLA-B	Body	-0.340674	0.074432	-4.57699	7.36228e-06
cg13717023	-15.1253	3.9799	-3.80042	0.00018057	0.134017	ARL15	TSS1500	-0.309028	0.0670565	-4.60847	6.40441e-06
cg13597247	-11.3836	3.00045	-3.79398	0.000185068	0.134896	RAB14	5'UTR	-0.323681	0.0849572	-3.80993	0.000174122
cg16448126	-12.5098	3.31526	-3.77339	0.000200147	0.136469	RILPL2	TSS200	-0.200895	0.0451247	-4.45199	1.27112e-05
cg06070508	5.69269	1.50986	3.77034	0.00020248	0.136517	MTL5;MTL5	TSS200;TSS200	0.0639168	0.0217336	2.94092	0.0035719
cg03985459	-13.8439	3.68194	-3.75996	0.000210609	0.137405	ZFAND3	TSS1500	-0.120752	0.0736206	-1.6402	0.102192
cg16515064	-9.94459	2.6457	-3.75878	0.000211551	0.137405	DEK;DEK	TSS1500;TSS1500	-0.210737	0.0546506	-3.85608	0.000145814
cg11878258	-8.69501	2.31422	-3.7572	0.000212816	0.137405	CERS2;CERS2	TSS200;TSS200	-0.192251	0.0502094	-3.82898	0.00016186
cg05870818	-5.8189	1.54956	-3.75519	0.000214443	0.137405	FCER2;FCER2;FCER2	TSS1500;5'UTR;5'UTR	-0.53363	0.163081	-3.27218	0.00121401
cg26241591	-10.7048	2.85165	-3.75388	0.000215504	0.137405	SMYD3;SMYD3	Body;Body	-1	0.280187	-3.85241	0.000147897
cg27180994	11.7594	3.13261	3.75386	0.000215521	0.137405	URGCP;URGCP;URGCP	5'UTR;Body;Body	1	0.179036	8.35758	4.11575e-15
cg27604490	-11.2913	3.00808	-3.75365	0.000215694	0.137405	NA	NA	-0.593082	0.125753	-4.71623	3.95252e-06
cg07968927	-10.6749	2.84502	-3.75212	0.000216944	0.137788	ZNF828;ZNF828;ZNF828	5'UTR;5'UTR;5'UTR	-0.11124	0.0254623	-4.36881	1.81632e-05
cg15572484	-7.54355	2.01199	-3.74931	0.000219266	0.13793	UBR5;UBR5	Body;Body	-0.233501	0.0609721	-3.82963	0.000161457
cg18281991	-8.59341	2.29203	-3.74925	0.00021931	0.13793	ATP11A;ATP11A	Body;Body	-0.209452	0.0489202	-4.2815	2.62692e-05
cg06574809	-4.76794	1.27438	-3.74138	0.000225926	0.139538	C17orf101;C17orf101	3'UTR;Body	-0.546428	0.130058	-4.20141	3.66636e-05
cg11430659	-12.046	3.2245	-3.73577	0.000230751	0.140868	KCTD18;KCTD18	1stExon;5'UTR	-0.260765	0.0580203	-4.49437	1.05766e-05
cg24465118	-10.5053	2.81363	-3.73373	0.000232538	0.141045	C20orf199;SNORD12C;C20orf199;C20orf199;ZNFX1	Body;TSS1500;Body;TSS200;TSS1500	-0.220763	0.0470673	-4.69037	4.4412e-06
cg17147725	-7.78563	2.09045	-3.72437	0.000240868	0.142296	NA	NA	-0.40525	0.105535	-3.83995	0.000155173
cg22590258	-7.59874	2.04459	-3.7165	0.000248091	0.142296	KCNH6;KCNH6	Body;Body	-0.102707	0.0260674	-3.94006	0.000105127
cg09190341	6.63507	1.78757	3.71179	0.000252517	0.142695	MEGF8;MEGF8	TSS1500;TSS1500	0.0362014	0.0131284	2.75749	0.00624427
cg03953884	-8.15092	2.19771	-3.70882	0.000255344	0.143167	CHURC1	Body	-0.116151	0.02852	-4.07261	6.20261e-05
cg04275194	-10.5454	2.84349	-3.70861	0.000255545	0.143178	USP37;RQCD1	TSS1500;1stExon	-0.156997	0.0334958	-4.68708	4.50742e-06
cg09469812	-5.85122	1.5835	-3.69511	0.000268774	0.145386	NA	NA	-0.481106	0.138008	-3.48608	0.000576596
cg22770560	8.51466	2.30447	3.69484	0.000269046	0.145386	PTPRN2;PTPRN2;PTPRN2	Body;Body;Body	0.708843	0.0887467	7.98725	4.69738e-14
cg06580745	-7.61293	2.06293	-3.69034	0.000273609	0.145386	GLTPD2	Body	-0.311875	0.0824362	-3.78323	0.000192798
cg02979923	-7.33492	1.99024	-3.68544	0.000278658	0.146234	PCSK2	TSS1500	-0.354603	0.0883368	-4.01422	7.83873e-05
cg19828416	-8.00215	2.17159	-3.68492	0.000279195	0.146234	OR4D1	TSS1500	-0.251142	0.0686735	-3.65704	0.000309664
cg22642229	-8.9543	2.43225	-3.6815	0.000282778	0.146234	NUDT16;LOC339874;NUDT16;NUDT16;NUDT16	TSS200;TSS200;TSS200;TSS200;TSS200	-0.186608	0.0458628	-4.06884	6.29757e-05
cg08270964	5.86204	1.59436	3.67673	0.000287837	0.146998	PPFIA3	Body	0.0634017	0.0231798	2.73521	0.00666985
cg16086588	7.84491	2.14101	3.66412	0.000301649	0.14835	NA	NA	0.298319	0.045551	6.54913	3.15126e-10
cg10002440	12.9767	3.54689	3.65861	0.000307877	0.148957	NA	NA	1	0.244751	4.39888	1.59743e-05
cg25873335	-9.70112	2.65924	-3.64808	0.000320108	0.151355	DCUN1D4;DCUN1D4;DCUN1D4;DCUN1D4	TSS1500;TSS200;TSS200;TSS200	-0.300821	0.067282	-4.47105	1.17047e-05
cg16851832	-6.23907	1.71068	-3.64714	0.000321225	0.151431	LRTOMT;C11orf59;LRTOMT;LRTOMT	Body;TSS200;Body;Body	-0.0484355	0.013235	-3.65964	0.000306701
cg26790853	-9.57495	2.63072	-3.63968	0.000330206	0.15266	LINC01099;LINC01099;LINC01098	TSS1500;TSS1500;Body	-1	0.372639	-3.30725	0.00107725
cg06749789	-6.04505	1.66667	-3.62702	0.00034597	0.155739	THAP4;THAP4	Body;Body	-0.0973729	0.0243568	-3.99777	8.369e-05
cg01825707	-8.69991	2.39923	-3.62613	0.00034711	0.155739	MIR6743;RIC8A;RIC8A;RIC8A;RIC8A	TSS200;ExonBnd;ExonBnd;Body;Body	-0.219903	0.0517454	-4.24971	3.00032e-05
cg17826956	-7.3327	2.0255	-3.62019	0.000354778	0.15654	NA	NA	-1	0.328271	-3.73644	0.000230173
cg25748108	-4.38509	1.21211	-3.61774	0.000357984	0.156541	LPIN3	TSS1500	-0.547193	0.156285	-3.50125	0.000546171
cg00791468	-12.244	3.38587	-3.61622	0.000359988	0.156541	KCNA2	TSS1500	-0.292034	0.0623944	-4.68045	4.64381e-06
cg10959773	-9.45922	2.61884	-3.61198	0.000365628	0.156965	C22orf13;SNRPD3;SNRPD3	TSS1500;5'UTR;1stExon	-0.204058	0.0509306	-4.00659	8.08052e-05
cg07034362	-4.95503	1.37236	-3.61058	0.000367512	0.156965	ALDH1L1	TSS200	-0.0277603	0.0119945	-2.31441	0.0214371
cg20829347	-9.74481	2.70016	-3.60897	0.00036969	0.156965	SOX1	TSS1500	-0.311202	0.0760019	-4.09466	5.67369e-05
cg06619466	10.84	3.00442	3.60802	0.00037098	0.156965	SHOC2	3'UTR	0.739052	0.114441	6.45795	5.30241e-10
cg00993799	-12.4853	3.46138	-3.60703	0.000372336	0.156965	LOC100216545	Body	-0.32744	0.0648384	-5.05009	8.397e-07
cg13301155	-12.9955	3.60735	-3.6025	0.00037856	0.158205	MEX3B	TSS1500	-0.254189	0.0619433	-4.10357	5.47248e-05
cg04454272	-5.66784	1.5742	-3.60046	0.000381394	0.158205	DRG1	TSS200	-0.039703	0.0098907	-4.01417	7.84023e-05
cg00237876	-6.0984	1.69428	-3.5994	0.000382873	0.158205	CD300LG;CD300LG;CD300LG;CD300LG	TSS1500;TSS1500;TSS1500;TSS1500	-0.662013	0.168748	-3.92309	0.000112365
cg18512997	-8.41015	2.33851	-3.59637	0.00038714	0.158334	AGTR1;AGTR1;AGTR1;AGTR1	5'UTR;5'UTR;5'UTR;5'UTR	-0.648873	0.184182	-3.523	0.000505161
cg07189338	-14.519	4.041	-3.59293	0.000392041	0.159393	NFYA;NFYA;OARD1	TSS1500;TSS1500;TSS1500	-0.521139	0.119338	-4.36693	1.83092e-05
cg18781817	-7.14817	1.99423	-3.58443	0.000404395	0.160921	NA	NA	-0.0730124	0.0186516	-3.91454	0.000116185
cg02752219	-7.92752	2.21537	-3.57842	0.000413357	0.161974	NA	NA	-0.535287	0.117007	-4.57481	7.43342e-06
cg01176150	-12.0016	3.35432	-3.57796	0.000414048	0.161974	C16orf58	TSS1500	-0.304569	0.0682208	-4.46446	1.20438e-05
cg06482535	-5.7949	1.6223	-3.57203	0.000423082	0.163281	CNOT1;SNORA50;CNOT1	Body;TSS1500;Body	-0.112351	0.0322299	-3.48592	0.00057693
cg21633243	-7.29821	2.04398	-3.57059	0.000425302	0.163281	CCRN4L	3'UTR	-0.235501	0.0987141	-2.38569	0.0177749
cg17293936	11.3264	3.17459	3.56784	0.000429573	0.163586	DGKG;DGKG;DGKG	Body;Body;Body	0.182576	0.111208	1.64176	0.101868
cg21108767	-13.3494	3.76432	-3.5463	0.000464446	0.1669	PILRB;PMS2L1;PILRB	TSS200;Body;TSS200	-0.243567	0.0588229	-4.14068	4.70522e-05
cg11281961	-6.48329	1.82878	-3.54516	0.000466377	0.1669	CNNM3;CNNM3	3'UTR;3'UTR	-0.147592	0.0509703	-2.89564	0.00411062
cg00155504	-9.55272	2.69544	-3.54404	0.000468269	0.1669	EXOSC10;EXOSC10	TSS200;TSS200	-0.298257	0.0690414	-4.31997	2.23439e-05
cg06940331	-6.99702	1.9756	-3.54172	0.0004722	0.1669	LINCR-0002	Body	-0.968797	0.237587	-4.07765	6.07771e-05
cg10335743	-7.34951	2.07592	-3.54037	0.000474508	0.1669	DDC	TSS1500	-0.309188	0.0635967	-4.86169	2.03262e-06
cg10314943	-5.42735	1.53438	-3.53717	0.000480032	0.167105	CRABP2;CRABP2	TSS200;TSS200	-0.0490006	0.0114509	-4.27921	2.65227e-05
cg20663200	-10.5856	2.99718	-3.53187	0.000489296	0.167292	AFAP1L2;AFAP1L2	Body;Body	-0.160482	0.0361901	-4.4344	1.37136e-05
cg01718711	-7.06645	2.00341	-3.52721	0.000497569	0.167846	ERI1	TSS200	-0.0702705	0.0159254	-4.41248	1.50693e-05
cg04754315	-5.89423	1.67176	-3.52576	0.000500171	0.168102	HOPX;HOPX;HOPX;HOPX;HOPX	5'UTR;Body;Body;TSS200;TSS200	-0.149216	0.0393756	-3.78955	0.000188217
cg25739137	-5.3892	1.53235	-3.51695	0.000516269	0.168864	EIF2B5	TSS1500	-0.0524293	0.0125141	-4.18961	3.84931e-05
cg17522907	5.76746	1.64179	3.5129	0.000523836	0.169034	BSG;BSG;BSG;BSG	TSS1500;5'UTR;TSS1500;1stExon	0.0469239	0.0238633	1.96637	0.0503366
cg07306452	-6.20452	1.76653	-3.51226	0.000525035	0.169034	NA	NA	-0.49191	0.15709	-3.13138	0.00194183
cg07279963	-8.28496	2.36011	-3.51041	0.000528549	0.169034	PTPRG	TSS1500	-0.232986	0.0549569	-4.23942	3.13171e-05
cg06105778	-11.0576	3.15011	-3.51021	0.000528911	0.169034	F12	Body	-0.116286	0.0282951	-4.10976	5.33678e-05
cg07704495	-7.39615	2.11268	-3.50083	0.000546993	0.169851	RSPH1	TSS200	-0.0827987	0.0209811	-3.94634	0.000102562
cg21761811	-12.5781	3.59613	-3.49768	0.000553204	0.170115	NA	NA	-0.256764	0.0916651	-2.80111	0.00548149
cg04533881	-14.3372	4.10496	-3.49266	0.000563216	0.170115	C14orf138;C14orf138	1stExon;1stExon	-0.447397	0.112569	-3.97443	9.18043e-05
cg08606075	-9.60516	2.7563	-3.4848	0.000579251	0.170871	TMEM18	TSS200	-0.101678	0.0285488	-3.56156	0.000439478
cg13001274	-9.10657	2.61428	-3.48339	0.000582163	0.171092	P4HTM;WDR6;P4HTM	3'UTR;TSS200;3'UTR	-0.178279	0.0376219	-4.73871	3.56997e-06
cg02755274	-6.56945	1.88754	-3.48043	0.000588334	0.171578	NA	NA	-0.213502	0.0655342	-3.25787	0.00127431
cg08473948	-7.12014	2.04897	-3.47499	0.000599844	0.172384	ENTPD5;CCDC176	TSS200;1stExon	-0.0744659	0.019596	-3.80005	0.000180828
cg01573118	-4.29742	1.2368	-3.47461	0.000600644	0.172384	WDR90	Body	-0.0775399	0.0216456	-3.58225	0.000407631
cg08571049	-9.75178	2.80709	-3.47398	0.00060199	0.172432	PLEKHJ1;SF3A2	TSS200;TSS1500	-0.238547	0.0636301	-3.74897	0.000219549
cg12482557	-12.1721	3.50735	-3.47047	0.000609567	0.172891	XKR5;XKR5	1stExon;5'UTR	-0.326026	0.0849763	-3.83667	0.000157145
cg12039286	-7.53003	2.17002	-3.47003	0.000610524	0.172891	NA	NA	-0.25272	0.0647686	-3.90189	0.000122066
cg08602515	-10.2307	2.94902	-3.46921	0.000612306	0.172891	SLK	TSS200	-0.162427	0.0564842	-2.87562	0.00437165
cg24106894	-12.6993	3.6609	-3.4689	0.000612978	0.172891	DUT;DUT;DUT	TSS1500;TSS200;TSS200	-0.311578	0.0699915	-4.45165	1.273e-05
cg03540165	-4.96141	1.4303	-3.46878	0.00061323	0.172891	RASAL1	Body	-0.0389742	0.0115201	-3.38315	0.000828863
cg04681368	-9.82934	2.8337	-3.46873	0.000613342	0.172891	PRR19;PAFAH1B3;PAFAH1B3;PAFAH1B3	TSS200;Body;Body;Body	-0.2062	0.0452991	-4.55197	8.22033e-06
cg01010781	-7.72024	2.22877	-3.4639	0.000623965	0.173346	TMED4	TSS1500	-0.118213	0.0247127	-4.7835	2.91168e-06
cg04739647	-4.49647	1.29837	-3.46316	0.000625606	0.173346	HOXD9;HOXD9	5'UTR;1stExon	-0.0349315	0.0105423	-3.31345	0.00105462
cg11979295	7.92058	2.28721	3.46299	0.000625982	0.173346	NA	NA	0.453463	0.090819	4.99304	1.10043e-06
cg21131315	8.03611	2.32314	3.45916	0.000634532	0.174361	DNAJC28;DNAJC28	TSS200;TSS1500	0.168101	0.0678989	2.47575	0.0139432
cg11818544	-6.7503	1.95281	-3.45671	0.00064006	0.174541	NA	NA	-0.264013	0.0666217	-3.96287	9.60978e-05
cg05998109	-8.4832	2.45577	-3.4544	0.000645331	0.174782	FSCN1	Body	-0.699394	0.267632	-2.61327	0.00949871
cg10000830	-8.79621	2.54665	-3.45404	0.000646161	0.174782	PPAPDC1A	TSS1500	-0.203149	0.0572747	-3.54692	0.000463416
cg26394227	-3.97209	1.15335	-3.44394	0.000669653	0.176468	BAT2	Body	-0.0431266	0.0145862	-2.95668	0.00340014
cg21554501	-7.60237	2.21036	-3.43943	0.000680409	0.177069	RARA;RARA;RARA;RARA;RARA	1stExon;5'UTR;5'UTR;1stExon;5'UTR	-0.0849427	0.0199703	-4.25346	2.95386e-05
cg01078434	11.1953	3.25631	3.43805	0.000683741	0.177241	MAS1L	1stExon	1	0.205632	7.83178	1.28128e-13
cg16214654	-11.6494	3.3903	-3.43608	0.000688489	0.177609	USP34;USP34	1stExon;5'UTR	-0.339178	0.0690504	-4.91203	1.60898e-06
cg18387516	-5.89053	1.71528	-3.43416	0.000693174	0.177684	NA	NA	-0.0679613	0.0175861	-3.8645	0.000141148
cg11119313	-6.55831	1.91082	-3.4322	0.000697989	0.177684	NA	NA	-0.261491	0.10434	-2.50613	0.0128271
cg12258093	-6.41285	1.86935	-3.43053	0.000702106	0.177684	NA	NA	-0.128951	0.0434255	-2.96948	0.00326615
cg06346241	-10.1384	2.95638	-3.42934	0.000705038	0.177861	RNASEH2B-AS1;RNASEH2B;RNASEH2B	TSS200;Body;Body	-0.140292	0.043857	-3.19886	0.00155358
cg27121529	-5.30561	1.54883	-3.42557	0.000714478	0.178745	ZKSCAN5;ZKSCAN5	TSS200;TSS1500	-0.0462602	0.0117698	-3.93043	0.000109178
cg17165580	6.68601	1.95676	3.41687	0.000736656	0.180403	CRABP2	TSS1500	0.0505098	0.0158254	3.19169	0.00159114
cg18082080	-7.02396	2.05671	-3.41515	0.000741123	0.180458	ULBP2	TSS200	-0.0646873	0.0168587	-3.83702	0.000156932
cg25054311	-4.90144	1.43675	-3.41147	0.000750733	0.180615	SLC26A2	5'UTR	-0.180327	0.0597242	-3.01932	0.00278943
cg12458932	-6.4044	1.87811	-3.41002	0.000754568	0.180615	NA	NA	-0.149326	0.0491015	-3.04116	0.00260144
cg05310898	-11.1457	3.26928	-3.40922	0.000756681	0.180615	RPS8;SNORD55;SNORD46	TSS1500;TSS1500;TSS1500	-0.297595	0.0684614	-4.3469	1.99366e-05
cg22605179	-8.88155	2.60828	-3.40514	0.000767577	0.181628	EWSR1;RHBDD3;EWSR1;EWSR1;EWSR1;EWSR1;EWSR1;EWSR1;EWSR1;EWSR1;EWSR1	5'UTR;TSS1500;5'UTR;1stExon;1stExon;1stExon;5'UTR;1stExon;5'UTR;1stExon;5'UTR	-0.199626	0.0418274	-4.77262	3.05988e-06
cg20664721	-5.07946	1.4948	-3.39809	0.000786751	0.183092	SFRS8	TSS200	-0.0490311	0.0130892	-3.74592	0.000222092
cg06869938	15.2948	4.50291	3.39665	0.000790741	0.183413	CEP55;CEP55	Body;Body	1	0.227205	6.9688	2.70054e-11
cg13077699	-5.87272	1.72968	-3.39525	0.000794595	0.183633	ERLIN2;ERLIN2;ERLIN2	TSS1500;TSS1500;TSS1500	-0.0644305	0.0159593	-4.03717	7.1518e-05
cg22566458	-14.7034	4.33173	-3.39433	0.000797149	0.183633	EXOSC3;EXOSC3	TSS200;TSS200	-0.287951	0.0765687	-3.76069	0.000210021
cg01334836	-7.5591	2.22821	-3.39245	0.000802415	0.183655	NA	NA	-0.176469	0.0505476	-3.49115	0.000566268
cg07377586	-10.3271	3.04623	-3.39011	0.000808983	0.183769	PARP9;PARP9;DTX3L;PARP9;PARP9;PARP9;PARP9;PARP9;PARP9	1stExon;TSS200;1stExon;5'UTR;TSS200;TSS200;5'UTR;1stExon;TSS200	-0.238364	0.0899847	-2.64895	0.00857634
cg04232541	-11.3966	3.36301	-3.38881	0.000812673	0.183774	PLAGL1;PLAGL1	5'UTR;5'UTR	-0.261881	0.055292	-4.73632	3.6089e-06
cg26828173	-5.61267	1.65758	-3.38606	0.000820498	0.18392	NA	NA	-0.520125	0.157293	-3.30674	0.00107914
cg11072298	-6.56656	1.9398	-3.38518	0.00082304	0.18422	SLC24A6	5'UTR	-0.101052	0.0321483	-3.1433	0.00186732
cg04215408	11.1542	3.29699	3.38315	0.000828882	0.184575	NA	NA	1	0.258563	3.8841	0.000130816
cg02730322	8.59843	2.54159	3.38309	0.000829035	0.184575	SERINC3;SERINC3	TSS200;TSS200	0.0377759	0.014786	2.55484	0.0112031
cg22849967	6.06715	1.79363	3.38261	0.000830421	0.184575	TMEM229B	5'UTR	0.288798	0.0448605	6.43768	5.94861e-10
cg16469266	3.16163	0.935029	3.38132	0.000834178	0.184575	NA	NA	0.534928	0.159357	3.35679	0.000908346
cg19738653	-4.90627	1.45125	-3.38072	0.000835913	0.184575	EGR3;EGR3;EGR3	TSS1500;TSS1500;TSS200	-0.0467844	0.0135852	-3.44377	0.000670069
cg20288129	-11.8371	3.50204	-3.38006	0.000837843	0.184772	SEMA5B	5'UTR	-0.331536	0.0784314	-4.22709	3.29644e-05
cg06871262	-8.47657	2.51578	-3.36936	0.000869593	0.186517	MACROD1	1stExon	-0.209995	0.0518461	-4.05035	6.78368e-05
cg10855425	6.91161	2.05398	3.36498	0.000882904	0.187476	NA	NA	0.764575	0.195768	3.90552	0.00012035
cg26162836	-10.9476	3.25474	-3.36358	0.00088721	0.18754	DCAF8;DCAF8;DCAF8;DCAF8;DCAF8	TSS200;TSS200;TSS200;TSS200;TSS200	-0.190825	0.0435198	-4.38478	1.69673e-05
cg04786254	12.1403	3.61109	3.36195	0.000892257	0.187655	ZNF713	TSS200	0.623767	0.200722	3.10762	0.00209868
cg19435944	-13.4456	4.00916	-3.35373	0.000918021	0.189097	CYR61	Body	-0.507749	0.130162	-3.9009	0.000122538
cg15411402	-8.09512	2.41579	-3.35092	0.000926995	0.189487	MTMR9;MTMR9	1stExon;5'UTR	-0.124216	0.0313104	-3.96726	9.44464e-05
cg09172817	-10.7385	3.20512	-3.35043	0.00092855	0.189487	VAPA;VAPA	Body;Body	-0.347941	0.0897921	-3.87497	0.000135538
cg21352959	-14.3557	4.28474	-3.35042	0.000928589	0.189487	TEX2	5'UTR	-0.425888	0.0825163	-5.16126	4.92549e-07
cg16722292	-9.87524	2.95548	-3.34133	0.0009582	0.190147	KIN;ATP5C1;ATP5C1	TSS1500;1stExon;1stExon	-0.153482	0.0412548	-3.72034	0.000244547
cg17841966	-5.52941	1.65515	-3.34072	0.000960208	0.190147	FSCN1	Body	-0.612473	0.214583	-2.85425	0.00466698
cg00612290	-6.13538	1.83711	-3.33969	0.000963619	0.190188	IL1R2;IL1R2;IL1R2	5'UTR;5'UTR;Body	-0.170609	0.0518992	-3.28733	0.00115308
cg00042874	-5.18947	1.55456	-3.33822	0.000968526	0.190326	PLEKHH3	TSS1500	-0.0501199	0.0134872	-3.71611	0.000248459
cg12091642	-10.5332	3.16235	-3.33083	0.000993507	0.19161	NA	NA	-0.291381	0.0623687	-4.6719	4.82551e-06
cg08735298	8.50712	2.55575	3.32862	0.00100107	0.1919	C1orf122;YRDC;C1orf122	TSS200;Body;TSS200	0.044499	0.0163905	2.71492	0.00708011
cg08628892	-5.06968	1.52311	-3.32849	0.00100152	0.1919	PPFIA4;PPFIA4	Body;Body	-0.221436	0.0681204	-3.25066	0.00130575
cg03464378	-8.76579	2.63455	-3.32725	0.00100582	0.192069	TACR1;TACR1	TSS1500;TSS1500	-0.10537	0.0295744	-3.56289	0.000437367
cg22868319	5.30803	1.59674	3.32428	0.00101613	0.192522	PIGU	TSS200	0.0491277	0.021309	2.30549	0.0219389
cg12495801	-29.7666	8.95815	-3.32285	0.00102113	0.192757	TAPBPL;CD27;LOC678655	TSS1500;3'UTR;TSS200	-1	0.646211	-3.47783	0.000593798
cg09852920	-9.60502	2.89606	-3.31658	0.00104335	0.193398	COL1A1	Body	-0.165576	0.045577	-3.63288	0.000338591
cg14629287	-8.39498	2.53128	-3.31649	0.00104367	0.193398	LOC285830;LOC285830	Body;Body	-0.328423	0.0918064	-3.57734	0.000414978
cg27049318	-12.6467	3.81414	-3.31574	0.00104637	0.193398	MRPS36	Body	-0.415891	0.0947531	-4.38921	1.6649e-05
cg13047843	-10.208	3.08151	-3.31265	0.0010575	0.193398	NA	NA	-0.142077	0.0378283	-3.75583	0.000213921
cg14082963	-12.3581	3.73321	-3.31031	0.00106602	0.193398	PIGY;PIGY	5'UTR;Body	-0.199677	0.0566076	-3.52739	0.000497242
cg15012981	-10.374	3.13581	-3.30822	0.00107366	0.193447	MAD2L2;MAD2L2	5'UTR;5'UTR	-0.205403	0.0434772	-4.72439	3.80929e-06
cg11517045	-8.67116	2.62307	-3.30572	0.00108288	0.193679	MTHFD2;MTHFD2	Body;Body	-0.0682531	0.0186437	-3.66093	0.000305235
cg21457273	8.9485	2.70757	3.30499	0.00108561	0.193682	DIP2B	Body	0.884972	0.118047	7.49676	1.07011e-12
cg26906084	-9.25516	2.8045	-3.30011	0.00110385	0.194681	BBIP1;SHOC2;BBIP1;BBIP1;BBIP1;BBIP1	TSS1500;TSS200;TSS200;TSS200;TSS200;TSS200	-0.132119	0.0341199	-3.87218	0.000137011
cg05294159	-5.02498	1.52431	-3.29656	0.00111732	0.19519	NA	NA	-0.149564	0.056693	-2.63814	0.00884694
cg17498424	-6.49822	1.9755	-3.28941	0.00114492	0.196052	CYP2D6;CYP2D6	TSS1500;TSS1500	-0.268398	0.0888671	-3.02022	0.00278148
cg01989261	7.59978	2.31062	3.28906	0.00114626	0.196052	LCP1	5'UTR	0.0420825	0.0249552	1.68632	0.0929519
cg07697850	-8.75835	2.66313	-3.28875	0.00114749	0.196052	TMEM219;TMEM219	TSS200;TSS200	-0.142255	0.0324286	-4.38672	1.68272e-05
cg06444730	5.75116	1.74929	3.28771	0.00115156	0.196052	PRKACB;PRKACB	Body;Body	0.216276	0.0519351	4.16434	4.27082e-05
cg06048524	-5.51399	1.67742	-3.28719	0.0011536	0.196052	CXCL12;CXCL12;CXCL12	TSS200;TSS200;TSS200	-0.0297026	0.018291	-1.62389	0.105629
cg00985550	-8.85235	2.69603	-3.28348	0.00116827	0.196928	NA	NA	-1	0.376793	-3.27577	0.0011993
cg07274584	-7.44337	2.26786	-3.28211	0.00117371	0.196956	TTC23;LRRC28;LRRC28	TSS1500;5'UTR;5'UTR	-0.072026	0.0212465	-3.39001	0.000809275
cg00418282	-9.31373	2.83777	-3.28206	0.00117391	0.196956	NA	NA	-0.222329	0.0551802	-4.02914	7.38535e-05
cg20203089	-7.53968	2.30003	-3.27808	0.00118994	0.19759	NFKB2;NFKB2;NFKB2;NFKB2	5'UTR;5'UTR;5'UTR;1stExon	-0.394598	0.0893774	-4.41497	1.49096e-05
cg06136007	-7.14108	2.18004	-3.27566	0.00119973	0.197994	C18orf65;ZNF516	TSS200;TSS1500	-0.102451	0.0312352	-3.27998	0.00118227
cg27479693	-9.75581	2.97932	-3.27451	0.00120445	0.197994	PEMT	TSS200	-0.161293	0.0403689	-3.99547	8.44593e-05
cg19774424	-10.5076	3.20896	-3.27445	0.00120468	0.197994	ATL3;ATL3;ATL3	1stExon;TSS200;5'UTR	-0.169472	0.0460128	-3.68316	0.000281031
cg06161836	-7.18235	2.19354	-3.27432	0.00120522	0.197994	VPS13B;VPS13B;VPS13B;VPS13B;VPS13B	TSS200;TSS200;TSS200;TSS200;TSS200	-0.0800568	0.0192152	-4.16633	4.23615e-05
cg11655734	-8.84206	2.70424	-3.2697	0.00122427	0.198324	KIAA0391;KIAA0391;KIAA0391;KIAA0391;KIAA0391;KIAA0391;PPP2R3C;PPP2R3C;PPP2R3C;PPP2R3C;KIAA0391;KIAA0391;KIAA0391;KIAA0391	1stExon;1stExon;1stExon;5'UTR;5'UTR;5'UTR;TSS200;TSS200;TSS200;TSS200;1stExon;1stExon;5'UTR;5'UTR	-0.14542	0.0376723	-3.86014	0.000143548
cg20872579	-7.84283	2.40093	-3.26659	0.00123726	0.198447	MRFAP1	3'UTR	-0.100859	0.0265825	-3.79421	0.000184904
cg03278675	5.75593	1.7626	3.26559	0.00124142	0.198447	RPL38;RPL38	TSS200;TSS200	0.0367988	0.0145346	2.5318	0.0119468
cg01804345	16.5192	5.05895	3.26535	0.00124246	0.198447	NA	NA	1	0.299114	3.47535	0.000599072
cg16696730	-9.92989	3.04111	-3.26522	0.001243	0.198478	RSPH1	TSS200	-0.21996	0.0533869	-4.12012	5.11671e-05
cg00822607	-8.09766	2.48049	-3.26454	0.00124587	0.198586	ZNF688;ZNF688	Body;1stExon	-0.142937	0.0429865	-3.32517	0.00101302
cg02750935	-11.3091	3.46471	-3.26409	0.00124778	0.198717	PRELID2;PRELID2;PRELID2	TSS200;TSS200;TSS200	-0.277851	0.058224	-4.77211	3.06704e-06
cg03396809	-8.75598	2.68678	-3.25891	0.00126982	0.199366	ZNF589	TSS200	-0.364809	0.106234	-3.43401	0.000693537
cg12117703	-5.73676	1.76073	-3.25817	0.00127304	0.19944	U2AF2;U2AF2	Body;Body	-0.160043	0.0559221	-2.86189	0.00455937
cg14143209	-9.15316	2.81259	-3.25435	0.00128956	0.199579	ASB6;ASB6	Body;Body	-0.20936	0.0619804	-3.37784	0.000844327
cg22696093	-7.89039	2.42656	-3.25168	0.00130124	0.2001	NA	NA	-0.17281	0.0501472	-3.44605	0.000664691
cg00386361	-9.75485	3.00089	-3.25065	0.00130577	0.200134	SRRT;SRRT;SRRT;SRRT	TSS200;TSS200;TSS200;TSS200	-0.144063	0.0357971	-4.02444	7.52532e-05
cg04361145	-12.3331	3.79766	-3.24755	0.0013195	0.200683	RAB14;RAB14	1stExon;5'UTR	-0.382439	0.116603	-3.27984	0.00118283
cg25432997	-8.99802	2.77309	-3.24477	0.00133196	0.200902	DVL2	1stExon	-0.224515	0.0540186	-4.15626	4.41481e-05
cg24995347	-7.10253	2.19097	-3.24173	0.00134566	0.201666	SP140;SP140	TSS1500;TSS1500	-0.284858	0.115901	-2.45776	0.0146441
cg27259271	-11.1801	3.45107	-3.23961	0.00135531	0.20182	SDCCAG8	Body	-0.187464	0.0389226	-4.81633	2.50524e-06
cg15138382	-5.85616	1.80961	-3.23615	0.00137117	0.20273	NFATC1;NFATC1;NFATC1;NFATC1;NFATC1	Body;5'UTR;Body;Body;Body	-0.178503	0.0500986	-3.56303	0.000437142
cg07495738	-15.3044	4.72971	-3.2358	0.00137279	0.202847	MIR6508;SH3BGR;SH3BGR	TSS1500;1stExon;5'UTR	-0.567461	0.115222	-4.92493	1.51505e-06
cg10785284	-6.94964	2.15012	-3.23221	0.00138945	0.203505	SLFN13	5'UTR	-0.0689568	0.0216654	-3.1828	0.00163882
cg22444105	-8.1918	2.53462	-3.23196	0.00139063	0.203505	ZIK1	TSS1500	-0.211657	0.0510573	-4.14548	4.61395e-05
cg03780073	-7.81773	2.4207	-3.22954	0.00140199	0.203673	DUT;DUT;DUT	TSS200;5'UTR;Body	-0.101763	0.0279325	-3.64318	0.000325964
cg04569096	-10.9446	3.39834	-3.22058	0.00144477	0.20513	TXNDC11	TSS1500	-0.159164	0.0423041	-3.76237	0.00020869
cg25704768	-3.23846	1.00643	-3.21779	0.00145835	0.205548	GNAL;GNAL;GNAL	Body;Body;Body	-0.546304	0.172356	-3.16964	0.00171194
cg03720605	-5.39736	1.67763	-3.21726	0.00146093	0.205579	NA	NA	-0.885313	0.276922	-3.19698	0.00156335
cg24170511	-8.89304	2.76428	-3.21713	0.00146156	0.205579	LRP10;LRP10	5'UTR;1stExon	-0.121866	0.0295366	-4.12594	4.9968e-05
cg10101463	-7.85746	2.44287	-3.21649	0.00146469	0.205579	NA	NA	-0.107718	0.0305661	-3.52411	0.00050316
cg12878183	-5.71196	1.77677	-3.2148	0.00147302	0.205713	ABCA17P;ABCA3	TSS1500;5'UTR	-0.54551	0.21062	-2.59003	0.0101467
cg05144147	-10.7565	3.34677	-3.214	0.00147697	0.205859	IL15RA;IL15RA	Body;5'UTR	-0.304975	0.0719349	-4.2396	3.12937e-05
cg09964873	-4.69624	1.46292	-3.21019	0.00149589	0.206361	LY6D	TSS200	-0.417992	0.136349	-3.0656	0.00240495
cg21359254	-7.64722	2.38249	-3.20976	0.00149805	0.206361	NA	NA	-0.0835232	0.0185114	-4.512	9.79413e-06
cg00289084	-7.20895	2.24855	-3.20605	0.00151676	0.206912	MAVS	5'UTR	-0.0807185	0.0249357	-3.23706	0.00136698
cg06215569	-10.5132	3.28225	-3.20304	0.00153207	0.207205	ALX3	Body	-0.11354	0.026089	-4.35202	1.95079e-05
cg05462360	-7.35663	2.29735	-3.20222	0.00153627	0.207205	TOP3A;SMCR8	TSS1500;TSS200	-0.101935	0.0275088	-3.70554	0.0002585
cg04936382	-12.2784	3.83455	-3.20204	0.00153716	0.207205	RPRD1B;KIAA0406;RPRD1B	1stExon;TSS200;5'UTR	-0.368819	0.0931158	-3.96086	9.68614e-05
cg10871304	-7.47553	2.33476	-3.20183	0.00153823	0.207205	KDM2B;KDM2B	TSS1500;Body	-0.111183	0.0247298	-4.49592	1.05055e-05
cg20654875	-6.07737	1.89837	-3.20136	0.00154065	0.207205	NA	NA	-0.218923	0.0582464	-3.75857	0.000211719
cg00873850	-7.22221	2.25696	-3.19997	0.00154781	0.207305	PDGFRA	5'UTR	-0.199867	0.0487525	-4.09963	5.56062e-05
cg16067242	-5.16402	1.61423	-3.19905	0.00155257	0.207412	NA	NA	-0.206864	0.0744003	-2.78042	0.0058321
cg02847589	-7.41622	2.31898	-3.19806	0.00155773	0.207635	ZBTB40;ZBTB40;ZBTB40;ZBTB40	1stExon;5'UTR;5'UTR;1stExon	-0.120604	0.0342449	-3.52181	0.000507343
cg25587211	-10.6977	3.34673	-3.19647	0.00156598	0.207928	ANO10	TSS200	-0.221119	0.0484275	-4.56598	7.72875e-06
cg16878088	-5.70235	1.78505	-3.19451	0.00157626	0.208211	ALG5;ALG5;EXOSC8	TSS1500;TSS1500;TSS200	-0.0580826	0.0150378	-3.86245	0.000142272
cg23333878	-7.01145	2.19581	-3.1931	0.00158366	0.208319	GLIS3;GLIS3	5'UTR;1stExon	-0.133358	0.037292	-3.57606	0.000416926
cg06111475	-8.32036	2.60601	-3.19276	0.00158545	0.208331	LOC101929626;PIK3R3;PIK3R3;PIK3R3;PIK3R3;PIK3R3;PIK3R3	TSS1500;5'UTR;TSS200;TSS200;1stExon;TSS200;Body	-0.192262	0.0485658	-3.95879	9.76546e-05
cg03252536	-9.46894	2.96578	-3.19273	0.00158561	0.208331	AATF	TSS200	-0.137455	0.0412039	-3.33597	0.000976081
cg00475343	-7.81414	2.44885	-3.19094	0.00159507	0.208762	COTL1	Body	-0.193013	0.0782969	-2.46514	0.0143528
cg06831842	-7.40715	2.32226	-3.18963	0.00160203	0.209127	SIRT7	Body	-0.139875	0.0410371	-3.40849	0.000758639
cg21816308	-8.73019	2.73879	-3.1876	0.00161289	0.209618	NA	NA	-0.108973	0.0291358	-3.74018	0.000226952
cg18488429	13.7787	4.33151	3.18103	0.00164852	0.210135	SLC38A9;SLC38A9;SLC38A9;SLC38A9;SLC38A9;SLC38A9;SLC38A9	5'UTR;1stExon;1stExon;Body;Body;5'UTR;5'UTR	1	0.226814	7.46141	1.33441e-12
cg27089240	-9.23579	2.90426	-3.18008	0.00165368	0.210386	C16orf58	TSS1500	-0.125123	0.0339016	-3.69077	0.000273169
cg04977124	-11.9023	3.74959	-3.1743	0.00168572	0.211311	MALAT1	Body	-1	0.250614	-4.30741	2.35587e-05
cg17663101	-10.2755	3.23745	-3.17395	0.00168767	0.211443	QRICH1;QRICH1	TSS200;TSS200	-0.298795	0.0766581	-3.89777	0.000124044
cg16647139	14.7225	4.64094	3.17232	0.00169681	0.211876	LDLR;LDLR;LDLR;LDLR;LDLR	Body;Body;Body;Body;Body	1	0.201259	8.83242	1.66371e-16
cg25467855	-5.71087	1.80262	-3.16809	0.00172073	0.212355	LNPEP	TSS200	-0.0663567	0.0180667	-3.67286	0.000292009
cg22280792	-7.48216	2.36385	-3.16525	0.00173698	0.212733	ENGASE	TSS1500	-0.247472	0.0648801	-3.8143	0.000171238
cg27619163	-12.0925	3.8216	-3.16426	0.00174267	0.212919	ALOX12B	Body	-0.32861	0.0878901	-3.73888	0.00022807
cg00047694	-9.35218	2.95922	-3.16036	0.00176528	0.213623	LOC732275	Body	-0.888439	0.338491	-2.6247	0.00919391
cg00332146	4.39365	1.39081	3.15906	0.00177286	0.213997	PCDH24	TSS1500	0.38329	0.145373	2.6366	0.00888591
cg26556630	4.30813	1.3647	3.15684	0.00178589	0.214308	SORL1	Body	0.521765	0.117582	4.43745	1.35346e-05
cg25430849	4.13929	1.31179	3.15546	0.00179405	0.214646	MCM7;MCM7;MCM7;AP4M1	1stExon;TSS1500;5'UTR;TSS200	0.0405348	0.0155303	2.61006	0.00958607
cg19789848	-8.13236	2.57746	-3.15519	0.00179564	0.214708	NA	NA	-0.1062	0.0304605	-3.48647	0.000575795
cg13531509	-12.0742	3.8294	-3.15302	0.00180854	0.214905	RPS24;RPS24;RPS24;RPS24;RPS24;RPS24	TSS200;TSS200;TSS200;TSS200;TSS200;TSS200	-1	0.409997	-3.67673	0.00028784
cg21286626	-10.7062	3.3966	-3.15203	0.00181443	0.214949	DAXX;DAXX;DAXX;DAXX;DAXX;DAXX;DAXX	1stExon;5'UTR;Body;5'UTR;1stExon;1stExon;5'UTR	-0.217107	0.0512879	-4.2331	3.21514e-05
cg21867387	14.8934	4.72533	3.15181	0.00181575	0.21496	LPP;LPP;LPP	5'UTR;5'UTR;5'UTR	1	0.286593	4.15352	4.46464e-05
cg17061215	3.76219	1.19399	3.15095	0.00182089	0.215157	ANXA6;ANXA6	TSS200;Body	0.599707	0.203519	2.94669	0.00350813
cg18179833	-6.46499	2.05594	-3.14454	0.00185971	0.216523	DCP2	Body	-0.185813	0.0660547	-2.81302	0.00528841
cg26279152	-12.3913	3.94211	-3.14333	0.00186714	0.216817	PSPC1;PSPC1	Body;Body	-0.249042	0.0566736	-4.39432	1.62893e-05
cg18247177	-6.96296	2.22032	-3.13601	0.00191259	0.218064	KDM6B	5'UTR	-0.144563	0.0427161	-3.38427	0.000825651
cg08651378	-7.1204	2.27107	-3.13526	0.00191732	0.218064	C19orf25	TSS200	-0.0831481	0.0227012	-3.66271	0.000303228
cg13603859	-9.38424	2.99496	-3.13334	0.00192942	0.218403	TCERG1;TCERG1	Body;Body	-0.28838	0.0751592	-3.83692	0.000156998
cg14364094	-5.94509	1.89924	-3.13024	0.00194913	0.218782	C11orf83;C11orf48	1stExon;TSS200	-0.180889	0.0588726	-3.07255	0.00235162
cg03861593	3.76647	1.20371	3.12904	0.00195679	0.218782	FOXO3;FOXO3	TSS200;5'UTR	0.0264313	0.0105094	2.51501	0.0125162
cg10163945	-9.67311	3.09386	-3.12655	0.00197284	0.219002	COMMD10	Body	-0.0840728	0.0250645	-3.35426	0.000916347
cg12582607	-6.42966	2.05821	-3.1239	0.00199	0.219794	HSPA2	TSS200	-0.224278	0.0670069	-3.34709	0.000939338
cg04947393	-7.54778	2.41867	-3.12063	0.00201142	0.220306	ZNF142;BCS1L;BCS1L;BCS1L;BCS1L;BCS1L;ZNF142;ZNF142	5'UTR;TSS1500;TSS1500;TSS1500;TSS1500;TSS1500;Body;Body	-0.0772552	0.021011	-3.67689	0.000287672
cg26023938	-9.83402	3.155	-3.11697	0.00203565	0.220756	ATP5G1;ATP5G1	TSS1500;TSS1500	-0.193547	0.0484143	-3.99773	8.37045e-05
cg20575277	-6.41128	2.05709	-3.11668	0.00203757	0.220756	SEMA4B	5'UTR	-0.0815634	0.0226408	-3.60251	0.000378552
cg01386121	-8.6204	2.76764	-3.11471	0.00205069	0.220756	C16orf65	TSS200	-0.0819657	0.0230188	-3.56082	0.000440656
cg24555904	-8.72245	2.80132	-3.11369	0.00205753	0.220756	NA	NA	-0.604936	0.145334	-4.16239	4.30512e-05
cg13931999	6.35404	2.04259	3.11078	0.00207715	0.221414	HINT2	TSS1500	0.0676661	0.0356461	1.89827	0.0587849
cg16370446	-9.35014	3.00649	-3.10998	0.0020826	0.221414	LOC285550	TSS200	-0.127231	0.0386561	-3.29136	0.00113732
cg04261791	-4.55792	1.46587	-3.10937	0.00208678	0.221414	STXBP3;STXBP3	5'UTR;1stExon	-0.0685362	0.0209274	-3.27495	0.00120266
cg13779907	-5.56312	1.7892	-3.10927	0.0020874	0.221414	EPHA10;EPHA10	Body;Body	-0.27456	0.0924785	-2.9689	0.00327208
cg13782090	-8.42904	2.71904	-3.10001	0.00215134	0.222857	OBSL1	Body	-0.424547	0.15613	-2.71919	0.00699195
cg15730074	-8.84514	2.85335	-3.09992	0.00215197	0.222857	MCF2L;MCF2L	Body;Body	-0.716491	0.139429	-5.13874	5.49147e-07
cg21656600	-9.34593	3.0167	-3.09806	0.00216499	0.223147	PPP1CC	TSS1500	-0.21106	0.0525398	-4.01716	7.74746e-05
cg05572179	-7.23276	2.33533	-3.09711	0.0021717	0.223276	LOC100130987;CLCF1;CLCF1	Body;Body;5'UTR	-0.0794889	0.0238381	-3.33453	0.000980938
cg02676148	-7.43908	2.40438	-3.09397	0.00219399	0.223657	NA	NA	-0.231881	0.0684018	-3.38999	0.000809342
cg20208133	-6.38769	2.06676	-3.09068	0.00221755	0.22413	NA	NA	-0.253408	0.0728944	-3.47637	0.000596899
cg00983637	-5.54602	1.79466	-3.09028	0.00222038	0.224215	AIM1L	Body	-0.0552242	0.0152488	-3.62155	0.000353002
cg10185519	-10.7165	3.47232	-3.08628	0.00224939	0.224326	ZNF689	TSS1500	-0.179421	0.0435343	-4.12137	5.09071e-05
cg27034759	-7.91912	2.56678	-3.08523	0.00225707	0.224326	RPL22L1	Body	-0.250952	0.0714319	-3.51317	0.000523332
cg26170245	-5.29353	1.71581	-3.08516	0.00225758	0.224326	HDDC3;UNC45A	1stExon;5'UTR	-0.0411301	0.0136525	-3.01265	0.00284933
cg18749153	-4.39307	1.42548	-3.08181	0.0022822	0.224751	GLI3	TSS200	-0.198049	0.0287626	-6.88565	4.42906e-11
cg08379726	-7.27416	2.36191	-3.07978	0.00229724	0.224948	SAMM50	TSS200	-0.0986764	0.0312722	-3.1554	0.00179436
cg09133028	-5.39698	1.75327	-3.07823	0.00230878	0.225283	PTPRB;PTPRB	Body;TSS1500	-0.134	0.0210339	-6.37067	8.68539e-10
cg16279483	-5.51527	1.79182	-3.07803	0.00231033	0.225285	CCDC57	Body	-0.0846635	0.0418531	-2.02287	0.044126
cg00699919	8.14123	2.64557	3.07731	0.00231569	0.225512	GPR161	Body	0.351964	0.0804369	4.37565	1.76415e-05
cg16464704	-6.38296	2.07515	-3.07591	0.00232622	0.225868	NA	NA	-0.225445	0.0663578	-3.39741	0.000788627
cg07891081	-5.8308	1.89591	-3.07546	0.00232958	0.225881	NA	NA	-0.174035	0.0585859	-2.97059	0.00325473
cg23861930	3.97105	1.2927	3.0719	0.00235649	0.226252	GSK3A	TSS1500	0.0316327	0.0131859	2.39897	0.0171569
cg24475744	-8.46296	2.75838	-3.06809	0.0023857	0.226582	DNM2;DNM2;DNM2;DNM2	Body;Body;Body;Body	-0.10899	0.0383043	-2.84539	0.00479461
cg10038250	-6.878	2.24204	-3.06775	0.00238831	0.226613	ASPG	Body	-0.215018	0.0617164	-3.48396	0.000580969
cg12339583	5.23178	1.70825	3.06265	0.00242788	0.227319	NFIA;NFIA;NFIA;NFIA;NFIA;NFIA	5'UTR;5'UTR;1stExon;1stExon;Body;Body	0.0289554	0.0131422	2.20324	0.0284692
cg08391415	-6.65726	2.17706	-3.05791	0.00246525	0.228129	PAX6	5'UTR	-0.090944	0.0262297	-3.46721	0.000616658
cg19669078	-9.03176	2.95503	-3.05641	0.0024772	0.228301	VIPR1;VIPR1;VIPR1;VIPR1;VIPR1	TSS1500;TSS1500;TSS1500;TSS1500;5'UTR	-0.533261	0.131311	-4.06106	6.4979e-05
cg01162358	7.64824	2.50331	3.05525	0.00248644	0.228424	CECR2	5'UTR	0.471177	0.101343	4.64935	5.3383e-06
cg16296290	3.93986	1.29002	3.0541	0.0024956	0.228757	C1orf86	5'UTR	0.0389835	0.0182605	2.13486	0.0337225
cg17360140	-11.8061	3.86685	-3.05317	0.0025031	0.228854	C4orf29;MFSD8	TSS1500;Body	-0.400378	0.0891771	-4.4897	1.07939e-05
cg11652947	-9.33835	3.06364	-3.04812	0.00254403	0.229498	WDR45L	Body	-0.191227	0.0509911	-3.7502	0.000218523
cg13420135	8.21763	2.69639	3.04764	0.00254794	0.229498	IFT140;IFT140	5'UTR;1stExon	0.0291679	0.0154447	1.88853	0.0600851
cg00090767	-9.56276	3.14645	-3.03922	0.00261765	0.23099	MAX;MAX;MAX;MAX;MAX;MAX	TSS200;TSS200;TSS200;TSS200;TSS200;TSS200	-0.251498	0.0637013	-3.94807	0.000101867
cg24353698	6.24523	2.05558	3.03818	0.00262644	0.231301	ZDHHC20;ZDHHC20;ZDHHC20;ZDHHC20	TSS200;TSS200;TSS200;TSS200	0.0471696	0.0269914	1.74758	0.0817356
cg25020678	-5.68121	1.87016	-3.03782	0.00262941	0.231354	DIP2C	Body	-0.774228	0.282317	-2.74241	0.00652958
cg03961510	-14.479	4.76711	-3.03726	0.00263414	0.231524	NA	NA	-0.696032	0.226968	-3.06666	0.00239673
cg08730330	-7.88837	2.60052	-3.03338	0.00266709	0.231939	PSMC5;FTSJ3;FTSJ3	TSS200;1stExon;5'UTR	-0.276672	0.0776917	-3.56115	0.000440129
cg18222855	8.22881	2.71289	3.03323	0.00266836	0.231939	NA	NA	0.58695	0.132411	4.4328	1.38088e-05
cg00051068	-7.81295	2.57962	-3.02873	0.00270701	0.232643	JAG1	TSS1500	-0.0940398	0.0255937	-3.67434	0.000290414
cg21959594	-9.15587	3.02353	-3.02821	0.00271151	0.232699	ATP8B3	TSS1500	-0.347886	0.0746702	-4.65897	5.1135e-06
cg06086148	-7.44728	2.45967	-3.02775	0.00271546	0.23281	NA	NA	-0.120678	0.0317033	-3.80647	0.000176447
cg20994084	-11.7614	3.8889	-3.02436	0.002745	0.233339	SLC38A10;SLC38A10	TSS1500;TSS1500	-0.19097	0.0342035	-5.58334	6.01044e-08
cg26452341	5.78641	1.91336	3.02421	0.00274627	0.233339	C5orf66	5'UTR	0.554438	0.124898	4.43912	1.34374e-05
cg16168067	4.69661	1.55541	3.01953	0.00278757	0.234177	TPPP3;TPPP3	TSS200;TSS200	0.0357275	0.0164399	2.17322	0.0306807
cg15919308	-9.62616	3.18906	-3.0185	0.00279678	0.234224	VPS51;VPS51	Body;Body	-0.0999113	0.0291176	-3.4313	0.0007002
cg25525207	-10.172	3.3714	-3.01713	0.00280901	0.234608	C4orf14;POLR2B	TSS200;TSS1500	-0.250602	0.0702028	-3.56968	0.0004267
cg06029050	-8.48325	2.81412	-3.01453	0.00283235	0.234768	SPCS2;XRRA1	1stExon;TSS200	-0.17527	0.052296	-3.35151	0.000925097
cg06725997	15.0458	4.9917	3.01417	0.00283561	0.234768	NA	NA	0.717197	0.207554	3.45547	0.000642889
cg21761776	-5.38623	1.78801	-3.01241	0.0028515	0.234833	DTX4	TSS1500	-0.0596278	0.0186884	-3.19063	0.00159675
cg20507028	9.672	3.21362	3.00969	0.00287623	0.235168	ZNF713	TSS200	0.332181	0.109212	3.04162	0.00259764
cg09954849	-6.51128	2.16787	-3.00354	0.00293297	0.236201	NA	NA	-0.157166	0.0486049	-3.23354	0.00138325
cg21926077	-5.37789	1.79059	-3.00341	0.0029342	0.236201	NA	NA	-0.283304	0.0928659	-3.05067	0.00252326
cg16771170	-6.7766	2.25658	-3.00304	0.00293769	0.236201	DCK	TSS1500	-0.056128	0.0176469	-3.18062	0.00165077
cg09514055	-9.31775	3.10529	-3.00061	0.00296039	0.236262	HYI	5'UTR	-0.173291	0.0447128	-3.87565	0.000135177
cg06719391	-10.5656	3.52121	-3.00057	0.00296074	0.236262	KCNQ1;KCNQ1	Body;Body	-0.42367	0.112056	-3.78088	0.000194535
cg07165035	-6.21481	2.07167	-2.9999	0.00296709	0.236445	C6orf62	TSS1500	-0.231252	0.0704607	-3.282	0.00117418
cg09827826	-3.88426	1.29582	-2.99754	0.00298931	0.236716	PTPRN2;PTPRN2;PTPRN2	Body;Body;Body	-0.0528351	0.0215891	-2.4473	0.0150659
cg18457685	-8.4044	2.80413	-2.99715	0.00299301	0.236735	HCG4	Body	-0.38269	0.0945495	-4.04751	6.86152e-05
cg24676409	-4.26945	1.42663	-2.99268	0.00303566	0.237605	WBP4	TSS200	-0.0324854	0.0099462	-3.26611	0.00123925
cg19908768	8.36717	2.79806	2.99035	0.00305809	0.237884	SULT1C4	TSS200	0.416192	0.170717	2.43791	0.0154534
cg19034708	-9.90049	3.31141	-2.98981	0.00306333	0.237983	PCM1	TSS200	-0.215272	0.0468443	-4.59548	6.78402e-06
cg09351437	-8.98673	3.00645	-2.98916	0.0030697	0.238225	CARNMT1	TSS1500	-0.173364	0.0395081	-4.38807	1.67303e-05
cg23031815	-5.39002	1.80407	-2.9877	0.00308385	0.238309	GIPC1;GIPC1;GIPC1;GIPC1;GIPC1;GIPC1	5'UTR;5'UTR;5'UTR;5'UTR;5'UTR;5'UTR	-0.0660549	0.0191132	-3.45598	0.000641729
cg08959928	-8.77285	2.93741	-2.98659	0.00309466	0.238445	ADGRL2;ADGRL2;ADGRL2;ADGRL2	5'UTR;5'UTR;5'UTR;5'UTR	-0.204743	0.0553291	-3.70047	0.000263452
cg12631737	-6.5912	2.20721	-2.98621	0.00309843	0.238445	FUT4;FUT4	5'UTR;1stExon	-0.0509777	0.0161797	-3.15073	0.00182225
cg18238491	-6.88134	2.30587	-2.98427	0.0031174	0.238523	SKA1;SKA1;SKA1;SKA1	5'UTR;1stExon;1stExon;5'UTR	-0.0940064	0.0445604	-2.10964	0.0358601
cg16139011	-8.33751	2.79442	-2.98363	0.00312376	0.238601	WEE1;WEE1	TSS200;Body	-0.171728	0.0617001	-2.78327	0.00578259
cg01967774	9.27771	3.1103	2.9829	0.00313097	0.23862	ZFP36L2;LOC100129726	1stExon;TSS1500	0.0677161	0.0313097	2.16278	0.0314841
cg23109867	-2.80142	0.939337	-2.98234	0.00313652	0.238723	KCNQ4;KCNQ4	Body;Body	-0.0332169	0.0134127	-2.47653	0.0139136
cg25589279	6.88744	2.31156	2.97956	0.00316411	0.239406	RPTOR;RPTOR	Body;Body	0.481956	0.258438	1.86488	0.063342
cg16535144	-7.61441	2.55693	-2.97795	0.00318017	0.239875	NA	NA	-0.151655	0.0505885	-2.99781	0.00298679
cg21521784	-5.70377	1.91558	-2.97757	0.00318403	0.239937	NA	NA	-0.0557155	0.0177287	-3.14267	0.0018712
cg02233421	4.59821	1.54429	2.97756	0.00318415	0.239937	FAM184A;FAM184A	5'UTR;TSS200	0.0276834	0.0116767	2.37083	0.0184891
cg05598205	-10.8267	3.63683	-2.97697	0.00319009	0.240114	ORC6L;VPS35	TSS200;TSS1500	-0.19626	0.0523091	-3.75192	0.00021711
cg04497885	-7.61565	2.56041	-2.97439	0.0032161	0.2406	GSK3A	TSS1500	-0.088256	0.0287631	-3.06838	0.00238344
cg01374729	-7.99046	2.68655	-2.97425	0.0032175	0.240616	RSPH3	1stExon	-0.175127	0.0505247	-3.46617	0.000618949
cg04139300	-10.109	3.4016	-2.97184	0.00324199	0.240946	CHD6;CHD6	1stExon;5'UTR	-0.21891	0.0588971	-3.71683	0.000247792
cg24140704	9.73156	3.27508	2.97139	0.00324657	0.240993	EDEM3	TSS1500	0.061887	0.0327766	1.88815	0.0601369
cg23756173	-6.40921	2.15749	-2.97067	0.00325395	0.241102	NA	NA	-0.194277	0.0600711	-3.23412	0.00138056
cg17424056	-7.16133	2.41498	-2.96538	0.00330849	0.241983	NA	NA	-0.133053	0.0362539	-3.67002	0.000295106
cg07476923	-6.10865	2.06017	-2.96511	0.00331131	0.241983	NA	NA	-0.113372	0.0363349	-3.12019	0.0020143
cg23431721	-8.64982	2.92067	-2.96159	0.00334814	0.24243	TUSC4;CYB561D2	Body;TSS1500	-1	0.447568	-2.61995	0.00931949
cg04657205	-7.06656	2.38678	-2.96071	0.00335738	0.242481	NA	NA	-0.243406	0.058439	-4.16513	4.25698e-05
cg02362020	-3.58067	1.20941	-2.96068	0.00335766	0.242481	BAT1;BAT1	Body;Body	-0.314165	0.104613	-3.00311	0.00293696
cg25453430	-5.31095	1.79442	-2.9597	0.00336801	0.242636	SETD4;SETD4	5'UTR;TSS1500	-0.0598092	0.0171991	-3.47745	0.000594605
cg16377327	-8.49799	2.87426	-2.95658	0.00340112	0.243124	TRAF6;TRAF6;TRAF6;TRAF6	1stExon;5'UTR;1stExon;5'UTR	-0.143948	0.0452446	-3.18154	0.00164571
cg02464123	-6.15061	2.0805	-2.95631	0.00340406	0.243124	CTDSP2;CTDSP2	1stExon;5'UTR	-0.20282	0.0660039	-3.07285	0.00234929
cg00718440	-6.33328	2.14246	-2.95608	0.00340653	0.243124	CDKN2BAS;CDKN2A	Body;TSS1500	-0.210336	0.0649925	-3.23631	0.00137045
cg06012509	-7.89003	2.67004	-2.95503	0.00341776	0.243124	KLC4;KLC4;KLC4;MRPL2;KLC4	TSS1500;TSS200;TSS200;TSS200;TSS1500	-0.27156	0.072773	-3.7316	0.000234404
cg04892060	-5.64684	1.91198	-2.9534	0.00343517	0.243612	TMED10	TSS200	-0.0413693	0.0128023	-3.23141	0.00139321
cg25902627	-6.52369	2.20953	-2.95253	0.0034446	0.243635	CTSC;CTSC;CTSC	TSS1500;TSS1500;TSS1500	-0.111222	0.0342268	-3.24955	0.00131062
cg24025786	-8.48128	2.8736	-2.95145	0.00345622	0.243961	NA	NA	-0.434858	0.19509	-2.22902	0.0266811
cg11228577	4.06688	1.37814	2.95099	0.00346124	0.244124	LOC81691;LOC81691;LOC81691;LOC81691;LOC81691;LOC81691;ERI2;ERI2	1stExon;1stExon;1stExon;5'UTR;5'UTR;5'UTR;TSS200;TSS200	0.0557701	0.023391	2.38425	0.0178429
cg00795915	-10.7962	3.65922	-2.95041	0.00346753	0.244304	BDP1	1stExon	-0.284398	0.0762944	-3.72763	0.000237931
cg03540781	-5.57196	1.89009	-2.94798	0.00349398	0.244575	C15orf40;C15orf40;C15orf40;C15orf40;C15orf40;C15orf40;C15orf40	TSS200;TSS200;TSS200;TSS200;TSS200;TSS200;TSS200	-0.115279	0.0427396	-2.69725	0.00745587
cg23606088	7.08877	2.40521	2.94725	0.00350191	0.244575	TANGO6	Body	0.471282	0.102228	4.6101	6.35829e-06
cg16718094	-7.36549	2.50024	-2.94591	0.00351662	0.244715	SAP30	TSS200	-0.0918247	0.0301964	-3.04092	0.00260347
cg18704989	-9.75813	3.31314	-2.94528	0.00352361	0.244754	RHBDD3;EWSR1;EWSR1;EWSR1;EWSR1;EWSR1;EWSR1;EWSR1;EWSR1;EWSR1;EWSR1	TSS200;5'UTR;5'UTR;5'UTR;5'UTR;5'UTR;1stExon;1stExon;1stExon;1stExon;1stExon	-0.184112	0.0485332	-3.79352	0.000185389
cg21537187	25.4635	8.65199	2.94308	0.0035479	0.244844	MTPN;LUZP6	TSS1500;TSS1500	1	0.871105	3.18033	0.00165236
cg09104763	8.09062	2.75298	2.93886	0.00359492	0.245115	NA	NA	1	0.309603	3.80111	0.000180095
cg16996544	11.9469	4.06585	2.93836	0.00360053	0.245151	IDH3A	TSS1500	0.0604136	0.0269183	2.24433	0.025666
cg20662523	-5.24258	1.78441	-2.938	0.00360464	0.245208	IGSF22	Body	-0.121987	0.0425852	-2.86455	0.00452247
cg05697637	-13.1858	4.4905	-2.93639	0.00362275	0.245522	ATP8A1;ATP8A1	TSS1500;TSS1500	-0.418189	0.0858137	-4.87322	1.92701e-06
cg14208133	4.48572	1.52796	2.93577	0.00362974	0.245616	DIS3L2	Body	0.479113	0.110779	4.32494	2.18789e-05
cg08168306	-6.67436	2.27354	-2.93567	0.00363083	0.245627	LSM10	5'UTR	-0.0610762	0.0170848	-3.57489	0.0004187
cg19003708	6.56686	2.23757	2.93482	0.00364049	0.245679	UNK	TSS200	0.0253541	0.019057	1.33043	0.18456
cg10450899	-9.80171	3.34214	-2.93277	0.00366387	0.246036	RNMTL1;GLOD4	1stExon;TSS1500	-0.294194	0.0740403	-3.97343	9.21706e-05
cg24095088	-8.88664	3.03072	-2.93219	0.00367049	0.246183	MRPL18;TCP1;TCP1	TSS1500;TSS200;TSS200	-0.250189	0.0612093	-4.08743	5.84223e-05
cg27317026	-7.03229	2.3989	-2.93147	0.00367871	0.246254	NASP;NASP;NASP	Body;5'UTR;Body	-0.0749119	0.0242332	-3.0913	0.00221308
cg12219045	-8.57259	2.9246	-2.9312	0.00368181	0.246265	LDOC1L	TSS1500	-0.109521	0.0323357	-3.387	0.000817811
cg24594305	-6.26063	2.13608	-2.9309	0.00368525	0.246315	LOC102723517	TSS1500	-0.451022	0.178169	-2.53143	0.0119592
cg14036868	-10.617	3.62302	-2.93043	0.00369056	0.246357	ATL2;ATL2;ATL2	TSS200;TSS200;TSS200	-0.473019	0.122708	-3.85482	0.000146528
cg04093852	6.53142	2.22895	2.93027	0.00369249	0.24638	ETNK2;ETNK2;ETNK2;ETNK2	Body;Body;Body;Body	0.590342	0.0893181	6.60943	2.22778e-10
cg03031660	-12.8769	4.39649	-2.9289	0.00370823	0.246591	MRPS7;MRPS7;GGA3;GGA3	1stExon;5'UTR;TSS200;TSS200	-0.417965	0.0849091	-4.9225	1.53236e-06
cg13727629	-9.10325	3.1092	-2.92784	0.0037205	0.246835	SKI	Body	-0.220326	0.0553339	-3.98176	8.91809e-05
cg19774733	-11.0199	3.76633	-2.92589	0.00374307	0.247064	GRHPR	TSS200	-0.428221	0.121043	-3.53777	0.000478995
cg03688818	-10.2028	3.48771	-2.92534	0.00374949	0.247064	APEH	TSS1500	-0.163603	0.0474772	-3.44592	0.000664994
cg18090212	-4.70788	1.61165	-2.92116	0.00379853	0.247587	APP;APP;APP;APP;APP;APP;APP;APP;APP;APP	Body;Body;Body;Body;Body;Body;Body;Body;Body;Body	-0.248491	0.0818529	-3.03582	0.00264631
cg21082122	-4.0356	1.38179	-2.92057	0.00380551	0.247654	TSSC1	Body	-0.050097	0.0143861	-3.48231	0.000584401
cg02574502	-12.3286	4.22165	-2.92033	0.00380835	0.24767	CACNG8	Body	-0.305575	0.113466	-2.6931	0.00754662
cg27297626	-4.24672	1.45435	-2.92001	0.00381204	0.24767	KLHL29	5'UTR	-0.0335195	0.0119087	-2.81471	0.00526156
cg06051495	-9.97547	3.41939	-2.91733	0.00384395	0.248095	MRPS2;MRPS2;MRPS2;MRPS2;MRPS2;C9orf116;C9orf116	TSS1500;TSS1500;TSS1500;TSS1500;TSS1500;TSS200;TSS200	-0.26278	0.0716628	-3.6669	0.000298549
cg05041502	-5.97028	2.0486	-2.91432	0.00387991	0.248675	NA	NA	-0.307041	0.108332	-2.83427	0.00495926
cg24341498	-15.8501	5.44854	-2.90906	0.00394364	0.249562	RXRA	TSS1500	-0.476349	0.121554	-3.91884	0.000114249
cg09238957	-14.9819	5.15116	-2.90845	0.00395119	0.24964	ORC6L;VPS35	TSS200;TSS1500	-0.443177	0.106844	-4.14787	4.56908e-05
cg21233473	3.98666	1.37075	2.90837	0.00395213	0.24964	C1orf198;C1orf198	5'UTR;TSS200	0.0398187	0.0198562	2.00535	0.0459783
cg01838114	-7.09217	2.43924	-2.90753	0.00396236	0.24964	NA	NA	-1	0.387811	-2.90891	0.00394556
cg01653417	-6.02636	2.07684	-2.9017	0.00403446	0.250593	NA	NA	-0.205498	0.058945	-3.48628	0.0005762
cg26215227	-7.81369	2.69283	-2.90167	0.00403483	0.250593	MAPK1IP1L	TSS1500	-0.0891768	0.028698	-3.10742	0.00210002
cg17293641	-7.7323	2.66497	-2.90145	0.00403753	0.250609	TNFRSF11B;TNFRSF11B	1stExon;5'UTR	-0.0931872	0.0232354	-4.01057	7.95347e-05
cg09257923	-4.87773	1.68197	-2.90002	0.0040555	0.250969	SLC17A5	3'UTR	-0.0837443	0.037485	-2.23407	0.0263422
cg14102880	-4.15909	1.43476	-2.89881	0.00407059	0.251254	ABR;ABR;ABR	Body;Body;Body	-0.0446909	0.0225107	-1.98532	0.0481763
cg25696485	-12.4077	4.28044	-2.8987	0.00407197	0.251263	PIGP;PIGP;TTC3;PIGP	TSS1500;TSS1500;5'UTR;TSS1500	-0.553137	0.143162	-3.8637	0.000141583
cg08258539	-4.85471	1.67483	-2.89862	0.00407302	0.251286	C8orf51;RHPN1	Body;TSS1500	-0.168975	0.0716318	-2.35894	0.0190788
cg15613465	-9.14666	3.15678	-2.89746	0.00408758	0.251401	TMEM150A;TMEM150A;TMEM150A	TSS1500;TSS1500;TSS1500	-0.121898	0.0339055	-3.59524	0.00038875
cg23816619	-9.37341	3.23556	-2.897	0.00409346	0.251473	IREB2	TSS200	-0.181896	0.0452167	-4.02276	7.57604e-05
cg05209463	-6.8609	2.37047	-2.89432	0.00412739	0.252148	C4orf10;MFSD10;MFSD10;MFSD10	TSS1500;5'UTR;1stExon;5'UTR	-0.0761467	0.0280106	-2.71849	0.00700627
cg23333420	-8.16508	2.82117	-2.89421	0.00412874	0.252148	OBFC1	5'UTR	-0.0917374	0.0280463	-3.27092	0.00121919
cg19020436	4.33566	1.49842	2.89348	0.00413806	0.252148	ACAT1	Body	0.0372641	0.0190241	1.95879	0.0512234
cg05058103	-3.36413	1.1629	-2.89288	0.0041457	0.252263	CPSF4;CPSF4	Body;Body	-0.0445519	0.0174535	-2.55261	0.0112732
cg09149379	-10.6161	3.67092	-2.89193	0.00415785	0.252567	SWI5;GOLGA2	TSS1500;1stExon	-0.369088	0.0698044	-5.28746	2.65992e-07
cg14258555	-6.8975	2.38626	-2.89051	0.00417615	0.252694	PRMT1;PRMT1;PRMT1	Body;5'UTR;Body	-0.118119	0.0315361	-3.74553	0.000222419
cg04855748	-9.05724	3.13423	-2.88978	0.0041855	0.252809	C11orf20	TSS200	-0.209986	0.0516838	-4.0629	6.44985e-05
cg11681990	5.92609	2.05135	2.88887	0.00419724	0.252947	DAAM1	5'UTR	0.263493	0.0523628	5.03206	9.14846e-07
cg25431597	-6.45363	2.23425	-2.8885	0.00420202	0.252975	TOB2;TOB2	1stExon;5'UTR	-0.161637	0.0497634	-3.24812	0.00131699
cg03965885	5.20036	1.80046	2.88835	0.004204	0.252975	CCNG2	5'UTR	0.0397923	0.0184523	2.1565	0.0319765
cg18918321	-6.69023	2.31716	-2.88726	0.00421812	0.253076	NA	NA	-0.126564	0.0430489	-2.94001	0.0035821
cg21752471	-10.8202	3.74847	-2.88655	0.0042273	0.253235	PHF15	TSS200	-0.313421	0.0856682	-3.65854	0.000307953
cg26475688	-7.84732	2.72028	-2.88475	0.00425083	0.253442	NA	NA	-0.117573	0.0392413	-2.99615	0.0030025
cg01693652	7.30353	2.53402	2.8822	0.0042843	0.253592	RPS21	TSS1500	0.0316144	0.0183565	1.72224	0.0862339
cg09193923	-8.66326	3.0069	-2.88112	0.00429843	0.253675	PTPN4	TSS200	-0.125402	0.0321152	-3.90475	0.00012071
cg06642340	-9.37112	3.25605	-2.87806	0.00433906	0.253787	RAVER1	TSS200	-0.359195	0.0881118	-4.07658	6.10404e-05
cg05907686	-7.99623	2.78448	-2.87172	0.0044243	0.25539	CAGE1;CAGE1;RIOK1;CAGE1	TSS200;TSS200;TSS200;TSS200	-0.208379	0.0597564	-3.48715	0.000574412
cg14326460	-7.27069	2.53198	-2.87155	0.00442657	0.255394	CPZ;CPZ;CPZ	Body;Body;Body	-0.238145	0.0593094	-4.01531	7.80486e-05
cg24926008	-11.2994	3.9387	-2.86882	0.00446372	0.2558	RAB33B	TSS200	-0.278231	0.0729927	-3.81176	0.000172909
cg15225042	-6.82672	2.37977	-2.86864	0.00446612	0.2558	FARSA	TSS200	-0.15878	0.05274	-3.01061	0.00286785
cg11189052	-9.41012	3.28491	-2.86465	0.00452103	0.256488	WDR73	Body	-0.213476	0.0548932	-3.88894	0.000128381
cg04298686	-3.69073	1.28894	-2.86337	0.00453873	0.256723	NA	NA	-0.39005	0.150815	-2.58628	0.0102548
cg13196826	-12.4491	4.35102	-2.8612	0.00456896	0.257008	SLIT1;SLIT1	5'UTR;1stExon	-0.265297	0.0744885	-3.56158	0.00043945
cg07097184	-5.70276	1.99342	-2.8608	0.00457458	0.257091	FHDC1	3'UTR	-0.406108	0.120543	-3.36899	0.00087072
cg11937096	-6.08695	2.12851	-2.85972	0.00458964	0.257278	RNF152	5'UTR	-0.182313	0.0494458	-3.68713	0.000276907
cg17437261	-6.62071	2.31683	-2.85767	0.00461854	0.257583	DNAJB6;DNAJB6	5'UTR;5'UTR	-0.155131	0.0591034	-2.62474	0.00919283
cg00125159	-9.87914	3.45769	-2.85715	0.00462575	0.257747	C1orf35	Body	-0.26222	0.0676242	-3.8776	0.000134159
cg16947339	-10.0644	3.52315	-2.85663	0.00463313	0.257747	ZNF747;ZNF747;ZNF747;ZNF747;ZNF747;ZNF747;ZNF747;ZNF747	1stExon;1stExon;1stExon;1stExon;5'UTR;5'UTR;5'UTR;5'UTR	-0.38331	0.0803061	-4.77312	3.05296e-06
cg14070577	4.73885	1.659	2.85644	0.0046358	0.257747	NA	NA	0.797912	0.277096	2.87955	0.00431924
cg10504753	-5.0444	1.76634	-2.85584	0.00464429	0.257801	CLYBL;CLYBL	TSS200;TSS200	-0.0568229	0.0186722	-3.04318	0.00258468
cg22028012	-4.98604	1.7464	-2.85504	0.00465564	0.257918	WSCD1	5'UTR	-0.119681	0.0549455	-2.17818	0.0303052
cg14974722	-8.23449	2.88496	-2.85429	0.00466639	0.257966	AATF	TSS200	-0.248829	0.0790161	-3.1491	0.00183206
cg13654902	-9.78735	3.4317	-2.85204	0.00469847	0.258333	CATSPERG	Body	-0.488867	0.129009	-3.78939	0.000188332
cg14828965	-6.14932	2.1564	-2.85166	0.00470387	0.258333	RNF40;C16orf93;C16orf93	TSS1500;5'UTR;1stExon	-0.141203	0.0420826	-3.35539	0.000912768
cg00544901	-11.3245	3.97176	-2.85127	0.00470956	0.258439	RPS11	TSS1500	-0.328262	0.0809402	-4.0556	6.64201e-05
cg07031532	-8.86253	3.11116	-2.84863	0.00474752	0.258815	OAZ2	TSS1500	-0.276437	0.0682601	-4.04976	6.79965e-05
cg10096426	-4.58512	1.60989	-2.84809	0.00475531	0.258999	SLC34A2;SLC34A2;SLC34A2	Body;Body;Body	-0.105796	0.034395	-3.07591	0.00232618
cg19545621	-7.93308	2.78723	-2.84623	0.00478237	0.259365	FAM119A;FAM119A	TSS1500;TSS1500	-0.0997165	0.0272768	-3.65573	0.000311176
cg07973435	6.23508	2.19086	2.84595	0.00478642	0.259413	SIM1	Body	0.0583966	0.0328816	1.77597	0.0769264
cg06125462	-4.38876	1.54226	-2.84566	0.00479066	0.259413	C8orf34;C8orf34;C8orf34-AS1	1stExon;1stExon;Body	-0.0394153	0.0130047	-3.03085	0.00268872
cg09837864	-7.91679	2.78413	-2.84355	0.00482153	0.259807	C14orf149;JKAMP;C14orf149;JKAMP	1stExon;TSS200;5'UTR;TSS200	-0.294434	0.0551241	-5.34129	2.03834e-07
cg27190946	-8.21729	2.89129	-2.84208	0.00484299	0.259995	NA	NA	-0.429536	0.121333	-3.54013	0.000474918
cg15447715	10.8159	3.80846	2.83997	0.00487416	0.260356	ABCB8	TSS200	0.0925306	0.035277	2.62297	0.00923944
cg03177631	-7.98397	2.81564	-2.83558	0.00493959	0.261291	LDHA;LDHA;LDHA;LDHA;LDHA	TSS200;TSS200;TSS200;TSS200;TSS200	-0.13022	0.0386799	-3.36661	0.000877925
cg09310854	-12.9962	4.58712	-2.8332	0.00497533	0.261663	USP38;USP38;USP38;USP38;USP38;USP38	5'UTR;5'UTR;1stExon;1stExon;1stExon;5'UTR	-0.366151	0.085457	-4.28463	2.59271e-05
cg24938956	-6.35482	2.24384	-2.83211	0.00499179	0.261936	C19orf10	TSS200	-0.0778963	0.0251309	-3.09962	0.00215406
cg08802409	-4.90199	1.73343	-2.82792	0.00505568	0.262476	CISH;CISH	TSS200;TSS200	-0.0499795	0.0152653	-3.27406	0.00120627
cg24247472	-6.74917	2.38682	-2.82768	0.00505926	0.262529	CALCOCO2	5'UTR	-0.243597	0.0719474	-3.38577	0.000821334
cg14631834	-3.73712	1.32173	-2.82744	0.00506292	0.262542	DSC3;DSC3	TSS1500;TSS1500	-0.0436397	0.014897	-2.92943	0.00370212
cg17168838	-9.88329	3.49743	-2.82587	0.00508709	0.262598	LENG1	TSS200	-0.285046	0.0633053	-4.50272	1.01986e-05
cg00415582	-6.83364	2.42084	-2.82283	0.005134	0.263285	KLC4;KLC4;KLC4;KLC4;MRPL2;MRPL2	TSS1500;TSS200;TSS200;TSS1500;1stExon;5'UTR	-0.111688	0.0351896	-3.17388	0.00168806
cg04122974	-7.05566	2.49981	-2.82248	0.00513958	0.263312	ATF4;ATF4	TSS200;TSS200	-0.108019	0.0339883	-3.17814	0.00166441
cg06424457	-8.73377	3.09522	-2.8217	0.00515164	0.26352	SLC2A4;SLC2A4	5'UTR;1stExon	-0.138558	0.0349055	-3.96953	9.36031e-05
cg00126210	-7.97433	2.82707	-2.8207	0.00516716	0.263699	SNHG10;GLRX5;SCARNA13;SNHG10	Body;TSS200;TSS1500;Body	-0.10042	0.0279513	-3.59268	0.000392396
cg00134563	-4.45897	1.58135	-2.81972	0.00518256	0.263787	BANP;BANP	Body;Body	-0.116864	0.0421057	-2.77548	0.00591867
cg03323770	-8.09642	2.87435	-2.81678	0.00522868	0.264457	NPC2;ISCA2	TSS1500;Body	-0.123507	0.0357093	-3.45869	0.000635589
cg13436085	-10.3709	3.68586	-2.8137	0.00527752	0.264716	ABCF3	Body	-0.329394	0.0696426	-4.72978	3.71747e-06
cg11273176	-5.50286	1.95576	-2.81366	0.00527815	0.264716	KCNK3	Body	-0.129425	0.0436889	-2.96243	0.00333927
cg23051299	-5.28655	1.88135	-2.80998	0.00533711	0.264969	C2orf3	TSS200	-0.817997	0.282697	-2.89354	0.00413727
cg02519558	-7.2022	2.56358	-2.80943	0.00534589	0.265036	BMPR2;BMPR2	5'UTR;1stExon	-0.11652	0.0292095	-3.98911	8.66195e-05
cg20880275	-7.71179	2.7451	-2.80929	0.00534812	0.265096	ZBED4	TSS1500	-0.109079	0.0367228	-2.97035	0.00325728
cg06746074	-6.02427	2.14507	-2.80843	0.00536205	0.265283	CHMP2B	TSS200	-0.274085	0.0779508	-3.51613	0.000517803
cg14098795	-7.18072	2.55753	-2.80767	0.00537428	0.265445	NA	NA	-0.257591	0.078877	-3.26573	0.00124086
cg03367927	-4.11947	1.46766	-2.80683	0.00538786	0.265683	GTPBP2;GTPBP2	Body;Body	-0.142841	0.0577718	-2.4725	0.0140676
cg06003026	-8.76747	3.12367	-2.80678	0.00538871	0.265683	ARHGAP17;ARHGAP17	TSS1500;TSS1500	-0.140722	0.0411439	-3.42024	0.000727985
cg05414383	-7.54126	2.68689	-2.80669	0.00539026	0.265689	MYST3;MYST3;MYST3	TSS1500;TSS1500;TSS1500	-0.147693	0.0343279	-4.30242	2.4059e-05
cg06723553	-5.50408	1.9613	-2.80635	0.00539581	0.265777	DERL3;DERL3;DERL3	TSS1500;TSS1500;TSS1500	-0.198241	0.0246796	-8.03256	3.49903e-14
cg25330725	12.448	4.43597	2.80616	0.00539885	0.265788	PTPRN2;PTPRN2;PTPRN2;PTPRN2;PTPRN2	Body;Body;Body;Body;Body	1	0.411458	3.28542	0.00116056
cg05884205	-5.80944	2.07025	-2.80615	0.00539898	0.265788	KIF3C	Body	-0.166611	0.0609762	-2.73239	0.00672557
cg23911972	-6.93343	2.4714	-2.80547	0.00541006	0.265949	C12orf44;C12orf44	5'UTR;5'UTR	-0.0816169	0.0241193	-3.38389	0.000826739
cg24052284	8.39806	2.99874	2.80053	0.00549098	0.266646	NA	NA	0.348102	0.103328	3.36891	0.000870953
cg02232418	9.9418	3.55051	2.8001	0.00549805	0.266689	DAB1	5'UTR	0.79239	0.240804	3.2906	0.00114029
cg01143233	13.4652	4.80913	2.79993	0.00550098	0.266689	NA	NA	1	0.325425	3.67132	0.00029369
cg23749760	-4.92574	1.75952	-2.79949	0.00550823	0.266698	ZNF467	TSS1500	-0.239358	0.0905246	-2.64412	0.00869625
cg04553410	-11.6758	4.17074	-2.79946	0.00550863	0.266698	GBX1	TSS200	-0.32592	0.0813912	-4.00437	8.15248e-05
cg21460765	-5.33086	1.90543	-2.79772	0.00553748	0.267004	ARID1B;ARID1B	Body;Body	-0.30372	0.0992085	-3.06143	0.00243747
cg08483876	-8.53126	3.04944	-2.79765	0.00553874	0.267004	NA	NA	-0.512022	0.140092	-3.65491	0.000312123
cg05525867	-8.85078	3.16714	-2.79457	0.0055902	0.267794	MAN2C1	TSS200	-0.140955	0.0378873	-3.72039	0.000244503
cg10209391	-6.7283	2.40789	-2.79427	0.00559524	0.267927	UBXN11;UBXN11;UBXN11;UBXN11;UBXN11	5'UTR;1stExon;5'UTR;1stExon;5'UTR	-0.0604955	0.0205827	-2.93914	0.00359179
cg15651775	-3.63728	1.30288	-2.79173	0.00563792	0.268164	CAMK4	TSS1500	-0.0311117	0.010224	-3.043	0.00258619
cg07149935	-7.40232	2.65196	-2.79126	0.00564586	0.268239	MYO1D	Body	-0.405794	0.103221	-3.93132	0.000108796
cg05928219	4.35433	1.56366	2.78471	0.00575779	0.269147	ANAPC1	TSS1500	0.0230466	0.0135954	1.69518	0.0912577
cg13883202	-7.46108	2.67953	-2.78447	0.00576176	0.269147	PTPN23	TSS200	-0.211226	0.0602422	-3.50629	0.000536407
cg11075451	5.99649	2.15372	2.78425	0.00576563	0.269184	GBP7	Body	0.373715	0.0650366	5.74623	2.58455e-08
cg25361236	-4.59667	1.65105	-2.7841	0.00576831	0.269214	NA	NA	-0.731304	0.266254	-2.74664	0.00644829
cg17981666	-6.97974	2.50779	-2.78323	0.0057833	0.269446	PIH1D1;ALDH16A1;ALDH16A1	TSS1500;TSS200;TSS200	-0.156501	0.0457667	-3.41955	0.000729762
cg03149313	-8.67221	3.11656	-2.78262	0.00579372	0.269509	PARP1	Body	-0.274466	0.0716773	-3.82919	0.00016173
cg06089298	7.78506	2.79956	2.78081	0.00582522	0.269863	SCAF8;SCAF8;SCAF8;SCAF8;SCAF8	Body;Body;Body;Body;Body	0.285678	0.0576985	4.95121	1.3397e-06
cg11792664	-9.64516	3.47037	-2.77929	0.00585175	0.270164	UQCR	TSS1500	-0.234522	0.0695507	-3.37195	0.000861799
cg03392679	-9.96556	3.58576	-2.7792	0.0058533	0.270164	EIF4E3;EIF4E3;EIF4E3;EIF4E3	Body;5'UTR;5'UTR;5'UTR	-0.252829	0.0805972	-3.13694	0.00190676
cg23259038	2.99906	1.07969	2.77771	0.00587942	0.270458	B3GALNT2;B3GALNT2	Body;Body	0.504486	0.165866	3.04153	0.00259834
cg14956886	-5.15294	1.85583	-2.77663	0.00589845	0.270478	LRBA;LRBA	1stExon;5'UTR	-0.123036	0.0383068	-3.21186	0.00148759
cg06952910	-9.49155	3.42128	-2.77426	0.00594019	0.270808	CCNA2	1stExon	-0.20693	0.0753474	-2.74634	0.00645405
cg24543574	4.80336	1.73245	2.77258	0.00597014	0.270961	MYST4	Body	0.506744	0.087969	5.76049	2.39851e-08
cg07001481	-6.76121	2.439	-2.77212	0.0059783	0.271119	DERL2;MIS12	TSS200;TSS1500	-0.0942237	0.0235282	-4.00472	8.14098e-05
cg22982536	-6.10702	2.2046	-2.77013	0.00601382	0.271284	SPATA13;MIR2276;SPATA13	5'UTR;TSS1500;5'UTR	-0.242665	0.0670641	-3.6184	0.000357112
cg02600494	-7.93786	2.87171	-2.76416	0.00612174	0.272268	MRPS7;MRPS7;GGA3;GGA3	1stExon;5'UTR;TSS200;TSS200	-0.221103	0.0702947	-3.14538	0.00185462
cg18222083	3.39763	1.23234	2.75706	0.00625228	0.273225	TMEM106A	5'UTR	0.035405	0.0188609	1.87717	0.0616325
cg06304787	4.69094	1.70197	2.75619	0.00626844	0.273259	CTU2;RNF166;CTU2	1stExon;TSS200;1stExon	0.0369566	0.0160302	2.30544	0.021942
cg17391928	-10.0658	3.65219	-2.75611	0.00626985	0.273259	SLC27A6;SLC27A6;SLC27A6;SLC27A6	5'UTR;1stExon;1stExon;5'UTR	-0.262249	0.0584224	-4.48885	1.0834e-05
cg25203885	5.60793	2.0353	2.75534	0.00628431	0.273419	LOC285074	Body	0.0207258	0.0117021	1.77112	0.0777301
cg13088144	-6.25447	2.27018	-2.75505	0.00628959	0.27349	SLC6A2;SLC6A2;SLC6A2	5'UTR;TSS200;TSS1500	-0.117428	0.0385382	-3.04706	0.00255272
cg04245305	18.3786	6.67179	2.75467	0.00629681	0.273666	NA	NA	1	0.541713	2.98491	0.00311115
cg04912466	-7.61746	2.76704	-2.75293	0.00632928	0.274112	COX8A	TSS200	-0.0840344	0.0349443	-2.40481	0.0168915
cg23843362	-10.4219	3.7864	-2.75245	0.00633838	0.274167	CNNM2;CNNM2;CNNM2	TSS1500;TSS1500;TSS1500	-0.218237	0.0658102	-3.31616	0.00104486
cg22437276	13.6932	4.97709	2.75125	0.00636086	0.274417	RHPN1	Body	1	0.572617	2.80577	0.00540518
cg18950807	4.3059	1.5666	2.74856	0.00641177	0.27474	PIK3C2B	5'UTR	0.706609	0.250758	2.81789	0.00521124
cg02063919	-9.82521	3.57985	-2.74459	0.00648764	0.27551	SALL4	Body	-0.436562	0.102093	-4.27614	2.68663e-05
cg01387220	12.7773	4.6563	2.74409	0.00649714	0.275665	KIR2DL1;KIR2DL1;KIR3DP1	5'UTR;1stExon;Body	0.6921	0.332965	2.0786	0.0386504
cg01019770	-4.11946	1.50263	-2.7415	0.0065471	0.276186	RTN4RL1	TSS1500	-0.133643	0.0447148	-2.9888	0.00307317
cg01466328	-7.6165	2.78064	-2.73912	0.00659333	0.276405	TEX22;TEX22	1stExon;5'UTR	-0.169291	0.0522759	-3.23842	0.00136072
cg24513224	-8.73163	3.19133	-2.73605	0.00665338	0.276871	GAS7	TSS1500	-0.431901	0.117477	-3.67647	0.000288119
cg25172835	19.1489	7.00343	2.73421	0.00668957	0.277234	IGDCC3	TSS1500	1	0.744117	2.3643	0.018811
cg21548735	5.64522	2.0677	2.7302	0.00676916	0.277853	DLC1;DLC1;DLC1	Body;Body;Body	0.387079	0.0568396	6.81001	6.9228e-11
cg10533351	-6.59058	2.41782	-2.72584	0.00685658	0.278821	NAA20;NAA20;NAA20	TSS1500;TSS1500;TSS1500	-0.0901187	0.0310809	-2.89949	0.0040621
cg10884867	-5.03784	1.84953	-2.72384	0.006897	0.27904	LOC100189589	Body	-0.0523514	0.0172788	-3.02981	0.00269764
cg21530552	-5.33164	1.95826	-2.72264	0.00692138	0.279107	LOC285205	Body	-0.0529583	0.0158744	-3.33608	0.000975692
cg01523860	-5.78235	2.1251	-2.72098	0.00695532	0.279576	UBE2D3;UBE2D3;UBE2D3;UBE2D3;UBE2D3;UBE2D3;UBE2D3;UBE2D3;UBE2D3;UBE2D3	5'UTR;5'UTR;5'UTR;5'UTR;5'UTR;5'UTR;Body;1stExon;5'UTR;5'UTR	-0.0940665	0.0349019	-2.69517	0.00750126
cg21301729	4.16596	1.53114	2.72082	0.00695849	0.279576	NA	NA	0.571565	0.198021	2.88639	0.00422942
cg15912800	-7.55989	2.78107	-2.71834	0.00700947	0.280077	MIR196B	TSS200	-0.159735	0.0394581	-4.04822	6.84197e-05
cg14049470	-6.69639	2.46368	-2.71805	0.00701541	0.280077	PLXDC2;PLXDC2	1stExon;5'UTR	-0.0997085	0.0407811	-2.44497	0.0151613
cg23093939	5.05638	1.86077	2.71736	0.00702959	0.280077	NA	NA	0.0473733	0.0162106	2.92237	0.00378431
cg12972275	-9.77527	3.60039	-2.71506	0.00707715	0.280477	EXOSC9;EXOSC9	TSS200;TSS200	-0.274414	0.0816549	-3.36065	0.000896261
cg03435608	-4.74004	1.74635	-2.71425	0.00709397	0.280485	CHMP2B	TSS200	-0.0478986	0.0155007	-3.0901	0.00222172
cg02727219	8.46468	3.11964	2.71336	0.00711268	0.280485	NA	NA	0.606003	0.219635	2.75914	0.00621377
cg04243181	-7.11037	2.62149	-2.71234	0.00713389	0.280517	MYH11;MYH11;MYH11;MYH11	TSS1500;TSS1500;TSS1500;TSS1500	-0.126656	0.0458851	-2.76029	0.00619258
cg12025549	-3.8959	1.43698	-2.71117	0.00715841	0.280764	HAUS5	1stExon	-0.0523832	0.0192506	-2.72112	0.00695249
cg03616195	-6.90436	2.54672	-2.71108	0.00716036	0.280764	C17orf42;C17orf42	5'UTR;1stExon	-0.154578	0.0464132	-3.33048	0.000994705
cg14735242	-9.18508	3.38868	-2.71052	0.00717205	0.280764	PELI1	TSS200	-0.214621	0.0479431	-4.47659	1.14267e-05
cg10621559	-8.20234	3.02681	-2.7099	0.00718512	0.28091	SWI5;GOLGA2	TSS200;TSS200	-0.149882	0.052178	-2.8725	0.00441363
cg12508343	-9.98819	3.68656	-2.70935	0.00719658	0.281091	ZNF148	5'UTR	-0.365722	0.132367	-2.76294	0.00614403
cg14787290	-6.82417	2.52007	-2.70793	0.00722674	0.281396	GDAP2;GDAP2;WDR3	TSS200;TSS200;5'UTR	-0.0835608	0.0255492	-3.27058	0.0012206
cg24799514	-4.59906	1.69897	-2.70697	0.0072469	0.281487	WFDC3;WFDC3;DNTTIP1	5'UTR;1stExon;TSS200	-0.0413231	0.0151935	-2.71978	0.00697979
cg06941638	9.6205	3.55651	2.70504	0.00728799	0.281794	C16orf74	Body	1	0.359591	3.57744	0.000414824
cg20072001	-8.99939	3.32728	-2.70473	0.0072947	0.281794	ASB7;LINS1;LINS1;ASB7;LINS1;LINS1;LINS1;LINS1;LINS1;LINS1	TSS1500;1stExon;1stExon;TSS1500;5'UTR;1stExon;5'UTR;1stExon;5'UTR;5'UTR	-0.227079	0.059116	-3.84125	0.000154402
cg25462189	-6.08955	2.25379	-2.70191	0.00735501	0.282356	PHF20L1;PHF20L1;PHF20L1	Body;Body;Body	-0.368622	0.153506	-2.40136	0.0170481
cg13703721	3.87591	1.43462	2.70169	0.0073598	0.282364	GMPPA;GMPPA;GMPPA;GMPPA	1stExon;1stExon;5'UTR;5'UTR	0.0347402	0.0167749	2.07096	0.0393647
cg14097199	-5.52229	2.04795	-2.6965	0.00747216	0.283314	SCAMP4;ADAT3	TSS1500;TSS1500	-0.0625264	0.019731	-3.16895	0.00171586
cg08872494	-5.13346	1.90505	-2.69466	0.0075124	0.283659	DCLRE1B;AP4B1	TSS1500;TSS200	-0.056704	0.0173097	-3.27585	0.00119899
cg01582937	9.29035	3.45072	2.69229	0.00756439	0.284375	SORBS3	5'UTR	1	0.275902	5.08268	7.1879e-07
cg04393926	6.58045	2.44511	2.69127	0.00758703	0.284431	DOCK10;DOCK10	TSS200;Body	0.0275779	0.0196448	1.40382	0.161583
cg09692431	-8.15255	3.02928	-2.69125	0.00758746	0.284431	JTB;JTB	1stExon;5'UTR	-0.257546	0.0776035	-3.31874	0.00103566
cg12150066	-6.98142	2.59434	-2.69102	0.00759257	0.284447	GNB1	TSS1500	-0.0651594	0.0223959	-2.90943	0.00393919
cg20154090	-6.64492	2.46961	-2.69067	0.00760019	0.284466	ATP2A3;ATP2A3;ATP2A3;ATP2A3;ATP2A3;ATP2A3;ATP2A3	TSS1500;TSS1500;TSS1500;TSS1500;TSS1500;TSS1500;TSS1500	-0.108525	0.0338385	-3.20716	0.00151113
cg23850112	-12.4746	4.63636	-2.69061	0.00760168	0.284466	RPL14;RPL14	TSS200;TSS200	-0.552636	0.145859	-3.78884	0.000188729
cg00661523	-9.73256	3.62041	-2.68824	0.00765415	0.28477	MBNL1;MBNL1;LOC401093;LOC401093	TSS1500;TSS1500;Body;Body	-0.667348	0.316595	-2.10789	0.036013
cg22358708	3.59415	1.33985	2.68251	0.00778294	0.286087	C1orf25;C1orf26;C1orf26	TSS200;TSS200;TSS200	0.0351414	0.0157519	2.23093	0.0265526
cg10982746	-6.17916	2.30388	-2.68206	0.00779308	0.286187	C21orf66;C21orf49;C21orf66;C21orf49;C21orf66	Body;TSS1500;Body;TSS1500;Body	-0.110527	0.0365675	-3.02254	0.00276097
cg06522390	-5.33266	1.98875	-2.68141	0.00780776	0.286229	LCN15	TSS200	-0.108312	0.0536835	-2.0176	0.0446768
cg08568555	9.73525	3.63097	2.68117	0.00781313	0.286306	NA	NA	0.0550982	0.0729093	0.755709	0.450519
cg12243115	5.55713	2.07555	2.67742	0.00789874	0.287007	CACNA2D3	Body	0.0236917	0.0169374	1.39878	0.16309
cg15388462	-5.50145	2.05735	-2.67405	0.00797636	0.287599	MAD2L1BP;GTPBP2	TSS200;TSS1500	-0.0923917	0.0279497	-3.30564	0.00108319
cg23289079	-6.14944	2.29968	-2.67404	0.0079766	0.287599	PRDM6	Body	-0.585456	0.12554	-4.66352	5.01027e-06
cg00848394	-5.75124	2.15175	-2.67282	0.00800495	0.287853	WDR51A;WDR51A;WDR51A	TSS200;TSS200;TSS200	-0.0707525	0.0219955	-3.21668	0.00146376
cg02184643	-8.09323	3.03061	-2.67049	0.00805908	0.288281	ZBED5;ZBED5	TSS200;TSS200	-0.318781	0.100132	-3.1836	0.00163448
cg05737347	6.15378	2.30456	2.67026	0.00806438	0.288281	NA	NA	0.465705	0.113357	4.1083	5.3686e-05
cg15059513	-6.69426	2.51212	-2.66479	0.00819323	0.289517	RBM15	1stExon	-0.23819	0.0708138	-3.36361	0.000887135
cg20375554	-6.56721	2.46674	-2.6623	0.00825221	0.289848	ARHGEF2;ARHGEF2;ARHGEF2	Body;Body;TSS200	-0.121099	0.0409477	-2.9574	0.00339241
cg06583813	8.39987	3.15929	2.65878	0.00833657	0.290636	RGS19;RGS19;OPRL1;OPRL1	5'UTR;5'UTR;TSS1500;TSS1500	0.0297479	0.0194824	1.52691	0.128017
cg06527865	-8.59254	3.23207	-2.65852	0.00834285	0.290711	IRF2BP2;IRF2BP2	TSS1500;TSS1500	-0.176033	0.051684	-3.40594	0.000765431
cg22143289	-6.62602	2.49642	-2.65421	0.00844734	0.291125	VSTM2B	Body	-0.245724	0.0728371	-3.3736	0.000856866
cg06927280	-6.69918	2.52422	-2.65396	0.00845345	0.291125	LEPROTL1;LEPROTL1	Body;Body	-0.0850503	0.0220206	-3.86231	0.000142349
cg15894369	4.91759	1.85344	2.65322	0.00847131	0.291197	NA	NA	0.447356	0.102215	4.37662	1.75685e-05
cg24751836	-5.90185	2.22591	-2.65143	0.00851512	0.291719	UNC45A;HDDC3	5'UTR;TSS200	-0.0725169	0.0268577	-2.70005	0.00739519
cg12793466	-7.14026	2.69381	-2.65062	0.00853512	0.291871	LINC01435	Body	-0.832021	0.436416	-1.90649	0.057707
cg05826237	-7.2398	2.73245	-2.64956	0.0085611	0.29199	POLR2E	TSS200	-0.110028	0.0318326	-3.45645	0.00064065
cg07603794	-3.69684	1.39554	-2.64904	0.00857393	0.292165	CLASP1;CLASP1;CLASP1	Body;Body;Body	-0.401351	0.162642	-2.46769	0.0142533
cg13065834	4.29399	1.62107	2.64885	0.00857858	0.29221	ATOH8;ATOH8	1stExon;5'UTR	0.0445638	0.0252784	1.76292	0.0791077
cg08214189	5.53394	2.09097	2.64659	0.00863474	0.292668	ENPP3	Body	0.386524	0.0640704	6.0328	5.61506e-09
cg11624596	6.70123	2.53232	2.64628	0.00864234	0.292675	NA	NA	0.387892	0.105219	3.68651	0.000277546
cg08795964	-5.59442	2.11533	-2.6447	0.00868162	0.292944	NA	NA	-0.079904	0.0240356	-3.3244	0.00101573
cg05531044	-3.24693	1.23117	-2.63728	0.00886876	0.294426	NPHP3;NCRNA00119	1stExon;TSS200	-0.0338309	0.0117053	-2.89022	0.00417991
cg14634247	-5.58696	2.11917	-2.63639	0.00889141	0.294474	SLC35F2	Body	-0.281796	0.088115	-3.19805	0.00155779
cg00803088	-10.5699	4.00926	-2.63636	0.00889214	0.294474	RET;RET	Body;Body	-0.238188	0.0700592	-3.39981	0.000782047
cg07571638	-4.13217	1.5692	-2.63329	0.00897069	0.295163	DIP2C	Body	-0.69206	0.269356	-2.56931	0.0107572
cg07019536	4.62726	1.76104	2.62758	0.00911867	0.295907	ANKH	TSS1500	0.0280652	0.0165929	1.6914	0.0919765
cg05491132	-3.37568	1.2849	-2.62719	0.00912884	0.29603	DCDC2	5'UTR	-0.579842	0.220601	-2.62846	0.00909557
cg07101841	-9.48631	3.61254	-2.62594	0.00916142	0.296292	SEPT9;SEPT9;SEPT9	5'UTR;TSS200;Body	-0.458061	0.14835	-3.0877	0.00223905
cg02410754	-6.54572	2.49322	-2.62541	0.00917536	0.296406	NA	NA	-0.381058	0.108831	-3.50139	0.000545908
cg22643313	-4.40736	1.67881	-2.62529	0.0091786	0.296406	C17orf57	TSS1500	-0.0743469	0.0272847	-2.72486	0.00687645
cg23304339	-6.62174	2.52319	-2.62435	0.00920323	0.296496	ZNF527	TSS200	-0.0887586	0.0289706	-3.06375	0.00241932
cg19496491	-9.64775	3.68233	-2.62001	0.00931794	0.297202	TEAD1	TSS1500	-0.197126	0.0580231	-3.39737	0.000788739
cg22127007	-7.24859	2.76735	-2.61933	0.00933614	0.297261	CORO6	TSS1500	-0.0932574	0.0336975	-2.76749	0.00606141
cg25764824	-7.32394	2.79713	-2.61838	0.00936139	0.297464	NHP2L1;C22orf46	TSS200;TSS1500	-0.168035	0.0500726	-3.35583	0.000911355
cg11482099	-7.63474	2.91978	-2.61483	0.00945653	0.298222	PAX6;PAX6;PAX6	TSS1500;5'UTR;TSS1500	-0.13685	0.038474	-3.55695	0.000446889
cg04836154	-10.4751	4.00807	-2.6135	0.00949244	0.29846	C11orf83;C11orf48	1stExon;TSS200	-0.236781	0.0622743	-3.80223	0.000179326
cg19571214	-7.01146	2.68541	-2.61094	0.00956196	0.299022	ZNF219	5'UTR	-0.0969159	0.0303104	-3.19745	0.00156091
cg07093942	-5.39488	2.06806	-2.60867	0.00962406	0.299281	PLA2G15	TSS1500	-0.281742	0.0842692	-3.34335	0.000951527
cg16026299	-5.84309	2.24093	-2.60745	0.00965751	0.299438	SAMD13	Body	-0.122403	0.0394006	-3.10663	0.00210546
cg00629957	-6.18795	2.37434	-2.60617	0.00969256	0.299484	NA	NA	-0.0571329	0.0171979	-3.32208	0.00102384
cg16222083	-14.3049	5.49031	-2.60549	0.00971148	0.299622	DTL;DTL;DTL;DTL;DTL;INTS7;INTS7;INTS7;INTS7;INTS7;DTL	5'UTR;5'UTR;1stExon;1stExon;1stExon;TSS200;TSS200;TSS200;TSS200;TSS200;5'UTR	-0.644149	0.161673	-3.98427	8.82987e-05
cg20954960	-5.89768	2.26363	-2.60541	0.00971363	0.299654	NA	NA	-0.178006	0.0267722	-6.64891	1.77326e-10
cg22123877	-6.80644	2.61285	-2.60498	0.00972535	0.299764	BRMS1;BRMS1	5'UTR;5'UTR	-0.157592	0.0469725	-3.35498	0.000914063
cg00256785	3.84813	1.47833	2.60302	0.00977979	0.300235	CHFR;CHFR;CHFR;CHFR;CHFR	TSS200;TSS200;TSS200;TSS200;TSS200	0.0217861	0.0118358	1.84069	0.0668237
cg13433446	-9.51723	3.65699	-2.60247	0.00979496	0.300299	NA	NA	-0.318717	0.0980658	-3.25003	0.00130853
cg24454759	-12.7378	4.89559	-2.6019	0.00981103	0.300455	EWSR1;EWSR1;EWSR1;EWSR1;EWSR1;EWSR1;EWSR1;EWSR1;EWSR1;EWSR1;RHBDD3	5'UTR;5'UTR;5'UTR;5'UTR;5'UTR;1stExon;1stExon;1stExon;1stExon;1stExon;TSS1500	-0.529493	0.111265	-4.75883	3.25819e-06
cg01276222	11.0735	4.25817	2.60054	0.00984897	0.300635	CCNB1	Body	0.0338276	0.0306698	1.10296	0.27108
cg08845025	-4.71605	1.81366	-2.60029	0.00985586	0.300644	TNXB	Body	-0.530063	0.228276	-2.32203	0.0210164
cg26711800	-7.80132	3.00053	-2.59998	0.00986459	0.300674	IL10RB-AS1;IL10RB	Body;TSS200	-0.282341	0.0723603	-3.90187	0.000122076
cg13232922	9.45265	3.63766	2.59855	0.00990459	0.301057	USP54	Body	0.359951	0.165217	2.17866	0.0302694
cg12375025	-11.1448	4.29597	-2.59425	0.0100262	0.301831	RTTN	TSS200	-0.294233	0.0725279	-4.05682	6.6095e-05
cg07483245	-4.71529	1.81917	-2.59199	0.0100903	0.302341	NIPA2;NIPA2;NIPA2;NIPA2	TSS200;TSS200;TSS200;TSS200	-0.171988	0.056718	-3.03234	0.00267593
cg14080155	-7.27915	2.81082	-2.58969	0.0101564	0.302605	NA	NA	-0.172701	0.0517885	-3.33474	0.000980214
cg03522035	4.30295	1.66269	2.58794	0.0102067	0.30311	LRRC32;LRRC32	3'UTR;3'UTR	0.476981	0.109111	4.37153	1.79538e-05
cg12918457	-9.71936	3.75854	-2.58594	0.0102646	0.303631	NA	NA	-0.239383	0.0877504	-2.728	0.00681318
cg22871529	-6.6302	2.56654	-2.58332	0.0103409	0.304203	FNDC3A	5'UTR	-0.0731211	0.0220212	-3.32048	0.00102949
cg10126460	-4.2721	1.65381	-2.5832	0.0103445	0.304244	GUK1;GUK1;GUK1;GUK1	5'UTR;5'UTR;Body;Body	-0.320303	0.118386	-2.70558	0.00727663
cg02490994	-3.19087	1.23594	-2.58174	0.010387	0.304482	ZZZ3	TSS200	-0.0231638	0.00936412	-2.47368	0.0140222
cg00030959	7.33824	2.84456	2.57975	0.0104457	0.304829	NA	NA	0.0151949	0.0228477	0.665051	0.506617
cg01547051	-11.2186	4.35004	-2.57897	0.0104687	0.305009	FASTK;FASTK	Body;Body	-0.294451	0.096742	-3.04367	0.00258059
cg02800334	7.82451	3.03476	2.5783	0.0104884	0.305192	ANXA13;ANXA13	TSS1500;TSS1500	0.450091	0.105462	4.26779	2.78214e-05
cg20214067	-8.54671	3.32308	-2.57192	0.0106784	0.30668	FBRSL1	TSS1500	-0.175347	0.051073	-3.43327	0.000695356
cg05489143	-8.1621	3.17363	-2.57185	0.0106806	0.30672	RPL14;RPL14	TSS200;TSS200	-0.160475	0.0572117	-2.80493	0.00541889
cg05747077	-5.0767	1.97478	-2.57076	0.0107134	0.306957	PAICS;PAICS;PAICS;PPAT	TSS1500;TSS1500;TSS200;TSS200	-0.118066	0.0403891	-2.92322	0.00377424
cg11775492	-6.24345	2.42939	-2.56997	0.0107374	0.30711	ATF1	5'UTR	-0.229601	0.0645402	-3.5575	0.000446004
cg14655855	-9.11345	3.54789	-2.56869	0.0107759	0.307233	NA	NA	-0.297288	0.0901774	-3.29671	0.00111678
cg03102725	14.9173	5.81184	2.56671	0.0108361	0.307768	AGBL3	Body	1	0.484311	2.70608	0.0072658
cg23631229	4.21098	1.64191	2.56468	0.0108982	0.30826	NA	NA	0.0262936	0.0165506	1.58868	0.113366
cg18282264	-6.74424	2.63055	-2.56381	0.0109247	0.308385	AIMP2;AIMP2;PMS2;PMS2	1stExon;5'UTR;TSS200;TSS200	-0.182413	0.0623974	-2.92341	0.00377202
cg01367310	7.21739	2.81523	2.5637	0.0109283	0.308394	IDUA	Body	0.0896186	0.067494	1.3278	0.185426
cg03159456	-8.42417	3.2869	-2.56295	0.010951	0.308571	MIR5188;UBC	TSS1500;TSS200	-0.289087	0.0801532	-3.60669	0.000372801
cg00706159	-3.54978	1.38602	-2.56114	0.0110071	0.308788	IQCA1;IQCA1;IQCA1	TSS200;TSS200;TSS200	-0.0449673	0.0143449	-3.13472	0.0019207
cg04337096	-8.57835	3.3499	-2.56078	0.0110181	0.308875	PPP2R2B;PPP2R2B;PPP2R2B;PPP2R2B;PPP2R2B;PPP2R2B;PPP2R2B	Body;Body;Body;5'UTR;Body;Body;Body	-0.217715	0.0579359	-3.75787	0.00021228
cg14042131	-7.66511	2.99628	-2.55821	0.0110978	0.309557	PTPRJ;PTPRJ	Body;Body	-0.399455	0.109678	-3.64207	0.000327295
cg06067302	-8.10729	3.16936	-2.55802	0.0111037	0.309634	SGSM3	TSS200	-0.124323	0.0376388	-3.30307	0.00109277
cg16153294	-4.75114	1.85756	-2.55774	0.0111124	0.30965	H19;MIR675	Body;TSS200	-0.129092	0.0493717	-2.6147	0.00946015
cg11189384	-8.37616	3.27798	-2.55528	0.0111892	0.310172	LHX4	Body	-0.27934	0.0663848	-4.20789	3.56943e-05
cg12173535	-9.0372	3.53776	-2.5545	0.0112137	0.31035	MBOAT7;MBOAT7;MBOAT7;MBOAT7;TSEN34;TSEN34;TSEN34	TSS1500;TSS1500;TSS1500;TSS1500;1stExon;5'UTR;TSS1500	-0.243587	0.069753	-3.49213	0.000564281
cg14654629	-9.38875	3.67743	-2.55307	0.0112585	0.310795	LOC400027	Body	-0.0645391	0.0305777	-2.11066	0.0357716
cg14599233	-7.11904	2.7893	-2.55226	0.011284	0.31106	DOLPP1;DOLPP1	TSS1500;TSS1500	-0.140832	0.0430233	-3.27338	0.00120908
cg14498209	-4.74805	1.86037	-2.5522	0.011286	0.31106	TBK1	TSS200	-0.140262	0.0468143	-2.99614	0.00300264
cg17473382	-7.45896	2.92257	-2.55219	0.0112864	0.31106	C17orf82	TSS200	-0.220397	0.0699874	-3.1491	0.00183201
cg00368987	-9.65293	3.78569	-2.54985	0.0113605	0.31144	ZNF264	Body	-0.207634	0.0647016	-3.20911	0.00150133
cg08797024	7.46154	2.92762	2.54868	0.0113978	0.311606	NA	NA	0.0211608	0.0338821	0.624543	0.532828
cg11260709	4.83009	1.89583	2.54774	0.0114276	0.311924	EIF5A;EIF5A;EIF5A;EIF5A	TSS1500;Body;5'UTR;TSS200	0.0794393	0.039025	2.0356	0.0428205
cg02126788	-8.25004	3.23883	-2.54723	0.0114439	0.31205	NHLH2;NHLH2	5'UTR;5'UTR	-0.322666	0.0931438	-3.46417	0.000623365
cg00994924	-6.17223	2.42616	-2.54403	0.0115466	0.312729	GINS1	Body	-0.0448473	0.0130451	-3.43786	0.000684191
cg22050705	6.53256	2.56801	2.54383	0.0115532	0.312793	ZNF197;ZNF197	5'UTR;5'UTR	0.0427306	0.0272321	1.56913	0.117853
cg09067800	-4.11773	1.6194	-2.54275	0.011588	0.31301	ARHGAP42	Body	-0.128536	0.0432366	-2.97285	0.00323168
cg04202619	-3.21724	1.26547	-2.54233	0.0116017	0.313139	MYD88;MYD88;MYD88;MYD88;MYD88	Body;Body;Body;Body;Body	-0.0340769	0.012525	-2.72071	0.00696087
cg07300050	-10.678	4.20308	-2.54053	0.0116601	0.313506	CTC-338M12.4	TSS1500	-0.497303	0.116098	-4.28345	2.60549e-05
cg12637942	-5.54538	2.18288	-2.54039	0.0116644	0.313548	NEAT1	TSS200	-0.0778683	0.0202255	-3.85001	0.000149274
cg17467750	3.83274	1.50957	2.53897	0.0117108	0.313792	ZBED5;ZBED5	5'UTR;5'UTR	0.0188494	0.0142635	1.32151	0.18751
cg18106940	-8.12274	3.21454	-2.52687	0.0121114	0.315967	ZNF747;ZNF747;ZNF747;ZNF747	TSS1500;TSS1500;TSS1500;TSS1500	-0.112155	0.0355228	-3.15727	0.00178337
cg13529288	-6.63461	2.62586	-2.52664	0.0121192	0.316025	MOSPD3;MOSPD3;MOSPD3;MOSPD3	TSS200;TSS1500;TSS1500;5'UTR	-0.0924985	0.0264706	-3.49438	0.000559759
cg05792103	-5.33215	2.11141	-2.52539	0.0121613	0.316331	NA	NA	-0.145315	0.0530568	-2.73885	0.00659851
cg11666140	-7.55356	2.99175	-2.5248	0.0121814	0.31647	NR4A1;NR4A1;NR4A1;NR4A1	Body;Body;TSS200;TSS200	-0.222071	0.0657843	-3.37575	0.000850508
cg27275634	-6.0372	2.39329	-2.52255	0.0122575	0.31702	DHX35	TSS200	-0.155183	0.0406447	-3.81805	0.000168796
cg03354957	-6.37705	2.52973	-2.52084	0.0123159	0.317345	CNST;TFB2M;CNST;TFB2M	TSS200;1stExon;TSS200;5'UTR	-0.152678	0.0481972	-3.16777	0.00172257
cg03568017	-7.11245	2.8221	-2.52027	0.0123353	0.317501	SEPT9;SEPT9;SEPT9	5'UTR;TSS200;Body	-0.347121	0.111256	-3.12003	0.00201535
cg14242958	3.67943	1.46081	2.51876	0.012387	0.317716	KIAA1377;ANGPTL5	TSS200;5'UTR	0.0204899	0.0121995	1.67958	0.0942598
cg04690289	-9.75641	3.87508	-2.51773	0.0124223	0.317953	ZDHHC3;ZDHHC3;EXOSC7;ZDHHC3;EXOSC7	TSS1500;TSS1500;Body;TSS1500;Body	-0.24246	0.0809757	-2.99423	0.00302082
cg02996684	-7.28245	2.89338	-2.51694	0.0124497	0.318139	GGA3;MRPS7;MRPS7;GGA3	TSS1500;1stExon;5'UTR;TSS1500	-0.226854	0.0579287	-3.9161	0.000115479
cg20585645	-7.19367	2.85932	-2.51587	0.0124867	0.318274	RHOBTB1;RHOBTB1;RHOBTB1;RHOBTB1	TSS1500;Body;TSS1500;Body	-0.178644	0.0495401	-3.60604	0.000373678
cg10922622	-7.14553	2.84179	-2.51445	0.0125358	0.318619	FSD1L;FSD1L;FSD1L	TSS200;TSS200;TSS200	-0.111593	0.0440824	-2.53147	0.0119579
cg22328771	-7.0512	2.80762	-2.51145	0.0126401	0.31913	MAPK11	TSS1500	-0.247349	0.0862653	-2.8673	0.0044845
cg02795515	-6.6457	2.64718	-2.51048	0.012674	0.319227	STAC2	Body	-0.114941	0.0373687	-3.07587	0.00232652
cg14928532	-7.51756	2.9947	-2.51029	0.0126806	0.319259	LOC100272217;FUBP3	Body;TSS1500	-0.137639	0.0399806	-3.44265	0.00067272
cg15337521	-4.42779	1.76399	-2.5101	0.0126875	0.319326	NA	NA	-0.0966903	0.0429291	-2.25232	0.0251494
cg14829271	-2.70263	1.07681	-2.50985	0.0126959	0.319349	INTS9;INTS9;INTS9	Body;Body;Body	-0.0303435	0.0138409	-2.19231	0.0292576
cg09496263	-4.36891	1.74142	-2.50882	0.0127322	0.319349	BMI1	5'UTR	-0.0492702	0.0158425	-3.11	0.00208246
cg00228281	-5.9679	2.3794	-2.50815	0.0127557	0.319491	GRB10;GRB10;GRB10	5'UTR;TSS1500;TSS1500	-0.0616517	0.0489374	-1.25981	0.208887
cg15506264	-4.0648	1.62211	-2.50587	0.0128362	0.319955	NA	NA	-0.449306	0.166073	-2.70547	0.00727886
cg17221856	-20.6015	8.22208	-2.50564	0.0128446	0.320003	NA	NA	-1	0.894931	-2.36863	0.0185971
cg11956761	-8.13246	3.24695	-2.50465	0.0128797	0.320075	LPPR4;LPPR4	1stExon;1stExon	-0.0819862	0.0288754	-2.83931	0.00488401
cg26649251	-10.6873	4.26752	-2.50434	0.0128905	0.320131	ZNF224;ZNF224	1stExon;5'UTR	-0.348832	0.111839	-3.11906	0.00202178
cg25562068	-5.20341	2.07819	-2.50381	0.0129093	0.320225	NA	NA	-0.149707	0.0528459	-2.83289	0.00498011
cg14723664	-6.56159	2.62135	-2.50313	0.0129335	0.320471	NA	NA	-0.156442	0.0476838	-3.28083	0.00117885
cg03074175	-5.67656	2.26874	-2.50207	0.0129715	0.320617	ARF3	TSS1500	-0.166491	0.0528734	-3.14886	0.00183349
cg17687799	-6.79197	2.71785	-2.49902	0.013081	0.321115	DBNL;DBNL;DBNL	Body;Body;Body	-0.267768	0.0835623	-3.20441	0.00152508
cg26910205	-6.18366	2.47445	-2.499	0.0130816	0.321115	SMEK1	TSS1500	-0.0626082	0.0217999	-2.87195	0.00442118
cg00687095	-6.01097	2.40545	-2.4989	0.0130853	0.321127	RFWD2;RFWD2	TSS1500;TSS1500	-0.0732853	0.0235405	-3.11316	0.0020611
cg01491794	-3.42671	1.37205	-2.49751	0.0131356	0.321539	YWHAQ	TSS200	-0.0353309	0.0137655	-2.56663	0.0108387
cg15341382	-5.10255	2.04352	-2.49695	0.0131558	0.321738	ATP2A1;ATP2A1-AS1;ATP2A1-AS1;ATP2A1-AS1;ATP2A1-AS1;ATP2A1;ATP2A1	TSS1500;Body;Body;Body;Body;Body;Body	-0.122059	0.0419659	-2.90853	0.00395016
cg15875068	3.02064	1.21225	2.49175	0.013345	0.322822	RFESD;RFESD;RFESD	TSS200;TSS200;TSS200	0.0258412	0.0147081	1.75693	0.0801252
cg08809260	-9.82288	3.94331	-2.49102	0.0133718	0.322828	HOXD1	1stExon	-0.640474	0.180646	-3.54545	0.000465876
cg12037802	-7.11203	2.85524	-2.49086	0.0133776	0.322828	C4orf34	5'UTR	-0.111669	0.0336053	-3.32297	0.00102073
cg03883519	-7.81146	3.1367	-2.49034	0.0133967	0.322964	MFSD8;C4orf29;C4orf29	5'UTR;5'UTR;1stExon	-0.224335	0.0558627	-4.01582	7.78875e-05
cg25976563	-3.71512	1.49238	-2.48939	0.013432	0.323215	GNB4	TSS1500	-0.0372863	0.0149842	-2.48837	0.0134696
cg08163767	-6.7507	2.71257	-2.48867	0.0134583	0.323273	DUSP28;ANKMY1	Body;TSS200	-0.0773437	0.0231031	-3.34777	0.000937136
cg19198794	-5.9486	2.39183	-2.48705	0.0135185	0.323591	HTRA2;AUP1;HTRA2	1stExon;TSS1500;1stExon	-0.0753638	0.0206453	-3.6504	0.000317376
cg01839665	3.04896	1.2267	2.48551	0.0135757	0.324019	DEDD;DEDD;DEDD;DEDD;DEDD	5'UTR;5'UTR;TSS200;1stExon;1stExon	0.0180855	0.0124422	1.45356	0.147292
cg19819145	-5.75109	2.31413	-2.48521	0.0135867	0.324125	NA	NA	-0.180512	0.0585905	-3.08091	0.0022889
cg14797322	-4.76798	1.92134	-2.48158	0.0137224	0.324886	FAM119B;METTL1;METTL1;METTL1;METTL1;FAM119B	TSS1500;5'UTR;5'UTR;1stExon;1stExon;TSS1500	-0.0634117	0.017081	-3.7124	0.000251938
cg05872706	-7.46139	3.00901	-2.47968	0.0137942	0.325284	NA	NA	-0.122603	0.0327075	-3.74845	0.000219974
cg22241504	-6.60995	2.66827	-2.47724	0.0138866	0.325828	CTNS;SHPK;CTNS	TSS200;TSS200;TSS200	-0.124597	0.0442684	-2.8146	0.00526334
cg02183105	4.5888	1.85278	2.47671	0.0139067	0.325878	C15orf37;ST20	Body;TSS200	0.0457327	0.031555	1.4493	0.148477
cg15100599	-9.7611	3.94271	-2.47573	0.0139438	0.326068	SUSD4;SUSD4	TSS1500;TSS1500	-0.445578	0.150207	-2.96643	0.00329768
cg01556929	4.57395	1.85012	2.47224	0.0140774	0.326741	VPS28;VPS28	TSS200;TSS200	0.0298269	0.0188183	1.585	0.114201
cg25090653	4.74345	1.91919	2.47159	0.0141025	0.326776	ZNF100	TSS200	0.0376478	0.0238342	1.57957	0.115439
cg08335651	-5.84074	2.36381	-2.47091	0.0141289	0.326842	NA	NA	-0.524165	0.264952	-1.97834	0.0489625
cg16239676	-6.58523	2.66547	-2.47057	0.014142	0.326876	PDLIM7;PDLIM7;PDLIM7;PDLIM7	TSS1500;TSS1500;TSS1500;TSS1500	-0.0939046	0.0385981	-2.43288	0.0156646
cg19282742	-7.58671	3.07125	-2.47023	0.0141549	0.326976	ARMC5;ARMC5	TSS1500;TSS1500	-0.16408	0.0442183	-3.71068	0.000253568
cg02220499	-7.05782	2.85721	-2.47018	0.0141571	0.326976	IQCK;C16orf88	5'UTR;5'UTR	-0.0668556	0.0229649	-2.91121	0.0039175
cg17749261	-14.5289	5.88216	-2.46999	0.0141642	0.327016	TIPARP-AS1;TIPARP;TIPARP	Body;5'UTR;TSS200	-0.958969	0.241689	-3.96779	9.42487e-05
cg24352075	-4.8312	1.95615	-2.46975	0.0141737	0.327095	STT3A	TSS200	-0.202079	0.0566652	-3.5662	0.000432142
cg18503078	-5.12363	2.07824	-2.46537	0.0143438	0.328028	PRKAR1B;PRKAR1B;PRKAR1B;PRKAR1B;PRKAR1B;PRKAR1B	Body;Body;Body;Body;Body;Body	-0.101482	0.0487188	-2.08302	0.0382422
cg05014952	-7.58497	3.07819	-2.4641	0.0143935	0.328308	NFKBIA	Body	-0.291705	0.0842261	-3.46335	0.000625167
cg06117184	-10.3417	4.19891	-2.46294	0.0144391	0.328563	CKAP2L;CKAP2L	1stExon;5'UTR	-0.284412	0.0797904	-3.56449	0.000434828
cg09765586	-7.03814	2.85997	-2.46092	0.0145189	0.328897	RUSC1;RUSC1;RUSC1;RUSC1;C1orf104;RUSC1	Body;1stExon;Body;TSS200;TSS200;5'UTR	-0.148444	0.049281	-3.01219	0.00285347
cg18919642	-3.51992	1.4314	-2.45907	0.0145919	0.329238	SLC35E3	TSS200	-0.0477073	0.0149262	-3.19622	0.00156731
cg10776287	-2.78709	1.13441	-2.45687	0.0146796	0.329732	SNX15;SNX15	TSS200;TSS200	-0.0307239	0.0132875	-2.31224	0.0215582
cg16279541	5.60617	2.28216	2.45652	0.0146933	0.329822	MRPS18B	Body	0.443407	0.114369	3.877	0.000134473
cg14350161	-5.72389	2.33029	-2.4563	0.0147023	0.329841	TRPM1	TSS200	-0.253698	0.0651302	-3.89525	0.000125267
cg25781121	-6.73171	2.74092	-2.456	0.0147143	0.329918	ZNF589;ZNF589	1stExon;5'UTR	-0.0948216	0.0297897	-3.18303	0.00163757
cg05731183	-3.95572	1.61126	-2.45505	0.0147523	0.330128	NA	NA	-0.0384735	0.0128355	-2.99743	0.00299038
cg01349853	-9.59316	3.90888	-2.45419	0.0147867	0.33019	TRANK1	TSS200	-0.205741	0.0623368	-3.30048	0.00110248
cg02320003	-9.22695	3.76671	-2.44961	0.0149719	0.331474	ELOVL7;ELOVL7	5'UTR;5'UTR	-0.318348	0.0835382	-3.8108	0.000173543
cg05751059	-10.0453	4.10178	-2.449	0.0149963	0.331501	ALYREF;ANAPC11;ANAPC11;ANAPC11;ANAPC11;ANAPC11;ANAPC11;ANAPC11;ANAPC11;ANAPC11;ANAPC11;ANAPC11;ANAPC11;ANAPC11;ANAPC11	Body;TSS1500;TSS1500;TSS1500;TSS1500;TSS1500;TSS1500;TSS1500;TSS1500;TSS1500;TSS1500;TSS1500;TSS1500;TSS1500;TSS200	-0.227001	0.0567717	-3.99848	8.34549e-05
cg25630794	10.4967	4.28647	2.4488	0.0150048	0.331571	BRSK2	Body	1	0.38957	3.00261	0.0029417
cg20397849	3.58328	1.46365	2.44819	0.0150295	0.331675	ADRBK1	Body	0.578795	0.224166	2.58199	0.0103798
cg20668447	-3.75358	1.53323	-2.44815	0.0150312	0.331675	LRP1	Body	-0.0635977	0.020514	-3.10022	0.00214989
cg25067077	-8.26372	3.37652	-2.44741	0.0150614	0.33181	RILPL2;RILPL2	TSS200;TSS200	-0.224227	0.0561235	-3.99523	8.45391e-05
cg14359621	10.2586	4.19195	2.4472	0.0150697	0.331835	NA	NA	0.768073	0.31819	2.41388	0.0164861
cg01768115	3.29547	1.34791	2.44487	0.0151651	0.332234	MIR3656;TRAPPC4;TRAPPC4;RPS25	TSS1500;5'UTR;1stExon;TSS1500	0.0198842	0.0128979	1.54166	0.124392
cg00885682	-13.3601	5.46573	-2.44435	0.0151867	0.332403	HS3ST2	TSS200	-0.948329	0.410726	-2.30891	0.0217454
cg16073260	6.37459	2.61126	2.4412	0.0153167	0.333179	TRIM24;TRIM24;TRIM24;TRIM24	ExonBnd;ExonBnd;Body;Body	0.335901	0.0688376	4.87962	1.87065e-06
cg15144216	6.34043	2.59791	2.44059	0.015342	0.333338	ACP1;ACP1;ACP1;ACP1	Body;Body;Body;Body	0.295087	0.0849056	3.47547	0.000598819
cg01375445	-5.92202	2.4303	-2.43675	0.015502	0.333981	NA	NA	-0.14103	0.042066	-3.35259	0.00092163
cg16207867	9.36097	3.84625	2.43379	0.0156262	0.334603	CACNB4;CACNB4;CACNB4	Body;Body;Body	0.37004	0.163109	2.26867	0.0241215
cg14555127	-6.66336	2.73829	-2.4334	0.0156427	0.334629	SEPT7;SEPT7	Body;Body	-0.262506	0.072347	-3.62842	0.000344191
cg01998755	-9.44298	3.88251	-2.43219	0.0156941	0.334846	MCM7;AP4M1;MCM7;MCM7	5'UTR;TSS1500;TSS200;Body	-0.274964	0.0636575	-4.31944	2.23936e-05
cg27024417	-9.04193	3.71926	-2.43111	0.0157396	0.33505	TXLNA	5'UTR	-0.296857	0.0764553	-3.88275	0.000131503
cg09313485	-5.73744	2.36733	-2.42359	0.0160615	0.336692	PRX;PRX	Body;Body	-0.222746	0.167549	-1.32944	0.184887
cg20009629	4.70786	1.94322	2.42271	0.0160998	0.33689	NA	NA	0.408893	0.0783659	5.21773	3.74367e-07
cg05264908	9.6005	3.96334	2.42233	0.0161164	0.336975	ZNF598	Body	0.84838	0.351387	2.41437	0.0164643
cg13961709	-4.31885	1.78319	-2.42198	0.0161314	0.337048	C14orf45;ENTPD5	1stExon;TSS200	-0.168728	0.0580849	-2.90484	0.00399547
cg00999623	-6.70079	2.76834	-2.4205	0.0161956	0.337406	SLC25A24	TSS1500	-0.432611	0.147065	-2.94163	0.00356403
cg07113322	-4.425	1.82883	-2.41958	0.016236	0.3376	C16orf57;ZNF319	TSS1500;TSS1500	-0.194138	0.0700383	-2.77188	0.00598264
cg01636840	-7.32376	3.02826	-2.41847	0.0162843	0.337708	METTL9;METTL9;LOC101927814;METTL9;METTL9	TSS200;TSS200;Body;Body;Body	-0.183538	0.0555212	-3.30573	0.00108285
cg21144673	-6.96785	2.88263	-2.41718	0.0163406	0.338086	PPPDE2;XRCC6	TSS1500;5'UTR	-0.110364	0.0305137	-3.61687	0.000359131
cg07893801	3.8278	1.58385	2.41677	0.0163588	0.338271	PLCG1;PLCG1	Body;Body	0.559135	0.20788	2.6897	0.0076218
cg11072887	-7.20411	2.98092	-2.41674	0.0163601	0.338271	RNF8;RNF8	Body;Body	-0.175228	0.0555004	-3.15725	0.00178349
cg25191012	8.0481	3.33121	2.41597	0.016394	0.338558	LINC00514	Body	0.801529	0.247623	3.2369	0.00136773
cg09118169	-6.65533	2.75824	-2.41289	0.0165299	0.338986	NUBP2;SPSB3	Body;TSS1500	-0.0724063	0.0258671	-2.79917	0.00551356
cg13324902	7.42632	3.07971	2.41137	0.0165974	0.339348	NA	NA	0.534154	0.137732	3.8782	0.00013385
cg12533335	-5.9777	2.47915	-2.41119	0.0166055	0.339353	TAF1C;TAF1C	TSS200;TSS200	-0.114446	0.0358848	-3.18926	0.00160404
cg24852116	-4.87523	2.02234	-2.41069	0.0166276	0.339459	ZNF624	TSS200	-0.0519398	0.0190511	-2.72634	0.00684655
cg01083607	8.88719	3.68679	2.41055	0.016634	0.339459	DLG1-AS1;DLG1;DLG1;DLG1;DLG1	TSS1500;5'UTR;5'UTR;5'UTR;5'UTR	0.0233573	0.0597175	0.391131	0.696026
cg01647936	-4.8797	2.02457	-2.41024	0.0166477	0.33953	FERMT3;FERMT3	5'UTR;5'UTR	-0.113458	0.0414704	-2.73589	0.00665652
cg20090301	-4.27276	1.77357	-2.40913	0.0166973	0.339723	NA	NA	-0.644103	0.281031	-2.29193	0.0227221
cg21104014	-4.71344	1.95734	-2.40808	0.0167443	0.339829	BAG1;BAG1	Body;Body	-0.0885214	0.0374084	-2.36635	0.0187096
cg05678739	-5.52784	2.29759	-2.40594	0.0168406	0.34038	NA	NA	-0.245343	0.0948921	-2.58549	0.0102776
cg03256955	-5.1658	2.14782	-2.40514	0.0168765	0.340457	TGFBR2;TGFBR2	Body;Body	-0.0468364	0.0177267	-2.64214	0.00874589
cg02653800	-9.55077	3.97461	-2.40295	0.0169758	0.340859	UBE2D1	Body	-0.186825	0.0607404	-3.0758	0.00232704
cg23623107	-5.24098	2.1811	-2.40291	0.0169776	0.340859	IWS1	TSS200	-0.121816	0.0357531	-3.40715	0.000762212
cg02570171	-4.84485	2.01721	-2.40176	0.0170299	0.341049	NA	NA	-0.0856728	0.0275259	-3.11245	0.00206591
cg07623702	-6.15594	2.56328	-2.40158	0.0170377	0.341123	ZSWIM7;ZSWIM7;TTC19	Body;Body;TSS200	-0.0711762	0.0239826	-2.96783	0.00328318
cg15681853	4.59042	1.91286	2.39977	0.0171203	0.341423	NA	NA	0.720013	0.301599	2.38732	0.0176979
cg12930602	12.5341	5.2281	2.39745	0.0172266	0.342007	CCDC85B;CCDC85B	1stExon;5'UTR	0.0332925	0.0174141	1.91181	0.0570164
cg12214972	5.25987	2.19405	2.39734	0.017232	0.342034	C11orf31;TMX2-CTNND1	Body;Body	0.0114047	0.0109415	1.04234	0.298237
cg19247124	-4.38509	1.82928	-2.39717	0.0172395	0.342056	NA	NA	-0.0439124	0.0183681	-2.39069	0.0175399
cg06617136	5.16323	2.15526	2.39564	0.0173102	0.342435	ANKRD34A;POLR3GL	TSS1500;5'UTR	0.0224708	0.0174324	1.28902	0.198554
cg07392088	-3.58137	1.49603	-2.39391	0.0173902	0.342823	GTPBP4	TSS200	-0.0604914	0.0219294	-2.75846	0.00622623
cg12091641	6.32416	2.64722	2.38898	0.0176198	0.343908	NA	NA	0.56945	0.162012	3.51487	0.000520146
cg12791939	-9.46362	3.96174	-2.38875	0.0176305	0.343929	SH2D3A	TSS200	-0.232397	0.0641056	-3.62523	0.000348265
cg01614087	5.40003	2.26206	2.38721	0.0177029	0.344192	ARPC1B	Body	0.399165	0.0784433	5.08858	6.98794e-07
cg09249112	-5.51139	2.3093	-2.38661	0.0177316	0.344352	POM121L2	TSS200	-0.0955159	0.0323774	-2.95008	0.00347108
cg21655280	-4.93411	2.0753	-2.37754	0.0181637	0.3462	HDAC11;HDAC11	TSS1500;TSS1500	-0.164736	0.0538872	-3.05706	0.00247198
cg17379558	5.40772	2.27538	2.37662	0.018208	0.34647	NBR1;NBR1;NBR1	TSS1500;TSS200;TSS200	0.024336	0.022408	1.08604	0.278482
cg23563543	-3.99971	1.68546	-2.37307	0.0183802	0.347371	FAM160B2	Body	-0.123476	0.0597405	-2.06687	0.0397523
cg27344330	-8.67926	3.6579	-2.37275	0.0183958	0.347462	MVB12A;MVB12A;MVB12A	5'UTR;5'UTR;1stExon	-0.210481	0.0761358	-2.76454	0.00611472
cg20704342	-5.13962	2.16666	-2.37214	0.0184255	0.347579	C2orf3	TSS200	-0.479138	0.238871	-2.00584	0.0459252
cg10006762	-6.90131	2.9098	-2.37175	0.0184445	0.347675	EHBP1L1	TSS1500	-0.152469	0.0477001	-3.19641	0.00156631
cg06726374	-5.38224	2.2694	-2.37166	0.0184488	0.347675	PTPRK;PTPRK	Body;Body	-0.0871065	0.0405226	-2.14958	0.0325259
cg21922574	-5.91479	2.4951	-2.37057	0.0185022	0.347959	NETO1	TSS1500	-0.0699376	0.0182785	-3.82622	0.000163583
cg22513857	-5.86785	2.47614	-2.36975	0.0185419	0.348223	OCA2	5'UTR	-0.162484	0.0539365	-3.01251	0.00285061
cg13320606	6.97229	2.94357	2.36865	0.0185961	0.348375	LOC388813	1stExon	0.504111	0.168946	2.98387	0.00312141
cg00043819	-5.01591	2.11805	-2.36817	0.0186199	0.348571	NA	NA	-0.0670913	0.0258777	-2.59263	0.0100723
cg11774303	7.54524	3.18729	2.36729	0.0186631	0.348758	CNTRL	Body	0.644247	0.174209	3.69813	0.00026576
cg06172942	-7.78929	3.29288	-2.3655	0.0187517	0.349153	RASSF1;RASSF1	TSS200;TSS200	-0.222206	0.0517896	-4.29056	2.52889e-05
cg12320972	-8.04985	3.40555	-2.36374	0.0188387	0.349632	SNRPD1;SNRPD1	TSS200;TSS200	-0.185705	0.0554069	-3.35165	0.00092464
cg07262328	-8.37415	3.5445	-2.36257	0.018897	0.350122	CD44;CD44;CD44;CD44;CD44;CD44;CD44;CD44;CD44;CD44	5'UTR;1stExon;1stExon;5'UTR;1stExon;5'UTR;5'UTR;1stExon;1stExon;5'UTR	-0.333185	0.0964959	-3.45284	0.000648901
cg12892033	-8.29404	3.51155	-2.36193	0.0189292	0.35017	XRCC3;XRCC3;XRCC3;ZFYVE21;ZFYVE21	5'UTR;5'UTR;5'UTR;TSS1500;TSS1500	-0.334594	0.110995	-3.01449	0.00283265
cg24039962	-6.07748	2.5753	-2.35991	0.0190303	0.3506	C1orf9;C1orf9	Body;Body	-0.205743	0.137352	-1.49792	0.135386
cg08580214	-7.23637	3.07002	-2.35711	0.0191712	0.350935	RPL35	TSS1500	-0.137825	0.0429075	-3.21214	0.00148617
cg12920180	-5.65675	2.39995	-2.35703	0.0191753	0.350935	COCH;COCH	Body;Body	-0.0648954	0.0239738	-2.70693	0.00724784
cg10977398	-7.71599	3.27623	-2.35515	0.0192706	0.351255	ITGB5	TSS1500	-0.137692	0.0477203	-2.88539	0.00424239
cg09259018	-8.99403	3.81944	-2.35481	0.0192879	0.351338	NA	NA	-0.832743	0.277636	-2.99941	0.00297168
cg04888085	-4.53576	1.92818	-2.35235	0.019413	0.35191	THBS1	TSS1500	-0.0630015	0.0233342	-2.69997	0.00739688
cg13416930	-5.05678	2.15115	-2.35073	0.0194957	0.352284	NA	NA	-0.209956	0.0799302	-2.62674	0.00914045
cg11729169	-5.93609	2.52532	-2.35063	0.0195011	0.352287	TBXA2R;TBXA2R	TSS200;TSS200	-0.0904342	0.0301834	-2.99615	0.00300251
cg26674752	-8.50385	3.61812	-2.35035	0.0195151	0.352299	CSGALNACT2	5'UTR	-0.303145	0.0715749	-4.23536	3.18503e-05
cg00900202	-4.93442	2.10026	-2.34943	0.0195627	0.352556	DDN	Body	-0.0679417	0.0260883	-2.60429	0.00974451
cg15333689	10.9145	4.6485	2.34795	0.0196385	0.35276	SLU7	TSS1500	0.0364062	0.0359324	1.01318	0.311928
cg21292152	-8.73397	3.72043	-2.34757	0.0196582	0.352817	ZNF829;ZNF568;ZNF829	1stExon;TSS1500;5'UTR	-0.205979	0.0588711	-3.49881	0.000550967
cg15741083	-6.27169	2.67588	-2.34378	0.0198548	0.353509	CRYL1	Body	-0.162841	0.0499689	-3.25885	0.0012701
cg22822383	-6.60975	2.82241	-2.34188	0.0199539	0.353918	ZNF446	TSS1500	-0.169161	0.0529688	-3.19359	0.00158108
cg26560981	5.3383	2.28022	2.34113	0.0199931	0.354007	MAPK10;MAPK10;MAPK10	Body;Body;Body	0.268664	0.0781886	3.43611	0.000688435
cg16872918	-5.39726	2.30559	-2.34094	0.0200032	0.354015	ANKS6	Body	-0.114904	0.0393202	-2.92227	0.00378544
cg15847988	5.14729	2.20012	2.33955	0.0200762	0.354337	PLSCR2	TSS200	0.322332	0.0713046	4.52049	9.43712e-06
cg03092918	-8.71911	3.72785	-2.33891	0.0201099	0.354417	OAT	TSS200	-0.213968	0.0694656	-3.0802	0.00229415
cg24193598	-6.08182	2.60079	-2.33845	0.0201342	0.354526	PPP1R8;PPP1R8;PPP1R8	TSS200;TSS200;TSS200	-0.0907711	0.0293189	-3.096	0.00217958
cg01692626	-4.52654	1.93596	-2.33814	0.0201508	0.354533	DYNC1H1	Body	-0.09865	0.0414635	-2.3792	0.0180838
cg19441554	-5.33443	2.2822	-2.3374	0.0201895	0.354801	PPAPDC2;SPATA6L	TSS200;Body	-0.170113	0.05485	-3.10143	0.0021414
cg17804342	-6.23585	2.6726	-2.33325	0.02041	0.355775	RGS10;RGS10	Body;Body	-0.113277	0.0789955	-1.43396	0.152803
cg04977109	-6.25148	2.67994	-2.33269	0.0204397	0.355835	NFE2L1	TSS200	-0.159253	0.0512808	-3.10551	0.00211318
cg03998605	-4.98648	2.13879	-2.33145	0.0205062	0.356225	NPM2	TSS1500	-0.149367	0.0532685	-2.80404	0.00543344
cg02929310	-7.08025	3.03709	-2.33126	0.0205166	0.356256	MCF2L2	3'UTR	-0.224902	0.0793074	-2.83582	0.00493597
cg24727122	-6.04499	2.59568	-2.32886	0.0206454	0.356649	OSM	TSS200	-0.138768	0.0560226	-2.47701	0.0138954
cg01288067	-6.49201	2.79105	-2.32601	0.0207995	0.357177	MELK	TSS1500	-0.10813	0.0333498	-3.2423	0.00134306
cg04897742	3.36333	1.44729	2.32389	0.0209147	0.357731	FBLIM1	TSS200	0.01809	0.0125796	1.43805	0.151642
cg05065603	8.09962	3.48954	2.32111	0.0210668	0.358303	PCYT1A	Body	1	0.329739	3.45867	0.000635647
cg15906409	-6.74123	2.90709	-2.31889	0.0211886	0.358896	RAI1	5'UTR	-0.175233	0.0521811	-3.35816	0.000904032
cg18256790	-6.5599	2.82975	-2.31819	0.0212274	0.359094	MYH10	5'UTR	-0.12037	0.0319755	-3.76445	0.000207055
cg05181221	2.89276	1.24828	2.31739	0.0212715	0.35928	SOCS1	TSS1500	0.0267459	0.0159532	1.67653	0.0948561
cg12792648	10.7993	4.66209	2.31642	0.0213256	0.35953	NA	NA	0.729481	0.322253	2.26369	0.0244304
cg09745160	-6.33102	2.73601	-2.31396	0.0214623	0.360138	ALKBH5	TSS200	-0.0995614	0.0350227	-2.84277	0.00483297
cg04063708	4.41251	1.90701	2.31384	0.0214687	0.360138	NA	NA	0.593054	0.22806	2.60043	0.00985188
cg07548089	-6.94072	3.00122	-2.31263	0.0215365	0.360428	NA	NA	-0.320304	0.078176	-4.09722	5.61527e-05
cg18643460	3.88407	1.68205	2.30913	0.0217328	0.361114	SLC39A3;SLC39A3	TSS1500;TSS1500	0.0355617	0.0300404	1.1838	0.237592
cg23788733	4.19479	1.81757	2.30792	0.0218015	0.361271	LOC388428	Body	0.204293	0.0606564	3.36803	0.000873616
cg04843212	3.07691	1.33372	2.30701	0.0218526	0.361494	YAE1D1;YAE1D1	1stExon;1stExon	0.0247518	0.0170483	1.45186	0.147764
cg24590524	-3.33382	1.44742	-2.30328	0.0220649	0.362405	SCN4B;SCN4B	1stExon;1stExon	-0.17288	0.0697158	-2.47978	0.0137905
cg26466970	10.8544	4.71516	2.30203	0.0221366	0.362716	C3orf67	TSS1500	0.0247319	0.0177474	1.39355	0.164663
cg01467903	4.86321	2.11358	2.30093	0.0221994	0.362906	TGFA;TGFA	Body;Body	0.315725	0.0694544	4.54579	8.44661e-06
cg21153700	-5.13471	2.23212	-2.30037	0.0222317	0.362993	SEC13;SEC13;SEC13;SEC13;SEC13	TSS200;TSS200;TSS200;TSS200;TSS1500	-0.0749976	0.0245002	-3.0611	0.00244003
cg07152460	-5.94332	2.58605	-2.29822	0.0223558	0.36356	MIR1908;FADS1	TSS1500;Body	-0.0814812	0.0277687	-2.93428	0.00364661
cg15883761	-6.62053	2.88166	-2.29747	0.0223989	0.363651	MUS81	TSS200	-0.0781115	0.0317706	-2.45861	0.0146104
cg26994894	4.45197	1.93928	2.29569	0.0225026	0.363997	NA	NA	0.724262	0.29953	2.41799	0.0163051
cg03605064	4.04138	1.76074	2.29527	0.0225267	0.364054	CASC5;CASC5	TSS200;TSS200	0.0288666	0.0276281	1.04483	0.297089
cg18435449	-6.53444	2.84748	-2.29482	0.022553	0.364059	ZIK1	TSS200	-0.109674	0.0485419	-2.25938	0.0247013
cg20862669	-4.3254	1.8856	-2.29391	0.0226062	0.364252	WDSUB1;WDSUB1;WDSUB1	5'UTR;5'UTR;5'UTR	-0.101752	0.0489933	-2.07685	0.0388132
cg17943520	-5.75429	2.50904	-2.29343	0.0226343	0.364305	MIR6508;SH3BGR;SH3BGR	TSS1500;1stExon;5'UTR	-0.223195	0.070913	-3.14745	0.00184199
cg18516158	7.50762	3.27745	2.29069	0.0227944	0.364733	NA	NA	0.0286003	0.039289	0.727947	0.467311
cg22037798	-8.67118	3.7859	-2.29039	0.0228125	0.364789	C1orf124;C1orf124;C1orf124;C1orf124;EXOC8	5'UTR;1stExon;1stExon;5'UTR;TSS1500	-0.309976	0.100167	-3.09461	0.00218942
cg19770308	-6.0026	2.62296	-2.28848	0.0229246	0.365249	TLE3;TLE3;TLE3;TLE3;TLE3;TLE3;TLE3	TSS1500;Body;Body;Body;Body;Body;Body	-0.150501	0.0453221	-3.3207	0.00102869
cg23213688	-7.31656	3.19766	-2.2881	0.0229473	0.365316	C1orf124;C1orf124;C1orf124;C1orf124;EXOC8	5'UTR;1stExon;1stExon;5'UTR;TSS1500	-0.244008	0.080508	-3.03085	0.00268869
cg16279775	-3.2767	1.4333	-2.28613	0.0230642	0.365641	GUSB	TSS200	-0.0352337	0.0135791	-2.5947	0.0100132
cg02342693	-5.74182	2.51161	-2.28611	0.0230653	0.365641	RPL29	TSS200	-0.0993786	0.0408445	-2.4331	0.0156557
cg06465488	-4.48017	1.96192	-2.28356	0.0232169	0.366195	SMAGP;SMAGP	TSS1500;TSS200	-0.0726972	0.0230367	-3.15572	0.00179252
cg01479358	4.55142	1.9964	2.27982	0.0234415	0.367083	CORO1C;CORO1C	TSS200;5'UTR	0.0702465	0.0636178	1.1042	0.270545
cg21523251	4.92426	2.15995	2.2798	0.0234424	0.367086	GPR78	TSS200	0.00877734	0.0224938	0.390212	0.696704
cg16993440	-7.97321	3.50173	-2.27693	0.0236158	0.367972	RNU5E;ZCCHC9;ZCCHC9;RNU5D;ZCCHC9	Body;TSS200;TSS200;Body;TSS200	-0.134846	0.0423763	-3.18212	0.00164256
cg21166555	-6.0163	2.64473	-2.27482	0.0237441	0.36834	MAD1L1;MAD1L1;MAD1L1;MAD1L1;MAD1L1	TSS1500;TSS1500;TSS1500;TSS1500;TSS1500	-0.112809	0.0408227	-2.76338	0.00613592
cg23431730	-5.59264	2.45857	-2.27476	0.0237481	0.368361	MAP3K12	5'UTR	-0.178701	0.0591108	-3.02315	0.00275566
cg05867307	-6.39722	2.81718	-2.27079	0.0239909	0.369005	USP38	TSS200	-0.0934005	0.0356815	-2.61762	0.00938182
cg21332408	-7.27941	3.20924	-2.26827	0.0241464	0.369665	TUBA4A;TUBA4B;TUBA4A;TUBA4A	5'UTR;Body;1stExon;TSS1500	-0.119964	0.0399381	-3.00375	0.00293104
cg01877318	-10.4743	4.62185	-2.26626	0.0242705	0.37018	CDC27;CDC27;CDC27;CDC27	TSS200;TSS200;TSS200;TSS200	-0.510489	0.116246	-4.39146	1.64894e-05
cg13872356	-6.89685	3.04796	-2.26278	0.0244878	0.37085	EEF1G	TSS200	-0.101397	0.0308052	-3.29156	0.00113655
cg27084994	-5.01259	2.21527	-2.26275	0.0244894	0.37085	FAF2	TSS200	-0.218365	0.0764696	-2.85557	0.00464811
cg17462478	-3.38664	1.49875	-2.25965	0.0246843	0.371458	SYF2;SYF2	TSS200;TSS200	-0.0360121	0.0131908	-2.7301	0.00677104
cg24356797	-7.80171	3.45449	-2.25842	0.0247615	0.371715	UBA52;UBA52	TSS1500;TSS1500	-0.276019	0.0780123	-3.53815	0.000478336
cg11012046	3.79682	1.68393	2.25474	0.0249951	0.372721	GLB1L2	Body	0.0404437	0.0282247	1.43292	0.153101
cg17479280	-4.34784	1.92974	-2.25307	0.0251014	0.373068	MEF2D	5'UTR	-0.357085	0.19809	-1.80264	0.0726204
cg02006803	-5.69603	2.52897	-2.25231	0.0251503	0.373233	NA	NA	-0.327342	0.103753	-3.155	0.00179676
cg25033767	-3.95943	1.76041	-2.24916	0.0253529	0.373774	PTK7;PTK7;PTK7;PTK7	Body;Body;Body;Body	-0.219828	0.0810309	-2.7129	0.00712229
cg17352830	-2.59197	1.15336	-2.24731	0.0254724	0.374097	DOPEY2	Body	-0.0223011	0.01272	-1.75323	0.08076
cg08521800	-6.00644	2.67969	-2.24147	0.025853	0.375637	RNF180;RNF180	5'UTR;5'UTR	-0.137939	0.065293	-2.11262	0.0356017
cg20229261	-5.6823	2.53732	-2.23949	0.025983	0.376057	NA	NA	-0.0391248	0.099798	-0.39204	0.695355
cg13149140	-7.87665	3.5172	-2.23946	0.0259848	0.376063	RPS6	TSS200	-0.196466	0.062912	-3.12287	0.00199671
cg03503975	-5.67968	2.53745	-2.23835	0.0260586	0.376224	NA	NA	-0.149944	0.0580744	-2.58194	0.0103814
cg09293699	-7.14909	3.19445	-2.23797	0.0260831	0.376243	CENPN;CENPN;CENPN;C16orf61	5'UTR;5'UTR;5'UTR;TSS1500	-0.0750822	0.0209686	-3.5807	0.000409934
cg20670292	-6.76081	3.02645	-2.23391	0.0263531	0.377058	IMP4;CCDC115	TSS1500;Body	-0.311104	0.10754	-2.89291	0.00414538
cg08279220	-8.15119	3.64963	-2.23343	0.0263852	0.377156	NA	NA	-1	0.50915	-2.18108	0.0300881
cg00453202	-5.92894	2.65566	-2.23256	0.0264428	0.377368	NA	NA	-0.0965153	0.0328332	-2.93957	0.00358702
cg18652367	-6.03379	2.70311	-2.23217	0.0264693	0.3775	SCGB3A1	Body	-0.0724499	0.0279284	-2.59413	0.0100294
cg00010947	9.77298	4.3821	2.23021	0.0266009	0.377899	HELQ;MRPS18C	TSS1500;Body	0.0200146	0.0210153	0.952381	0.341802
cg21411757	-4.48741	2.01297	-2.22925	0.0266656	0.378023	NUDT4;NUDT4P1;NUDT4	TSS1500;TSS1500;TSS1500	-0.103482	0.0349701	-2.95915	0.00337385
cg13252294	-3.69454	1.6584	-2.22777	0.0267653	0.378423	ATF4;ATF4	TSS200;TSS200	-0.0528807	0.0187382	-2.82208	0.00514575
cg01089095	-7.35352	3.30675	-2.22379	0.0270355	0.37918	CHCHD1	TSS200	-0.17985	0.0556587	-3.2313	0.0013937
cg17213010	-2.90418	1.30675	-2.22244	0.0271277	0.379497	TET3	3'UTR	-0.0351989	0.0190835	-1.84447	0.0662703
cg09753973	-4.36355	1.96389	-2.2219	0.027165	0.379617	TTC28-AS1;TTC28	Body;Body	-0.101952	0.0381298	-2.67382	0.00798167
cg00998813	-7.44903	3.35363	-2.22118	0.0272138	0.379768	TRAIP	TSS200	-0.103985	0.0435755	-2.38633	0.0177447
cg07132187	-4.36739	1.96712	-2.22019	0.0272818	0.380087	NA	NA	-0.0904025	0.0483876	-1.8683	0.0628628
cg04019016	-3.41621	1.53949	-2.21905	0.0273606	0.380477	NA	NA	-0.0923546	0.0486056	-1.90008	0.0585461
cg08400563	-4.62448	2.08441	-2.2186	0.0273911	0.380494	CLK1;CLK1;CLK1;CLK1	TSS1500;TSS200;TSS200;TSS200	-0.155057	0.0648445	-2.39121	0.0175159
cg13078969	5.33075	2.40316	2.21822	0.0274175	0.380601	ADIPOR2	TSS1500	0.0622693	0.0361612	1.72199	0.0862787
cg17564529	3.40129	1.53336	2.21819	0.0274199	0.380601	NA	NA	0.416239	0.115602	3.60061	0.00038119
cg14855607	-4.85959	2.19222	-2.21674	0.02752	0.38092	VSX2	Body	-0.191555	0.0840542	-2.27894	0.0234944
cg04122657	-8.10804	3.67022	-2.20914	0.0280506	0.382779	ADCY9	3'UTR	-0.266986	0.101717	-2.62479	0.00919168
cg26522240	3.14418	1.42361	2.2086	0.0280889	0.382837	ZEB2;ZEB2;ZEB2;ZEB2;ZEB2	Body;5'UTR;1stExon;1stExon;5'UTR	0.0164469	0.0152493	1.07854	0.28181
cg26515378	-5.02469	2.27511	-2.20855	0.028092	0.382854	NA	NA	-0.189664	0.0670484	-2.82876	0.00504275
cg12917994	3.4665	1.57073	2.20694	0.0282063	0.383254	NA	NA	0.465747	0.146666	3.17556	0.0016787
cg05114377	-8.01934	3.64019	-2.203	0.0284858	0.384218	MRPS2;MRPS2;MRPS2;MRPS2;MRPS2;C9orf116;C9orf116	TSS1500;TSS1500;TSS1500;TSS1500;TSS1500;TSS1500;TSS1500	-0.203329	0.0431695	-4.71002	4.06495e-06
cg14225021	-5.74073	2.60796	-2.20123	0.0286122	0.384755	NA	NA	-0.200191	0.0677529	-2.95472	0.00342101
cg09024430	6.69725	3.04907	2.19649	0.0289538	0.385756	MED18;MED18	TSS200;TSS200	0.0322268	0.0320775	1.00465	0.316012
cg13461016	-4.76106	2.17654	-2.18745	0.0296147	0.387656	SNTG1;SNTG1;SNTG1	5'UTR;5'UTR;5'UTR	-0.133525	0.0659659	-2.02416	0.0439923
cg02621020	-6.22022	2.84657	-2.18517	0.0297834	0.388133	SHARPIN;MAF1	TSS200;TSS200	-0.077253	0.037382	-2.06658	0.039779
cg21752270	-4.56715	2.092	-2.18315	0.0299331	0.388441	KCNQ1;KCNQ1	Body;Body	-0.30765	0.149821	-2.05344	0.0410455
cg02262633	-3.31467	1.51835	-2.18308	0.0299385	0.388443	NXN	Body	-0.0657524	0.0402091	-1.63526	0.103223
cg25016840	-6.47867	2.97015	-2.18126	0.0300742	0.388794	DDX17;DDX17	TSS200;TSS200	-0.0980295	0.0333226	-2.94183	0.00356172
cg14702988	7.66087	3.51754	2.17791	0.030326	0.389637	LOC101926898;RCAN2;RCAN2	TSS1500;TSS200;5'UTR	0.0364969	0.0376257	0.970001	0.332961
cg27092694	-3.96801	1.82453	-2.17481	0.0305603	0.390462	TUBB	TSS200	-0.0288962	0.0119642	-2.41522	0.0164272
cg08049553	-4.40188	2.03289	-2.16533	0.0312863	0.392762	MRPS7;MRPS7;GGA3;GGA3	1stExon;5'UTR;TSS200;TSS200	-0.183667	0.0762726	-2.40804	0.0167461
cg18241597	-4.54788	2.10154	-2.16407	0.031384	0.393059	SHC1;SHC1;SHC1;SHC1;SHC1	Body;Body;Body;Body;Body	-0.0974065	0.054328	-1.79293	0.0741639
cg00116554	-7.33067	3.38986	-2.16253	0.031504	0.393358	SNAI2;SNAI2	1stExon;5'UTR	-0.563214	0.132842	-4.23973	3.12764e-05
cg14508615	-2.67886	1.24149	-2.15778	0.0318753	0.394458	CCDC76;SASS6;SASS6	TSS200;1stExon;5'UTR	-0.025805	0.0100496	-2.56776	0.0108041
cg19859486	-4.48286	2.07778	-2.15752	0.0318956	0.394497	SACM1L	TSS200	-0.0601053	0.0208237	-2.88638	0.00422948
cg19103770	6.66014	3.0891	2.15601	0.0320146	0.394893	TFPI2	TSS1500	1	0.263219	4.19855	3.7099e-05
cg02448041	3.35852	1.55931	2.15385	0.0321859	0.395539	CECR1;CECR1;CECR1;CECR1;CECR1;CECR1	Body;Body;Body;Body;Body;Body	0.561897	0.25472	2.20594	0.0282771
cg27101157	-5.78565	2.68656	-2.15356	0.032209	0.395613	TEX2	5'UTR	-0.0499362	0.0194438	-2.56823	0.0107899
cg05691629	3.92004	1.82256	2.15084	0.0324249	0.396393	NA	NA	0.0667801	0.0573698	1.16403	0.245496
cg06995565	-5.47533	2.54753	-2.14927	0.0325505	0.396734	TMEM231;TMEM231;TMEM231	TSS1500;TSS200;TSS200	-0.0818556	0.0275786	-2.96809	0.0032805
cg06974839	5.83315	2.71554	2.14806	0.0326473	0.397024	TMED9	1stExon	0.0293556	0.020715	1.41711	0.157665
cg15066954	4.86171	2.26907	2.1426	0.0330885	0.398618	GABRB2;GABRB2	5'UTR;5'UTR	0.0185531	0.0279832	0.663007	0.507922
cg25529661	6.30079	2.94327	2.14074	0.0332396	0.399136	ZNF407	Body	0.324602	0.117603	2.76015	0.00619509
cg01212562	-2.93156	1.3698	-2.14014	0.0332888	0.399204	COL18A1	Body	-0.209066	0.0747448	-2.79706	0.00554849
cg00286773	-4.79849	2.24324	-2.13909	0.0333748	0.399423	MICAL2	Body	-0.113416	0.0645684	-1.75652	0.0801946
cg06880557	-7.3893	3.45473	-2.1389	0.0333905	0.399423	C13orf27	5'UTR	-0.115048	0.0416875	-2.75976	0.00620221
cg14236602	-9.70414	4.53755	-2.13863	0.0334122	0.39951	PFKL;PFKL	Body;Body	-0.537114	0.175287	-3.06419	0.00241584
cg02090557	-3.59219	1.68259	-2.13491	0.0337179	0.400609	YAE1D1;YAE1D1	Body;Body	-0.0239915	0.00976227	-2.45757	0.0146516
cg21564527	-5.77756	2.70739	-2.13399	0.033794	0.400898	FBXW9	TSS200	-0.0810898	0.0291026	-2.78634	0.00572972
cg14086659	-5.40611	2.53538	-2.13227	0.0339369	0.401271	MRPS5	TSS200	-0.122558	0.043417	-2.8228	0.00513451
cg17591343	-6.04248	2.83582	-2.13077	0.0340615	0.401572	TMED5;CCDC18;TMED5;TMED5;CCDC18;TMED5;TMED5	1stExon;1stExon;Body;1stExon;5'UTR;5'UTR;5'UTR	-0.124576	0.0445971	-2.79336	0.00561046
cg13728299	5.80273	2.72403	2.1302	0.0341086	0.401674	KIR2DL1;KIR3DP1	TSS200;Body	0.220236	0.12222	1.80197	0.0727263
cg13046271	-4.50964	2.11826	-2.12893	0.0342146	0.402076	TCF7;TCF7;TCF7;TCF7;TCF7;TCF7;TCF7	TSS200;TSS1500;TSS1500;TSS200;Body;TSS200;TSS200	-0.0882113	0.0323512	-2.72668	0.0068397
cg15575339	-5.11246	2.40208	-2.12835	0.0342634	0.402295	CRKL	1stExon	-0.0997925	0.0411741	-2.42367	0.0160581
cg11910167	2.7259	1.28082	2.12825	0.0342717	0.402295	ASAH1;ASAH1;ASAH1	Body;1stExon;Body	0.0184728	0.0114466	1.61383	0.107796
cg23530917	6.66038	3.13564	2.12409	0.0346214	0.403425	ATP4B	Body	0.434171	0.127763	3.39825	0.000786304
cg01465009	7.65073	3.60442	2.12259	0.0347479	0.403798	ANXA2;ANXA2;ANXA2;ANXA2	Body;Body;Body;Body	0.528025	0.15294	3.4525	0.000649685
cg07835254	2.99519	1.41178	2.12157	0.0348345	0.404077	NA	NA	0.0165537	0.0131138	1.26232	0.207984
cg10146011	-6.35168	2.99737	-2.11909	0.0350461	0.404559	SMYD5	TSS200	-0.197353	0.0640196	-3.0827	0.00227568
cg12568001	5.42694	2.56558	2.11529	0.0353718	0.405535	ADIPOR2	Body	0.283587	0.068046	4.16758	4.21453e-05
cg19558075	-7.70324	3.66006	-2.10468	0.0362942	0.408112	NREP-AS1;NREP;NREP	Body;Body;Body	-0.648656	0.290253	-2.2348	0.0262937
cg27211204	-7.80915	3.71346	-2.10293	0.0364483	0.408589	LRRC28	TSS200	-0.26413	0.088626	-2.98027	0.003157
cg26094752	-4.95134	2.35662	-2.10104	0.0366155	0.40902	SNX6;SNX6	5'UTR;Body	-0.065184	0.0215328	-3.0272	0.00272023
cg04347624	-6.83741	3.25772	-2.09884	0.0368111	0.409387	FAM55C;FAM55C;FAM55C	5'UTR;5'UTR;1stExon	-0.224007	0.0792738	-2.82574	0.00508904
cg10633479	-4.57859	2.18292	-2.09746	0.0369333	0.409554	PTPRN2;PTPRN2;PTPRN2	Body;Body;Body	-0.148788	0.0689714	-2.15725	0.0319173
cg03414235	-4.38255	2.09194	-2.09497	0.0371569	0.410067	SIK3;SIK3;SIK3	Body;Body;5'UTR	-0.133557	0.0800591	-1.66823	0.0964935
cg19570640	-4.79664	2.29081	-2.09387	0.0372557	0.410338	VSNL1	TSS200	-0.0912489	0.0396783	-2.29972	0.0222693
cg16046210	-5.38543	2.57419	-2.09209	0.0374158	0.410675	RBM24;RBM24;RBM24	TSS1500;TSS1500;TSS1500	-0.0976855	0.0327863	-2.97946	0.00316515
cg11371394	-4.48388	2.14615	-2.08927	0.0376712	0.411267	TGFBRAP1;TGFBRAP1	TSS1500;TSS1500	-0.21068	0.0812942	-2.59157	0.0101025
cg13710595	3.0624	1.46641	2.08837	0.0377524	0.411516	BAHD1	TSS1500	0.0267931	0.0203735	1.3151	0.189655
cg23613834	-2.04308	0.978556	-2.08785	0.0377999	0.411642	NA	NA	-0.309725	0.137523	-2.25217	0.0251596
cg17644569	2.85536	1.36772	2.08768	0.0378159	0.411647	NA	NA	0.00990209	0.00941741	1.05147	0.294036
cg05017276	-5.09626	2.44323	-2.08587	0.0379807	0.412141	TRPS1	TSS200	-0.0481417	0.019431	-2.47757	0.013874
cg22805295	-5.19017	2.49139	-2.08324	0.0382217	0.412746	NA	NA	-0.209131	0.0751361	-2.78336	0.00578105
cg18449997	-5.26795	2.53058	-2.08172	0.0383618	0.413044	PTRF	Body	-0.0804655	0.0242489	-3.31832	0.00103716
cg20975297	-7.46304	3.58789	-2.08006	0.0385145	0.41356	NA	NA	-0.194185	0.107516	-1.80611	0.0720759
cg15318396	-8.34259	4.01865	-2.07597	0.0388949	0.414697	NA	NA	-0.33025	0.106922	-3.08869	0.00223192
cg22717227	-4.71069	2.27262	-2.0728	0.0391914	0.41561	C10orf53;C10orf53	TSS200;TSS200	-0.146153	0.0543129	-2.69094	0.00759426
cg20215535	9.94535	4.80091	2.07156	0.0393087	0.415918	NA	NA	0.881715	0.405444	2.17469	0.0305693
cg22967516	-2.76954	1.33698	-2.07149	0.0393151	0.415936	IREB2	TSS200	-0.0294419	0.0133114	-2.21178	0.0278657
cg16202970	2.49512	1.20454	2.07143	0.0393201	0.415947	POU3F2	1stExon	0.0176407	0.0146878	1.20105	0.230841
cg14627172	5.83083	2.81546	2.071	0.0393606	0.416018	NA	NA	0.023234	0.0340476	0.682398	0.495605
cg02583334	-4.94152	2.38868	-2.06873	0.0395755	0.416705	CCDC39	TSS1500	-0.0779458	0.0350009	-2.22696	0.0268199
cg01364851	-5.13003	2.48408	-2.06516	0.0399147	0.417688	DCAF16;NCAPG;NCAPG;DCAF16	1stExon;TSS200;TSS200;5'UTR	-0.267542	0.0918527	-2.91273	0.00389916
cg12138201	4.60397	2.23055	2.06405	0.0400202	0.418003	THADA;THADA;THADA	Body;Body;Body	0.354938	0.0738836	4.80402	2.65071e-06
cg00133811	3.9019	1.89123	2.06316	0.040106	0.418329	KIF5C	Body	0.470179	0.174888	2.68846	0.00764928
cg22387019	4.74542	2.30105	2.06228	0.04019	0.418602	RFTN2	TSS1500	0.569695	0.164106	3.4715	0.000607343
cg17367616	5.67286	2.75149	2.06174	0.0402417	0.418662	ARNTL2	TSS1500	0.426207	0.294005	1.44966	0.148378
cg24360459	-4.08475	1.98525	-2.05756	0.0406456	0.41991	PABPC4;PABPC4;PABPC4	TSS1500;TSS1500;TSS1500	-0.0647528	0.0270495	-2.39386	0.0173924
cg02280855	3.39874	1.65321	2.05584	0.0408119	0.420366	ABCB10	Body	0.0285409	0.0236578	1.20641	0.228773
cg09295252	4.95652	2.41238	2.05462	0.0409309	0.420752	NA	NA	0.0228157	0.0328338	0.694886	0.487757
cg18467110	-5.43549	2.64553	-2.0546	0.0409333	0.420752	SLC25A36;SLC25A36	Body;Body	-0.215136	0.076659	-2.8064	0.00539497
cg21232904	-4.16616	2.02783	-2.0545	0.0409429	0.420769	LMCD1;LMCD1;LMCD1;LMCD1;LMCD1-AS1	TSS200;TSS200;TSS200;TSS200;TSS200	-0.0735954	0.0365685	-2.01254	0.0452105
cg05337222	-3.37386	1.64225	-2.05442	0.0409506	0.420769	NA	NA	-0.16424	0.0655379	-2.50604	0.0128304
cg21395782	-4.95388	2.41149	-2.05428	0.0409636	0.420769	NDUFA13;TSSK6	TSS1500;TSS1500	-0.0862698	0.0437996	-1.96965	0.049957
cg02927870	4.11607	2.00427	2.05365	0.0410255	0.420976	OR2AE1	TSS1500	0.164766	0.0598618	2.75244	0.00633846
cg18760587	-4.79296	2.34087	-2.04751	0.0416289	0.42263	GNAI1	Body	-0.0738134	0.0298782	-2.47047	0.0141456
cg17809494	10.5792	5.16898	2.04668	0.0417112	0.422923	LPP;LPP;LPP	Body;Body;Body	1	0.425969	2.39873	0.0171681
cg14234805	2.85943	1.39793	2.04547	0.0418309	0.423183	RALGAPB	TSS200	0.00876618	0.00860633	1.01857	0.309367
cg15983528	6.13301	3.00391	2.04168	0.0422087	0.424119	NA	NA	0.299158	0.0954339	3.13472	0.00192072
cg27190410	-3.00869	1.47474	-2.04015	0.042362	0.424654	RNF19A	TSS200	-0.507324	0.245735	-2.06452	0.0399762
cg22359388	3.25465	1.59619	2.03901	0.0424759	0.424992	TRIM2;TRIM2	Body;5'UTR	0.0387356	0.0416605	0.929792	0.353355
cg04845368	2.88512	1.41516	2.03872	0.0425052	0.425099	ARHGAP40	Body	0.480528	0.238596	2.01398	0.0450577
cg22240814	6.26376	3.07337	2.03808	0.04257	0.425257	NA	NA	0.221992	0.11088	2.00209	0.0463297
cg05586384	14.499	7.14697	2.02869	0.0435249	0.427704	RTKN2	Body	-0.110737	0.37115	-0.298362	0.765669
cg03587843	-5.22687	2.58598	-2.02123	0.0442966	0.429573	NA	NA	-0.120593	0.0676857	-1.78167	0.0759892
cg05669873	2.76538	1.3686	2.02059	0.0443632	0.429772	GORASP1;TTC21A;TTC21A	1stExon;TSS200;TSS200	0.0118189	0.0109545	1.07891	0.281643
cg03393426	-5.93208	2.95971	-2.00427	0.046094	0.433945	NA	NA	-0.0773149	0.0348232	-2.22021	0.0272803
cg03396354	-4.82778	2.41014	-2.00311	0.0462192	0.43425	CCDC61	Body	-0.0696123	0.0356335	-1.95356	0.0518421
cg01963240	-6.1212	3.05836	-2.00147	0.0463974	0.434744	BMP4;BMP4;BMP4	5'UTR;5'UTR;5'UTR	-0.142363	0.0661639	-2.15167	0.0323591
cg13619606	3.83511	1.91815	1.99938	0.0466244	0.435377	MPV17L2;MPV17L2	5'UTR;1stExon	0.0166912	0.0104572	1.59614	0.111691
cg19090369	-4.64012	2.33492	-1.98728	0.0479576	0.438476	NA	NA	-0.203054	0.0464811	-4.36854	1.81846e-05
cg25530761	7.8055	3.93387	1.98418	0.0483037	0.439135	KANK1;KANK1;KANK1	5'UTR;5'UTR;5'UTR	1	0.48586	2.49068	0.0133845
cg07740476	-6.9136	3.48565	-1.98345	0.0483859	0.439278	MCF2L2;B3GNT5	Body;5'UTR	-0.117321	0.030306	-3.8712	0.00013753
cg09433733	-6.70948	3.38494	-1.98216	0.0485309	0.439577	HIST1H2AH;MIR3143;HIST1H2BK;HIST1H2BK	TSS1500;TSS1500;1stExon;5'UTR	-0.0990067	0.0454764	-2.1771	0.0303866
cg14947429	6.72113	3.39621	1.97901	0.0488865	0.440324	MKX	TSS1500	0.0328219	0.0406378	0.807669	0.420031
cg07289839	-3.12961	1.58643	-1.97274	0.0496016	0.442158	YES1	5'UTR	-0.0518171	0.0279781	-1.85206	0.0651682
cg18334412	-2.42613	1.23057	-1.97154	0.0497388	0.442452	CACNB4;CACNB4;CACNB4;CACNB4	1stExon;Body;Body;5'UTR	-0.0190396	0.0109768	-1.73453	0.0840282
cg09863845	-3.62676	1.84461	-1.96614	0.0503629	0.443963	C11orf30;C11orf30;C11orf30;C11orf30;C11orf30;C11orf30;C11orf30;C11orf30	ExonBnd;ExonBnd;ExonBnd;ExonBnd;Body;Body;Body;Body	-0.0425208	0.0248434	-1.71155	0.088191
cg12255318	3.07766	1.56648	1.96469	0.0505312	0.444329	TRIM39;HCG18;HCG18;TRIM39	5'UTR;Body;Body;TSS200	0.0116541	0.0114815	1.01504	0.311045
cg10384784	6.71436	3.419	1.96384	0.0506312	0.444524	ARHGAP21	TSS1500	0.00419129	0.0281258	0.149019	0.881656
cg08636535	-2.22904	1.13558	-1.96291	0.0507389	0.444826	NA	NA	-0.191697	0.0971587	-1.97303	0.0495684
cg22825944	-5.85188	2.98544	-1.96014	0.051064	0.445611	SLC12A4;SLC12A4;SLC12A4	TSS1500;TSS1500;TSS1500	-0.0636185	0.0231537	-2.74765	0.00642904
cg14773603	4.84641	2.47265	1.96	0.0510802	0.445631	NA	NA	0.408926	0.0797953	5.12468	5.87612e-07
cg24446923	-2.91116	1.48564	-1.95953	0.0511362	0.445716	RCAN3	TSS1500	-0.0340527	0.0148962	-2.28601	0.0230714
cg12078605	-4.58032	2.3405	-1.95698	0.0514363	0.446271	CTNNA2;LRRTM1;CTNNA2	Body;TSS200;Body	-0.079603	0.0301624	-2.63915	0.00882136
cg12997637	10.5174	5.38108	1.9545	0.0517302	0.446882	NRN1;NRN1;NRN1	1stExon;5'UTR;5'UTR	0.04022	0.0755757	0.532182	0.595061
cg00673251	-5.01656	2.56913	-1.95263	0.051953	0.447433	ECHDC3	TSS1500	-0.094864	0.0347998	-2.72599	0.00685354
cg05921581	4.78131	2.45739	1.94569	0.0527866	0.449341	KRT77	TSS1500	0.309431	0.0708995	4.36435	1.85113e-05
cg20675093	7.84611	4.03765	1.94323	0.0530839	0.449994	NA	NA	1	0.528596	2.21312	0.027772
cg09434832	-3.55507	1.83153	-1.94104	0.0533514	0.450663	ZNF616	5'UTR	-0.0713515	0.0255599	-2.79154	0.00564111
cg26780404	-3.9218	2.02171	-1.93984	0.0534974	0.450823	COL12A1;COL12A1	TSS1500;TSS1500	-0.0385493	0.0164324	-2.34593	0.019743
cg27113805	-4.36644	2.25102	-1.93976	0.0535074	0.450845	SLC4A7	TSS1500	-0.0386536	0.0163003	-2.37135	0.018464
cg08522107	-6.00625	3.10125	-1.93672	0.0538802	0.451785	ZNF354C	TSS1500	-0.0996525	0.0293213	-3.39864	0.000785235
cg12624894	3.60922	1.86739	1.93276	0.0543693	0.452855	KIF3A	TSS200	0.0244539	0.0334171	0.731777	0.464974
cg05038977	-5.35756	2.77284	-1.93216	0.0544434	0.452976	EIF4A1	1stExon	-0.122069	0.0440561	-2.77076	0.00600265
cg11316940	-6.58184	3.40848	-1.93102	0.0545848	0.45318	NA	NA	-0.0788842	0.0325759	-2.42155	0.0161499
cg18841894	-5.06331	2.62928	-1.92574	0.0552448	0.454648	SOD1	TSS200	-0.069003	0.0261111	-2.64267	0.00873247
cg10796745	-6.7536	3.50959	-1.92433	0.0554216	0.454944	FNTA;FNTA	TSS1500;TSS1500	-0.123708	0.0386722	-3.19888	0.00155348
cg27089000	9.63933	5.01376	1.92257	0.0556432	0.455443	SLC41A2	Body	0.534236	0.287388	1.85893	0.064184
cg26933632	-2.84381	1.48746	-1.91186	0.0570106	0.458372	CDR2	Body	-0.440008	0.238227	-1.84701	0.0658992
cg01606576	-5.76425	3.01795	-1.90999	0.0572524	0.458853	PPIL5;PPIL5	TSS1500;TSS1500	-0.146942	0.0478516	-3.07078	0.00236503
cg25517211	-5.2151	2.73231	-1.90868	0.057422	0.459099	SNRPD1	TSS200	-0.0965019	0.0454042	-2.12539	0.0345115
cg06523022	3.5156	1.84246	1.9081	0.0574967	0.459264	NA	NA	0.0222387	0.0236049	0.942123	0.347018
cg08167214	-4.90455	2.58057	-1.90057	0.0584817	0.461382	CENPN;CENPN;CENPN;C16orf61	TSS200;TSS200;TSS200;5'UTR	-0.147445	0.053527	-2.75459	0.00629815
cg15297153	3.15837	1.66322	1.89895	0.0586958	0.461943	MEF2C;MEF2C;MEF2C-AS1;MEF2C-AS1;MEF2C-AS1	5'UTR;5'UTR;Body;Body;Body	0.015391	0.0225978	0.681083	0.496434
cg13604794	-2.7454	1.44785	-1.8962	0.05906	0.462801	DLX4;DLX4;DLX4	Body;5'UTR;1stExon	-0.0938607	0.0436236	-2.1516	0.0323643
cg02008727	2.03282	1.07287	1.89474	0.059254	0.463207	KIAA1409;KIAA1409;BTBD7;BTBD7	1stExon;5'UTR;TSS200;TSS200	0.00962701	0.00794735	1.21135	0.226879
cg02337568	-3.35549	1.77248	-1.89311	0.059471	0.463667	SH2B3	TSS1500	-0.0501447	0.0204846	-2.44792	0.0150405
cg24690945	-3.29903	1.74879	-1.88647	0.0603637	0.465854	TIMM50	1stExon	-0.037534	0.0168105	-2.23277	0.0264289
cg15494117	-2.32737	1.23561	-1.88359	0.0607543	0.466377	TERC	TSS200	-0.0474819	0.0150454	-3.1559	0.0017914
cg18217172	3.65802	1.9427	1.88296	0.0608401	0.4666	REPS1;REPS1;REPS1;REPS1	1stExon;5'UTR;5'UTR;1stExon	0.0120499	0.0144312	0.834991	0.404501
cg15110162	-3.0132	1.60116	-1.88188	0.0609868	0.46683	NA	NA	-0.260385	0.116943	-2.2266	0.0268443
cg16772035	-5.08824	2.70419	-1.88161	0.0610233	0.466872	ABCB1	5'UTR	-0.0606445	0.022863	-2.65252	0.00848855
cg04729730	-3.60638	1.918	-1.88028	0.0612053	0.467201	NA	NA	-0.134419	0.0645594	-2.08209	0.0383273
cg06877317	13.2069	7.02911	1.87889	0.0613955	0.467446	NA	NA	1	0.666907	2.28206	0.0233071
cg01060165	-3.51837	1.87695	-1.87451	0.0619985	0.468594	MED25	TSS200	-0.101488	0.0393077	-2.58187	0.0103831
cg08965527	-7.77411	4.16011	-1.86873	0.0628025	0.470096	HSDL1;LRRC50;HSDL1	5'UTR;TSS1500;5'UTR	-0.262375	0.0874575	-3.00003	0.00296579
cg11520985	-7.06877	3.78391	-1.86811	0.0628884	0.470276	SSR1	1stExon	-0.175156	0.0664198	-2.63711	0.00887303
cg08815978	-3.177	1.7078	-1.86029	0.0639916	0.472596	RHEB	Body	-0.093463	0.0342808	-2.72639	0.00684542
cg12002142	-2.47031	1.32841	-1.85961	0.0640883	0.472807	LPCAT4	TSS1500	-0.0268412	0.0139702	-1.92132	0.0558021
cg09878554	-4.79771	2.58198	-1.85816	0.0642948	0.473229	SMARCD1;SMARCD1	TSS200;TSS200	-0.0687823	0.0255476	-2.69232	0.00756384
cg12313606	4.78116	2.57369	1.85771	0.0643583	0.473327	NA	NA	0.290838	0.108365	2.68388	0.00775191
cg23400208	-5.412	2.91388	-1.85732	0.0644143	0.4734	PHYHIPL;PHYHIPL	TSS1500;TSS1500	-0.324265	0.124834	-2.59758	0.00993198
cg25140180	4.70611	2.53897	1.85356	0.0649532	0.474415	NA	NA	0.38805	0.098792	3.92796	0.000110242
cg03433549	5.39595	2.91379	1.85187	0.0651959	0.474875	PA2G4	Body	0.0126543	0.0155059	0.816096	0.415204
cg25416067	-7.64913	4.14381	-1.84592	0.0660587	0.476377	SEPT9;SEPT9;SEPT9;SEPT9	5'UTR;5'UTR;Body;1stExon	-0.710566	0.270684	-2.62508	0.00918407
cg22878627	5.35092	2.90003	1.84512	0.0661744	0.476581	MECOM	Body	0.0190802	0.0254583	0.749469	0.454263
cg25140951	6.18795	3.36205	1.84053	0.0668478	0.477864	VKORC1;VKORC1	TSS1500;TSS1500	0.0124365	0.041234	0.301607	0.763196
cg04161948	3.73892	2.03146	1.84051	0.0668509	0.477864	NA	NA	0.446929	0.207422	2.15469	0.0321192
cg18264306	-5.00258	2.72317	-1.83705	0.0673623	0.478823	ARL6;ARL6	TSS200;TSS200	-0.0431821	0.0248268	-1.73934	0.0831775
cg17397592	-3.30992	1.80532	-1.83342	0.0679011	0.479754	IQCA1	TSS1500	-0.0545042	0.0260331	-2.09365	0.0372749
cg01044662	-3.14328	1.71564	-1.83213	0.0680937	0.480143	C2orf3	TSS1500	-0.491065	0.269647	-1.82114	0.0697524
cg27020690	-4.01518	2.19437	-1.82977	0.0684476	0.48083	NA	NA	-0.153337	0.0363026	-4.22387	3.34078e-05
cg13368215	3.2153	1.75853	1.8284	0.0686533	0.481247	SLC26A11;SLC26A11;SLC26A11;SLC26A11;SGSH	TSS200;TSS200;TSS200;TSS200;1stExon	0.0150959	0.0147024	1.02677	0.305499
cg12900517	-3.13571	1.71646	-1.82685	0.0688869	0.481743	KIAA0196;KIAA0196	ExonBnd;Body	-0.0163418	0.0201732	-0.810075	0.41865
cg02976054	4.9598	2.72737	1.81853	0.0701517	0.484123	NA	NA	0.0504365	0.0381666	1.32148	0.18752
cg16202340	-3.33771	1.83629	-1.81764	0.0702879	0.48434	NA	NA	-0.0734521	0.0361661	-2.03097	0.0432916
cg19451038	8.03269	4.42197	1.81654	0.0704566	0.48466	ANKRD42	TSS1500	0.00690084	0.0239079	0.288642	0.773089
cg01866190	3.01266	1.66037	1.81445	0.0707786	0.485314	PTPN2;PTPN2;PTPN2;PTPN2;PTPN2;PTPN2;PTPN2;PTPN2	1stExon;1stExon;1stExon;1stExon;5'UTR;5'UTR;5'UTR;5'UTR	0.0102457	0.0107433	0.953681	0.341145
cg24966460	-5.24346	2.89661	-1.81021	0.0714364	0.486686	TERF2IP;KARS;KARS	Body;TSS1500;TSS1500	-0.0717981	0.038684	-1.85601	0.0646005
cg05079659	6.53192	3.61543	1.80668	0.0719867	0.487706	LOC101927798	TSS200	0.669117	0.280359	2.38664	0.01773
cg23517124	6.62256	3.66564	1.80666	0.07199	0.487706	RACGAP1;RACGAP1;RACGAP1	TSS200;TSS200;TSS200	0.00995719	0.0145663	0.683577	0.494861
cg04879391	-4.34915	2.40862	-1.80566	0.0721463	0.487963	ZFP64	Body	-0.119996	0.0457485	-2.62295	0.00924008
cg06233658	3.79705	2.11602	1.79443	0.0739243	0.490879	MAD1L1;MAD1L1;MAD1L1	Body;Body;Body	0.200992	0.0508177	3.95515	9.90658e-05
cg03762404	-4.73096	2.63839	-1.79313	0.074133	0.491351	MTX1;MTX1	Body;Body	-0.086642	0.0397949	-2.17721	0.0303783
cg12182643	-3.14722	1.75581	-1.79246	0.0742394	0.491573	RNF19A	TSS1500	-0.521055	0.287049	-1.81521	0.0706613
cg16294310	-3.72215	2.08052	-1.78905	0.0747893	0.492704	TRABD	5'UTR	-0.109482	0.0535818	-2.04327	0.0420495
cg16126280	2.24407	1.25445	1.78889	0.0748145	0.492749	EBF1	TSS1500	0.0156856	0.0155487	1.0088	0.314023
cg04017769	2.51758	1.40863	1.78726	0.0750789	0.493171	TACC1;TACC1;TACC1;TACC1;TACC1	5'UTR;5'UTR;1stExon;1stExon;5'UTR	0.00540778	0.0122688	0.440777	0.659747
cg26415394	4.22119	2.36189	1.78721	0.0750868	0.493171	DLST	TSS1500	0.0283224	0.0280232	1.01068	0.313126
cg23358710	-3.70068	2.07424	-1.78411	0.0755905	0.494007	MRC2	TSS200	-0.0507985	0.0191168	-2.65727	0.00837302
cg04898035	4.58235	2.57712	1.77809	0.0765761	0.495636	MTUS1;MTUS1	5'UTR;5'UTR	0.544658	0.100727	5.40725	1.46711e-07
cg12502025	3.63554	2.05318	1.77068	0.0778033	0.497825	CPSF2;NDUFB1	TSS1500;Body	0.0347628	0.0533816	0.651213	0.515493
cg16579347	-5.80972	3.28524	-1.76843	0.0781798	0.498481	SLC33A1	TSS200	-0.0991992	0.0319012	-3.10957	0.00208536
cg24938210	4.24877	2.41767	1.75738	0.0800479	0.502	C10orf105;CDH23	TSS1500;Body	0.588836	0.304795	1.93191	0.0544741
cg00911551	5.96347	3.39476	1.75667	0.0801698	0.502201	NECAP1;NECAP1	TSS200;TSS200	0.0151605	0.0142939	1.06063	0.289859
cg01571579	-4.67221	2.66042	-1.75619	0.080251	0.502322	ADSS	TSS200	-0.110532	0.040138	-2.75379	0.0063132
cg12224394	-3.62524	2.06429	-1.75617	0.0802555	0.502327	PNKD;AAMP;PNKD	TSS1500;1stExon;TSS1500	-0.0681443	0.0380091	-1.79284	0.0741787
cg07576142	-4.46577	2.55091	-1.75065	0.0812033	0.503891	GPC6	1stExon	-0.117777	0.0723965	-1.62684	0.105002
cg17490921	-6.92571	3.96423	-1.74705	0.0818274	0.505019	ZNF259	TSS200	-0.26383	0.103793	-2.54189	0.0116158
cg26423539	-3.87984	2.22259	-1.74564	0.0820728	0.505348	PHF5A;ACO2	TSS200;TSS1500	-0.060166	0.0289343	-2.0794	0.0385764
cg10009297	-4.72125	2.7189	-1.73646	0.0836859	0.508176	MYO19;MYO19;MYO19;PIGW	5'UTR;5'UTR;5'UTR;TSS1500	-0.13753	0.0510233	-2.69544	0.00749529
cg03889810	4.25418	2.46526	1.72565	0.0856168	0.511544	NA	NA	0.28296	0.0791113	3.57674	0.000415893
cg16808910	-3.42864	1.98722	-1.72534	0.0856725	0.511674	TRIM26	5'UTR	-0.0240851	0.0126959	-1.89708	0.0589434
cg19068334	2.75813	1.60028	1.72353	0.0859998	0.512196	NA	NA	0.558416	0.206506	2.70412	0.00730772
cg11748417	-3.55027	2.07361	-1.71213	0.0880846	0.515501	LOC388789	Body	-0.0244821	0.0217885	-1.12363	0.262223
cg00426921	1.94311	1.13666	1.70949	0.0885713	0.516228	PHGDH	Body	0.00753425	0.0100209	0.751851	0.452831
cg17096665	2.46743	1.44548	1.70699	0.0890359	0.517129	TTC32	TSS1500	0.00918942	0.0145162	0.633045	0.52727
cg03488779	7.00646	4.10742	1.7058	0.0892573	0.517388	FAM83D	Body	0.573749	0.406329	1.41203	0.159156
cg26687661	-2.87818	1.69455	-1.6985	0.0906286	0.519498	NA	NA	-0.0243989	0.0151943	-1.60579	0.109553
cg12088569	-2.85373	1.68017	-1.69848	0.0906331	0.519502	C1orf56	TSS200	-0.0790639	0.040721	-1.9416	0.0532824
cg19195465	-4.03776	2.37852	-1.69759	0.0907998	0.519776	USP37;RQCD1;RQCD1;RQCD1;RQCD1;RQCD1;RQCD1;RQCD1	TSS1500;5'UTR;5'UTR;5'UTR;1stExon;1stExon;1stExon;Body	-0.0361051	0.0248586	-1.45242	0.147609
cg08802838	-2.35453	1.39035	-1.69348	0.0915805	0.521	MKRN1;MKRN1;MKRN1;MKRN1;MKRN1;MKRN1;MKRN1	5'UTR;1stExon;1stExon;1stExon;5'UTR;5'UTR;Body	-0.0142647	0.0102176	-1.39609	0.163897
cg14088961	5.35963	3.1703	1.69057	0.0921354	0.521787	NA	NA	0.759413	0.312407	2.43084	0.015751
cg23555638	3.34298	1.98076	1.68773	0.0926808	0.522736	TMEM9;TMEM9;TMEM9;TMEM9;TMEM9;TMEM9;TMEM9;TMEM9;TMEM9;TMEM9;TMEM9	TSS200;TSS200;TSS200;TSS200;TSS200;TSS200;TSS200;TSS200;TSS200;TSS200;5'UTR	0.0340793	0.0282901	1.20464	0.229456
cg16989148	-4.14341	2.4674	-1.67926	0.0943216	0.525058	NFE2L1	TSS200	-0.109736	0.0496721	-2.20921	0.0280458
cg11799172	-5.11152	3.04717	-1.67747	0.0946717	0.525628	ZEB1;ZEB1;ZEB1;LOC220930;ZEB1	TSS1500;Body;TSS1500;Body;TSS1500	-0.0852147	0.0336739	-2.53059	0.0119871
cg12805593	2.88803	1.72385	1.67534	0.0950891	0.526138	WDR12;ALS2CR8;ALS2CR8;ALS2CR8	TSS200;TSS200;5'UTR;1stExon	0.00769305	0.0105103	0.731954	0.464866
cg05984096	8.31826	4.96738	1.67458	0.0952381	0.526381	CSK;CSK	5'UTR;5'UTR	0.132459	0.23008	0.57571	0.565317
cg09964204	-2.82728	1.69096	-1.67199	0.0957473	0.527277	MAGI1;MAGI1;MAGI1;MAGI1;MAGI1;MAGI1	5'UTR;5'UTR;1stExon;1stExon;5'UTR;1stExon	-0.182302	0.079929	-2.2808	0.0233827
cg23542284	-5.46683	3.27482	-1.66935	0.0962696	0.528099	NR2C2AP	TSS200	-0.205439	0.0671421	-3.05976	0.00245059
cg03429475	-2.67268	1.60118	-1.66919	0.0963019	0.528155	ZNF668;ZNF646	TSS200;TSS200	-0.0278636	0.0146806	-1.89799	0.0588227
cg21737024	1.99114	1.19555	1.66546	0.097044	0.529389	DCTPP1	1stExon	0.0150637	0.0154462	0.975239	0.330362
cg24700835	3.41218	2.05016	1.66435	0.0972658	0.529728	TRAP1;TRAP1	Body;Body	0.41371	0.0959388	4.31222	2.30859e-05
cg10865371	3.22003	1.93664	1.66269	0.0975974	0.530149	RBFOX1;RBFOX1;RBFOX1	TSS1500;TSS200;TSS200	0.0207266	0.0281477	0.73635	0.462192
cg03796549	-3.24472	1.95614	-1.65874	0.0983938	0.531303	LGALS8-AS1;LGALS8;LGALS8;LGALS8;LGALS8;LGALS8;LGALS8	Body;1stExon;1stExon;5'UTR;5'UTR;TSS200;5'UTR	-0.541442	0.333034	-1.62579	0.105226
cg10932018	2.72173	1.65468	1.64487	0.101224	0.53559	NA	NA	0.0126885	0.0169631	0.748007	0.455143
cg14053653	2.30962	1.41449	1.63283	0.103734	0.539476	ITGA11	Body	0.352815	0.182838	1.92966	0.0547539
cg10270798	2.46214	1.52454	1.61501	0.107541	0.545016	FAM107B;FAM107B;FAM107B;FAM107B;FAM107B;FAM107B;FAM107B;FAM107B;FAM107B;FAM107B	5'UTR;5'UTR;5'UTR;5'UTR;5'UTR;5'UTR;5'UTR;5'UTR;Body;5'UTR	0.401601	0.244102	1.64522	0.101151
cg16054651	4.45786	2.76081	1.61469	0.107609	0.545128	SMOC1;SMOC1	Body;Body	0.435603	0.379725	1.14715	0.252389
cg04236580	2.47289	1.53248	1.61365	0.107835	0.545415	PTPDC1;PTPDC1	TSS200;TSS200	0.0066776	0.0104918	0.636456	0.525048
cg04471045	2.84951	1.76728	1.61237	0.108115	0.545669	BAI1	Body	0.318007	0.122195	2.60246	0.00979542
cg23866755	-4.30313	2.67158	-1.61071	0.108476	0.54627	CNP	Body	-0.0579585	0.0218795	-2.64899	0.0085752
cg09496544	8.79385	5.47934	1.60491	0.109746	0.548155	CELF4;CELF4;CELF4;CELF4	Body;Body;Body;Body	1	0.414697	2.97342	0.00322596
cg26501027	-4.08674	2.55783	-1.59774	0.111335	0.550647	RAET1K	TSS200	-0.115283	0.0378759	-3.04369	0.0025804
cg06549216	-3.66942	2.29702	-1.59747	0.111395	0.550728	SFRP2;SFRP2	5'UTR;1stExon	-0.052864	0.0404417	-1.30717	0.192329
cg19738576	1.99975	1.25242	1.59671	0.111564	0.55098	TMEM48;TMEM48;TMEM48	TSS200;TSS200;TSS200	0.0145605	0.0155131	0.938593	0.348824
cg11712217	-3.86292	2.43878	-1.58396	0.114438	0.554888	NA	NA	-0.223672	0.0853078	-2.62194	0.00926667
cg10620784	2.58805	1.63845	1.57958	0.115439	0.556286	ZFP90;ZFP90;ZFP90;ZFP90;ZFP90;ZFP90;ZFP90;ZFP90;ZFP90	5'UTR;5'UTR;5'UTR;5'UTR;5'UTR;5'UTR;Body;Body;Body	0.0153668	0.0166149	0.924877	0.355901
cg07071978	-4.92618	3.14529	-1.56621	0.118534	0.560526	FRMD4A	Body	-0.066033	0.037085	-1.78058	0.0761665
cg12510675	-4.12805	2.63962	-1.56388	0.11908	0.56127	ARMC6;SUGP2;SUGP2;ARMC6	5'UTR;TSS1500;TSS1500;5'UTR	-0.0377781	0.032943	-1.14677	0.252547
cg06552799	-3.09394	1.97843	-1.56383	0.119092	0.561274	ZNF638;ZNF638	5'UTR;5'UTR	-0.0607319	0.0351778	-1.72642	0.0854775
cg17679743	-2.47467	1.5852	-1.56111	0.119733	0.562163	NA	NA	-0.334424	0.148693	-2.2491	0.0253567
cg04165128	-4.79622	3.07675	-1.55886	0.120265	0.562917	PPP2R1A	TSS200	-0.095891	0.0356245	-2.69172	0.0075771
cg24134304	-3.43343	2.20368	-1.55805	0.120457	0.563182	B2M	TSS200	-0.022324	0.0171855	-1.299	0.195112
cg27568860	-4.12127	2.64658	-1.5572	0.120658	0.563426	CBX3;HNRNPA2B1;HNRNPA2B1;CBX3	TSS1500;TSS1500;TSS1500;TSS200	-0.0510927	0.0303052	-1.68594	0.0930267
cg03353699	3.67655	2.36289	1.55595	0.120955	0.56382	KIAA1949;KIAA1949	3'UTR;3'UTR	0.639343	0.285246	2.24137	0.0258595
cg09048586	-2.1725	1.40423	-1.54711	0.123071	0.566387	TRIM23;C5orf44;TRIM23;TRIM23;C5orf44;C5orf44;C5orf44	TSS200;TSS1500;TSS200;TSS200;TSS1500;TSS1500;TSS1500	-0.020759	0.0123401	-1.68224	0.0937419
cg11727029	-4.02858	2.61593	-1.54002	0.124792	0.568854	UNC45A;UNC45A	TSS200;5'UTR	-0.0212353	0.0125005	-1.69876	0.0905797
cg02495519	-3.4847	2.26974	-1.53529	0.125948	0.570241	DCUN1D3;LYRM1;LYRM1;LYRM1;LYRM1	TSS200;TSS1500;1stExon;5'UTR;TSS1500	-0.194891	0.0803801	-2.42461	0.0160176
cg05198960	4.41869	2.88064	1.53392	0.126283	0.570629	ANKLE2	Body	0.341994	0.131395	2.60279	0.00978604
cg04011206	-3.33726	2.17692	-1.53302	0.126506	0.570965	NA	NA	-0.116249	0.0470669	-2.46987	0.0141688
cg05411579	3.28587	2.14921	1.52888	0.12753	0.572308	PVRL1;PVRL1;PVRL1	Body;Body;Body	0.389964	0.181129	2.15297	0.0322556
cg14320530	-5.76651	3.79681	-1.51878	0.130053	0.575744	NA	NA	-1	0.412214	-2.47979	0.0137899
cg09916232	-3.82892	2.54004	-1.50742	0.132935	0.579449	MARCH7;MARCH7;MARCH7;MARCH7	TSS200;Body;Body;Body	-0.0282258	0.0572188	-0.493295	0.622227
cg07965447	-2.44081	1.62047	-1.50624	0.133239	0.579754	KCTD1;KCTD1;KCTD1;KCTD1;KCTD1	TSS1500;TSS200;Body;5'UTR;5'UTR	-0.0697764	0.0320809	-2.17502	0.0305444
cg14748538	2.97046	1.98152	1.49909	0.135084	0.581859	NOXA1;NOXA1;NOXA1;EXD3;EXD3;EXD3;EXD3	TSS200;TSS200;TSS200;TSS200;TSS200;TSS200;TSS200	0.0120849	0.016424	0.735808	0.462521
cg08507393	5.40068	3.60365	1.49867	0.135191	0.582015	DNAH9	Body	0.723049	0.292451	2.47238	0.0140723
cg08863539	-3.03564	2.04047	-1.48771	0.138057	0.58564	ZNF555	TSS200	-0.0648431	0.0268932	-2.41114	0.0166078
cg19375796	-7.24391	4.89967	-1.47845	0.140517	0.588523	GLYCTK;GLYCTK;GLYCTK;GLYCTK;GLYCTK;GLYCTK	TSS200;TSS200;TSS200;TSS200;TSS200;TSS200	-0.392384	0.111618	-3.51543	0.000519109
cg15624335	-3.53497	2.3975	-1.47444	0.141592	0.58959	TXK	TSS1500	-0.222292	0.195338	-1.13799	0.256191
cg21893737	4.08623	2.77389	1.4731	0.141952	0.590012	LBR;LBR	TSS1500;TSS200	-2.16328e-05	0.0244207	-0.000885839	0.999294
cg08278741	-3.89367	2.64331	-1.47303	0.141972	0.590041	NA	NA	-0.156099	0.0872574	-1.78895	0.0748044
cg00852019	3.92559	2.66698	1.47192	0.14227	0.590388	CDH1	Body	0.356145	0.0962822	3.69897	0.000264927
cg01767599	3.45417	2.35136	1.46901	0.143058	0.591318	CNR1;CNR1;CNR1;CNR1	5'UTR;5'UTR;5'UTR;5'UTR	0.228936	0.0621268	3.68497	0.000279137
cg22307009	-4.27869	2.91577	-1.46743	0.143487	0.591745	NAPA	TSS1500	-0.0616956	0.0324407	-1.90179	0.0583208
cg14126688	-2.29608	1.57461	-1.45819	0.146014	0.594753	LOC404266;LOC404266;LOC404266;HOXB5;LOC404266	Body;Body;Body;TSS1500;Body	-0.0392978	0.0182647	-2.15158	0.0323664
cg01335781	-3.47096	2.39703	-1.44802	0.148834	0.597703	TTC14;TTC14	TSS200;TSS200	-0.0494164	0.0241521	-2.04605	0.0417731
cg25629947	-3.76153	2.61651	-1.43761	0.151766	0.600871	ENO4	TSS200	-0.0449731	0.0189387	-2.37466	0.0183026
cg02427112	-2.51424	1.75043	-1.43636	0.152122	0.60131	NA	NA	-0.0605167	0.0343555	-1.76148	0.0793502
cg05091519	-2.8816	2.01286	-1.4316	0.153479	0.602922	PAX6	TSS200	-0.0392724	0.0171412	-2.29111	0.02277
cg14881098	2.14374	1.50209	1.42718	0.154748	0.604374	RIC8B	TSS1500	0.00599186	0.0157776	0.379771	0.70443
cg05467890	3.30587	2.32139	1.42409	0.155637	0.605326	SSPO	Body	0.389837	0.0965217	4.03885	7.10377e-05
cg18752041	3.12757	2.2014	1.42072	0.156615	0.606468	NCAM1;NCAM1	Body;Body	0.305823	0.170656	1.79205	0.0743064
cg22567621	2.12347	1.49534	1.42006	0.156808	0.606672	PTCHD2	TSS200	0.00464418	0.0111585	0.416202	0.677611
cg15173196	-4.56814	3.22766	-1.41531	0.158194	0.608266	UBE2T	TSS200	-0.0395822	0.0350002	-1.13091	0.25915
cg00713953	-2.33745	1.65751	-1.41022	0.159688	0.609946	STK11IP	TSS200	-0.0289277	0.0162156	-1.78395	0.0756168
cg04319929	-3.24323	2.30124	-1.40934	0.159948	0.610234	NA	NA	-0.0470899	0.0915887	-0.514146	0.607594
cg21868348	6.02063	4.30687	1.39791	0.163349	0.613865	STBD1;FAM47E-STBD1	Body;Body	0.736944	0.382361	1.92735	0.0550424
cg14006031	2.77533	1.99456	1.39145	0.165297	0.616026	NA	NA	0.180731	0.0565321	3.19697	0.00156339
cg23069677	-5.09474	3.66256	-1.39103	0.165423	0.616173	LSM10	TSS200	-0.115063	0.0531202	-2.16609	0.0312275
cg20157985	-2.25011	1.63122	-1.37941	0.168973	0.619998	RAD54B	Body	-0.0323179	0.0356321	-0.906987	0.365267
cg11361344	-2.63222	1.91151	-1.37704	0.169704	0.620793	NA	NA	-0.0355592	0.0376758	-0.943822	0.346151
cg17972590	2.46953	1.80468	1.3684	0.172386	0.623573	PDIA5;PDIA5	Body;Body	0.295203	0.0985868	2.99434	0.00301976
cg05690685	-3.40061	2.48889	-1.36632	0.173038	0.624168	NA	NA	-0.258574	0.310674	-0.8323	0.406015
cg06063729	-3.02074	2.22446	-1.35797	0.175669	0.626848	RASSF1;RASSF1;RASSF1;RASSF1	1stExon;Body;Body;5'UTR	-0.0194032	0.015701	-1.2358	0.217667
cg22503308	4.25591	3.14093	1.35498	0.176617	0.62791	PDE4D	5'UTR	0.606009	0.208939	2.90042	0.0040505
cg11144316	4.78339	3.54743	1.34841	0.178719	0.630085	ABCC2	Body	0.481179	0.207657	2.31718	0.0212836
cg16339100	-2.01466	1.50701	-1.33686	0.182455	0.633723	NA	NA	-0.0193433	0.0148183	-1.30537	0.19294
cg00046560	-2.9703	2.27023	-1.30837	0.191922	0.642919	SNRPA1	TSS200	-0.0805763	0.0485093	-1.66105	0.0979282
cg23370536	2.22459	1.70222	1.30687	0.192428	0.643393	KIT;KIT	TSS1500;TSS1500	0.017022	0.0461816	0.368588	0.712739
cg07856758	-3.99461	3.09731	-1.2897	0.198318	0.648935	ZNF527	TSS1500	-0.0873536	0.0354012	-2.46753	0.0142598
cg02115911	-2.93976	2.29802	-1.27926	0.201964	0.652426	NA	NA	-0.0567797	0.0574985	-0.9875	0.32433
cg24628714	2.91417	2.28914	1.27304	0.204157	0.654562	CLMN	Body	0.167292	0.0522402	3.20235	0.00153558
cg19508488	3.16189	2.49861	1.26546	0.206856	0.657148	RIF1;RIF1	1stExon;5'UTR	-0.0192342	0.0381273	-0.504474	0.614363
cg19972312	2.81738	2.22771	1.2647	0.20713	0.657397	USP35	Body	0.29347	0.0899498	3.2626	0.00125409
cg10420089	1.9556	1.54777	1.2635	0.20756	0.65781	MTHFD1L;MTHFD1L;MTHFD1L;MTHFD1L	TSS200;Body;Body;Body	0.00500299	0.0163944	0.305165	0.760489
cg13046164	-2.4573	1.94878	-1.26094	0.208478	0.658632	UNC50;C2orf64	TSS1500;Body	-0.0152577	0.0243372	-0.62693	0.531264
cg15964611	3.62317	2.88747	1.25479	0.210699	0.660763	OPCML	TSS200	0.035588	0.161436	0.220447	0.825699
cg09629903	-2.74467	2.18774	-1.25457	0.210779	0.66083	NA	NA	-0.0904861	0.0728128	-1.24272	0.215108
cg04143120	5.56193	4.45892	1.24737	0.213402	0.663155	NA	NA	0.564339	0.282189	1.99986	0.0465721
cg16640057	-1.40017	1.12819	-1.24108	0.215714	0.665275	ATP5O	TSS200	-0.0121044	0.0153272	-0.789734	0.430414
cg23077509	-3.51624	2.86024	-1.22935	0.220069	0.669488	XRN1;XRN1;XRN1;XRN1	5'UTR;1stExon;5'UTR;1stExon	-0.0925535	0.0475875	-1.94491	0.0528807
cg07026001	-2.11368	1.72467	-1.22556	0.22149	0.670786	WDR5	TSS200	-0.0337007	0.021639	-1.55741	0.120609
cg16727151	2.797	2.28724	1.22287	0.222504	0.67176	ACIN1;ACIN1;ACIN1;ACIN1;ACIN1	Body;Body;Body;Body;Body	0.000816876	0.0116479	0.0701306	0.944144
cg06698844	-2.4052	1.97049	-1.22061	0.223357	0.672572	ACTR1B	TSS1500	-0.291991	0.20522	-1.42282	0.156004
cg27000503	3.70816	3.0471	1.21695	0.224744	0.673729	CSNK1G2	5'UTR	0.333226	0.147818	2.25429	0.0250236
cg19863760	-1.4482	1.20572	-1.20111	0.230817	0.679507	RTKN;RTKN;RTKN;RTKN;RTKN	1stExon;1stExon;5'UTR;5'UTR;Body	-0.0167015	0.0143136	-1.16682	0.244367
cg05153782	2.47964	2.06961	1.19812	0.231978	0.680538	FSIP2	Body	0.244995	0.0609812	4.01755	7.73529e-05
cg26580904	1.72473	1.44006	1.19768	0.232149	0.680676	NA	NA	0.28424	0.188381	1.50886	0.132568
cg17663627	1.59024	1.34348	1.18367	0.237642	0.685387	NA	NA	0.237419	0.133381	1.78	0.0762617
cg18297027	4.28724	3.63305	1.18007	0.23907	0.686577	RAPGEF1;RAPGEF1;RAPGEF1	TSS200;Body;Body	0.0568543	0.40783	0.139407	0.889238
cg18345226	-1.829	1.55856	-1.17352	0.241677	0.688777	NA	NA	-0.0454214	0.0405398	-1.12042	0.263587
cg18853669	3.83941	3.29478	1.1653	0.244982	0.691656	NA	NA	0.511575	0.230282	2.22152	0.0271908
cg24579618	3.51902	3.03892	1.15798	0.247949	0.694061	CASP9;CASP9;CASP9;CASP9;CASP9	Body;Body;Body;Body;Body	0.52915	0.345894	1.5298	0.1273
cg04741853	1.6425	1.41852	1.15789	0.247987	0.694079	NA	NA	0.000802384	0.0166024	0.0483293	0.961491
cg05543112	-2.50497	2.18753	-1.14512	0.253231	0.698387	NA	NA	-0.114531	0.114751	-0.998088	0.319179
cg16187147	2.22425	1.95347	1.13861	0.255928	0.700711	NA	NA	0.0652658	0.0418115	1.56095	0.11977
cg25017837	-2.56411	2.28186	-1.12369	0.262196	0.705708	WDR25;WARS;WARS;WARS;WARS;WDR25	TSS1500;5'UTR;TSS1500;5'UTR;TSS1500;TSS1500	-0.020908	0.0206612	-1.01195	0.312519
cg09841779	1.54815	1.37794	1.12352	0.262267	0.705761	KEAP1;KEAP1	5'UTR;TSS200	0.00305695	0.0175761	0.173927	0.862061
cg26748435	-2.9149	2.62275	-1.11139	0.267443	0.709772	MTHFD1;MTHFD1;MIR548AZ	5'UTR;1stExon;Body	-0.136939	0.0724083	-1.89121	0.0597259
cg05732749	-2.43834	2.19913	-1.10878	0.268568	0.710624	NAGA	TSS1500	-0.0772209	0.039171	-1.97138	0.0497576
cg08540840	1.78097	1.62487	1.09607	0.274079	0.714849	PHF10;PHF10	Body;Body	0.0001856	0.0133985	0.0138523	0.988959
cg21493633	2.3891	2.18122	1.0953	0.274413	0.715106	TLL1	Body	0.0278025	0.0236192	1.17712	0.240243
cg01486479	1.36125	1.25778	1.08227	0.280151	0.719459	SUPT20H;SUPT20H;SUPT20H;SUPT20H;SUPT20H;SUPT20H	5'UTR;5'UTR;5'UTR;5'UTR;1stExon;TSS200	0.00185728	0.00839012	0.221366	0.824984
cg08353062	-2.26418	2.11311	-1.07149	0.284958	0.723016	UGDH;UGDH	1stExon;5'UTR	-0.0300496	0.0198582	-1.51321	0.131461
cg27279253	4.6079	4.3067	1.06994	0.285656	0.723601	CASC5;CASC5	5'UTR;5'UTR	-0.000352243	0.0359795	-0.00979009	0.992196
cg17236617	-2.53738	2.37381	-1.06891	0.286118	0.723915	ACOT7	TSS1500	-0.0344547	0.019574	-1.76023	0.0795637
cg06636971	2.79703	2.63319	1.06222	0.289136	0.726148	FAM65B	TSS1500	0.000199989	0.0246881	0.00810064	0.993543
cg03350439	-1.79907	1.6952	-1.06127	0.289566	0.726497	TRIM67	1stExon	-0.118524	0.150273	-0.788721	0.431005
cg12255995	-2.72174	2.59898	-1.04723	0.29598	0.731283	SBNO2;SBNO2	Body;TSS1500	-0.051819	0.0307876	-1.68312	0.0935719
cg17714828	-1.16191	1.11174	-1.04513	0.296949	0.731979	LPCAT1	1stExon	-0.0174339	0.0142991	-1.21923	0.223878
cg10369780	-2.22203	2.13913	-1.03876	0.299897	0.734097	WDR74	5'UTR	-0.0525426	0.0377933	-1.39026	0.165658
cg03887502	2.58048	2.50136	1.03163	0.303219	0.736464	MSH4	TSS1500	0.326429	0.129457	2.52152	0.0122925
cg17406148	-2.4982	2.44542	-1.02158	0.307942	0.739717	RUNDC3B;RUNDC3B;ABCB1;RUNDC3B	TSS1500;TSS1500;5'UTR;TSS1500	-0.0292271	0.0222425	-1.31402	0.190016
cg11567164	2.48495	2.4333	1.02123	0.30811	0.739869	RALA	Body	0.313169	0.0688645	4.54761	8.37931e-06
cg24002149	-3.62987	3.61246	-1.00482	0.315933	0.745011	DNM3;MIR199A2;DNM3	Body;TSS200;Body	-0.0218206	0.320414	-0.0681011	0.945758
cg00974241	1.50597	1.51681	0.992855	0.321718	0.748718	CNO	TSS200	-0.00262651	0.0121799	-0.215642	0.829438
cg13528713	1.20594	1.23692	0.974959	0.330501	0.754606	FGFR1OP;FGFR1OP;FGFR1OP;MIR3939	TSS200;TSS200;TSS200;TSS1500	-0.000497976	0.00988381	-0.050383	0.959856
cg08609318	2.83511	2.9725	0.953779	0.341095	0.761393	LOC100505795;PBX1;PBX1;PBX1	TSS1500;Body;Body;Body	0.316226	0.367367	0.860791	0.390159
cg05201970	-1.94335	2.0761	-0.936057	0.350126	0.767343	HCN1;HCN1	5'UTR;1stExon	-0.0458781	0.0279352	-1.6423	0.101755
cg23165274	2.08119	2.2315	0.932639	0.351885	0.768334	TFAP2C	Body	0.247076	0.0721527	3.42435	0.000717549
cg21444933	-2.46522	2.71426	-0.908249	0.364601	0.77601	ADO	TSS200	-0.0240951	0.0336126	-0.71685	0.47412
cg22901664	1.85082	2.15114	0.860391	0.390378	0.79104	NA	NA	0.199046	0.059847	3.32592	0.00101043
cg21524902	-1.2245	1.42458	-0.859555	0.390838	0.7913	GPR17;GPR17;GPR17;GPR17;LIMS2;LIMS2;LIMS2;LIMS2	5'UTR;5'UTR;5'UTR;5'UTR;Body;Body;Body;Body	-0.052048	0.0507572	-1.02543	0.306128
cg12279968	-1.83682	2.17345	-0.84512	0.398833	0.795935	LOC100133612	Body	0.187317	0.157707	1.18775	0.236032
cg23944405	2.78265	3.29894	0.8435	0.399736	0.796463	MPPED2;MPPED2;MPPED2	1stExon;5'UTR;5'UTR	0.158182	0.214372	0.737885	0.46126
cg25937854	0.940786	1.12698	0.834787	0.404616	0.799232	CIT	Body	0.00880823	0.00928648	0.948501	0.343769
cg00259887	1.11612	1.35723	0.822355	0.41164	0.803019	EBAG9;EBAG9;EBAG9	TSS1500;5'UTR;1stExon	-0.000918019	0.010956	-0.0837916	0.933288
cg27508497	1.59974	1.96956	0.812234	0.417412	0.806217	TIMP2	Body	0.148967	0.208912	0.713061	0.476458
cg13857707	-1.35622	1.72738	-0.785134	0.433101	0.814523	ARPC3	Body	-0.0243209	0.0231567	-1.05027	0.294584
cg26998274	1.72686	2.24717	0.768459	0.442923	0.81981	SLITRK1;SLITRK1	1stExon;5'UTR	0.0267111	0.0309944	0.861804	0.389602
cg27040688	-1.1472	1.5611	-0.734866	0.463094	0.830002	SMYD5	Body	-0.00801608	0.0119234	-0.672299	0.502
cg16182936	-1.25537	1.71652	-0.731343	0.465238	0.831093	IQSEC1	Body	-0.0115814	0.094753	-0.122227	0.902815
cg17535283	2.24711	3.14	0.715641	0.474865	0.835658	GPR113;GPR113;GPR113	Body;Body;Body	0.0574834	0.113522	0.506361	0.613039
cg03800279	1.73218	2.945	0.588177	0.556932	0.872274	PPM1H	Body	0.266906	0.237182	1.12532	0.261508
cg07142400	-1.5637	2.68042	-0.583377	0.560153	0.873735	NCAPD2;MRPL51;MRPL51	TSS1500;5'UTR;1stExon	0.100022	0.0928764	1.07693	0.282525
cg08981181	-1.42601	2.46053	-0.579554	0.562725	0.874728	NA	NA	-0.0517351	0.0369879	-1.3987	0.163112
cg07173670	-1.08565	1.93458	-0.561182	0.575165	0.879942	SPG7;SPG7	Body;Body	-0.00813956	0.0145665	-0.558786	0.576796
cg05139109	1.14553	2.14509	0.534028	0.593786	0.887342	FLNB;FLNB;FLNB;FLNB	Body;Body;Body;Body	0.139149	0.0563878	2.46772	0.0142522
cg03074424	1.07803	2.07666	0.519119	0.604126	0.891372	NUP35	TSS200	-0.0187602	0.0319645	-0.586909	0.557782
cg07415654	-0.919254	1.86295	-0.493441	0.622124	0.897655	ANKRD28	Body	-0.0383176	0.0792693	-0.483385	0.629235
cg12879143	3.1383	6.70302	0.468192	0.640046	0.904213	NA	NA	0.00684717	0.0380371	0.180013	0.857285
cg17028259	1.12419	2.4118	0.466121	0.641525	0.904752	SCARF1;SCARF1;SCARF1;SCARF1;SCARF1	Body;Body;Body;Body;Body	0.282952	0.180155	1.5706	0.117511
cg01877819	-1.02428	2.21009	-0.463457	0.64343	0.905491	TNNT2;TNNT2;TNNT2;TNNT2;TNNT2;TNNT2;TNNT2;TNNT2;TNNT2;TNNT2;TNNT2;TNNT2;TNNT2;TNNT2	Body;Body;Body;Body;Body;Body;Body;ExonBnd;ExonBnd;ExonBnd;ExonBnd;ExonBnd;ExonBnd;ExonBnd	-0.0659417	0.199608	-0.330355	0.741402
cg02016590	0.838933	2.16377	0.387718	0.698547	0.923955	NA	NA	0.303607	0.104381	2.90865	0.00394867
cg26453295	0.792496	2.11265	0.37512	0.707882	0.92691	LILRA4	TSS1500	0.0574001	0.0871019	0.658999	0.510489
cg07781988	0.515199	1.40647	0.366307	0.714438	0.929053	AFF1;AFF1	Body;TSS200	-0.0101671	0.0148194	-0.686066	0.493292
cg14993293	1.23768	3.41355	0.362579	0.717218	0.929962	CETN3;CETN3	5'UTR;1stExon	-0.0552354	0.0695252	-0.794465	0.427661
cg19729949	2.03113	5.92627	0.342734	0.73208	0.934426	ARHGAP26;ARHGAP26	Body;Body	-0.0542758	0.413623	-0.13122	0.895704
cg16705481	-1.14042	3.53448	-0.322657	0.747218	0.938845	TRAPPC3;TRAPPC3	1stExon;5'UTR	-0.0108818	0.0189065	-0.575557	0.56542
cg24105068	0.736549	2.51823	0.292487	0.770151	0.945507	NA	NA	0.202547	0.144056	1.40603	0.160929
cg03422185	1.71812	6.12693	0.280422	0.77938	0.948025	BCKDHA;BCKDHA	Body;Body	0.485191	0.485002	1.00039	0.318067
cg26109596	0.52754	2.05642	0.256533	0.797746	0.953082	LINC00570	Body	0.135907	0.163051	0.833528	0.405324
cg10277195	-0.931184	3.89594	-0.239014	0.811286	0.95667	MDC1	5'UTR	0.0939221	0.2072	0.453293	0.650722
cg17269169	0.606142	3.00248	0.201881	0.84017	0.96427	DIP2C	Body	0.091004	0.149591	0.60835	0.543494
cg12291728	0.62609	4.98229	0.125663	0.900097	0.978715	RFX8	TSS200	0.0672037	0.207941	0.323186	0.746818
cg04259358	0.638024	5.44127	0.117256	0.906749	0.980132	NA	NA	0.188254	0.326313	0.576914	0.564505
cg00670835	0.424538	4.12188	0.102996	0.918047	0.982442	NA	NA	-0.0732487	0.0545017	-1.34397	0.180148
cg15412371	-0.0976075	2.44238	-0.0399641	0.968153	0.993277	NA	NA	0.377298	0.0999374	3.77534	0.000198673
cg01906879	0.0584171	2.48684	0.0234905	0.981277	0.996116	GBE1	TSS200	-0.00362917	0.0236481	-0.153466	0.878152

## Sheet: CD4+ T-cell specific
CpG	Estimate	SE	t	p	adjP	UCSC_RefGene_Name	UCSC_RefGene_Group	Estimate.beta	SE.beta	t.beta	p.beta
cg01078434	-30.3848	3.1776	-9.56218	1.0128e-18	4.06874e-13	MAS1L	1stExon	-1	0.200662	-18.6272	1.55918e-49
cg08022079	-17.7813	1.85999	-9.55991	1.02933e-18	4.06874e-13	PTPRD;PTPRD;PTPRD;PTPRD;PTPRD;PTPRD	Body;Body;Body;Body;Body;Body	-0.70677	0.0393462	-17.9629	3.06896e-47
cg27180994	-28.0625	3.05689	-9.18009	1.50009e-17	3.95306e-12	URGCP;URGCP;URGCP	5'UTR;Body;Body	-1	0.174709	-19.3793	4.08302e-52
cg24543574	-15.1172	1.69058	-8.94203	7.83066e-17	1.35437e-11	MYST4	Body	-1	0.0858428	-15.7366	1.70998e-39
cg18749153	12.4205	1.39103	8.92901	8.56586e-17	1.35437e-11	GLI3	TSS200	0.490704	0.0280675	17.483	1.41444e-45
cg26556630	-11.6413	1.33171	-8.74158	3.09548e-16	4.07862e-11	SORL1	Body	-1	0.11474	-11.6529	1.85517e-25
cg26313563	14.0969	1.62714	8.66362	5.2606e-16	5.94119e-11	GSE1	TSS200	0.385017	0.0205589	18.7276	7.03526e-50
cg22770560	-19.3091	2.24877	-8.58651	8.866e-16	8.76141e-11	PTPRN2;PTPRN2;PTPRN2	Body;Body;Body	-1	0.0866017	-17.6678	3.23183e-46
cg01582937	-28.7873	3.36732	-8.54904	1.14163e-15	1.00281e-10	SORBS3	5'UTR	-1	0.269233	-13.523	8.3314e-32
cg19138640	-18.5019	2.18079	-8.48403	1.76765e-15	1.39744e-10	NA	NA	-0.971546	0.0546472	-17.7785	1.33524e-46
cg20009629	-15.8328	1.89626	-8.34949	4.34353e-15	3.12167e-10	NA	NA	-1	0.0764719	-14.0698	1.07662e-33
cg11979295	-18.526	2.23193	-8.30043	6.01674e-15	3.96385e-10	NA	NA	-1	0.0886239	-11.9812	1.4802e-26
cg10002440	-28.601	3.46117	-8.26339	7.68972e-15	4.67632e-10	NA	NA	-1	0.238835	-10.4266	1.91065e-21
cg16647139	-34.8761	4.52877	-7.70101	2.95313e-13	1.6676e-08	LDLR;LDLR;LDLR;LDLR;LDLR	Body;Body;Body;Body;Body	-1	0.196394	-19.4628	2.11652e-52
cg21523251	-16.172	2.10775	-7.67267	3.53515e-13	1.86317e-08	GPR78	TSS200	-0.0756326	0.0219501	-3.44566	0.000665589
cg22849967	-13.3869	1.75028	-7.64842	4.12217e-13	2.03677e-08	TMEM229B	5'UTR	-0.633205	0.0437762	-14.4646	4.60066e-35
cg21548735	-15.2965	2.01772	-7.58109	6.30496e-13	2.93204e-08	DLC1;DLC1;DLC1	Body;Body;Body	-0.894006	0.0554658	-16.1181	7.98675e-41
cg06723553	14.4619	1.9139	7.55628	7.36936e-13	3.23663e-08	DERL3;DERL3;DERL3	TSS1500;TSS1500;TSS1500	0.443668	0.0240831	18.4224	7.92321e-49
cg15847988	-16.0202	2.14694	-7.46188	1.33048e-12	5.53593e-08	PLSCR2	TSS200	-0.799296	0.0695812	-11.4872	6.589e-25
cg15160300	-14.7561	2.02284	-7.29474	3.74499e-12	1.48032e-07	DTWD1;DTWD1	Body;Body	-0.801959	0.0622783	-12.877	1.36874e-29
cg16469266	-6.60965	0.91243	-7.244	5.11233e-12	1.92458e-07	NA	NA	-1	0.155505	-7.23145	5.52037e-12
cg18488429	-30.3254	4.22682	-7.17452	7.81234e-12	2.80734e-07	SLC38A9;SLC38A9;SLC38A9;SLC38A9;SLC38A9;SLC38A9;SLC38A9	5'UTR;1stExon;1stExon;Body;Body;5'UTR;5'UTR	-1	0.221332	-16.5375	2.75533e-42
cg11075451	-15.0371	2.10166	-7.15487	8.80397e-12	3.02613e-07	GBP7	Body	-0.870458	0.0634647	-13.7156	1.80522e-32
cg03522035	-11.4386	1.62251	-7.04996	1.66004e-11	5.4682e-07	LRRC32;LRRC32	3'UTR;3'UTR	-1	0.106474	-11.4603	8.09376e-25
cg16086588	-14.555	2.08926	-6.96659	2.73639e-11	8.50475e-07	NA	NA	-0.603182	0.04445	-13.5699	5.74314e-32
cg23788733	-12.3497	1.77363	-6.96292	2.79704e-11	8.50475e-07	LOC388428	Body	-0.518114	0.0591903	-8.75335	2.85679e-16
cg04898035	-17.3966	2.51483	-6.91759	3.66411e-11	1.07285e-06	MTUS1;MTUS1	5'UTR;5'UTR	-1	0.0982928	-14.8492	2.11584e-36
cg04093852	-15.0053	2.17508	-6.89873	4.09839e-11	1.15715e-06	ETNK2;ETNK2;ETNK2;ETNK2	Body;Body;Body;Body	-1	0.0871593	-15.1921	1.35364e-37
cg17564529	-10.285	1.4963	-6.8736	4.75647e-11	1.29665e-06	NA	NA	-1	0.112808	-9.92211	7.64269e-20
cg10855425	-13.7636	2.00434	-6.86691	4.94857e-11	1.30405e-06	NA	NA	-1	0.191036	-7.86639	1.02577e-13
cg08214189	-13.7846	2.04043	-6.7557	9.52157e-11	2.42819e-06	ENPP3	Body	-0.897602	0.0625219	-14.3566	1.09069e-34
cg15412371	-16.0111	2.38335	-6.71792	1.18739e-10	2.93345e-06	NA	NA	-1	0.097522	-14.4608	4.74228e-35
cg01162358	-16.2878	2.44281	-6.66764	1.59074e-10	3.7654e-06	CECR2	5'UTR	-1	0.0988932	-10.2139	9.1341e-21
cg02183105	-12.0495	1.808	-6.66457	1.6194e-10	3.7654e-06	C15orf37;ST20	Body;TSS200	-0.134005	0.0307923	-4.3519	1.95176e-05
cg17293936	-20.4691	3.09786	-6.60748	2.25305e-10	5.04277e-06	DGKG;DGKG;DGKG	Body;Body;Body	-0.313066	0.10852	-2.88487	0.00424927
cg05737347	-14.8519	2.24886	-6.60418	2.29633e-10	5.04277e-06	NA	NA	-1	0.110617	-9.80859	1.73446e-19
cg11681990	-13.1381	2.00177	-6.56324	2.90626e-10	6.20967e-06	DAAM1	5'UTR	-0.585784	0.0510972	-11.4641	7.86196e-25
cg06636971	-16.6602	2.56954	-6.48372	4.57959e-10	9.36249e-06	FAM65B	TSS1500	-0.0611758	0.0240914	-2.53932	0.0116992
cg04017769	-8.90872	1.37458	-6.48105	4.64982e-10	9.36249e-06	TACC1;TACC1;TACC1;TACC1;TACC1	5'UTR;5'UTR;1stExon;1stExon;5'UTR	-0.0453138	0.0119722	-3.78491	0.000191572
cg17804342	16.8941	2.60801	6.47778	4.73713e-10	9.36249e-06	RGS10;RGS10	Body;Body	0.339402	0.0770862	4.40289	1.57023e-05
cg01614087	-14.2211	2.20739	-6.44249	5.78863e-10	1.11617e-05	ARPC1B	Body	-0.979339	0.0765474	-12.7939	2.62986e-29
cg01555952	-16.0776	2.50286	-6.42367	6.43991e-10	1.21218e-05	NA	NA	-1	0.0961946	-10.9833	3.00758e-23
cg05921581	-15.3502	2.39799	-6.40127	7.3092e-10	1.34381e-05	KRT77	TSS1500	-0.73295	0.0691859	-10.5939	5.53215e-22
cg17467750	-9.38172	1.47308	-6.36877	8.77858e-10	1.57728e-05	ZBED5;ZBED5	5'UTR;5'UTR	-0.0506015	0.0139187	-3.63549	0.000335339
cg03488779	-25.4734	4.00815	-6.3554	9.46402e-10	1.63514e-05	FAM83D	Body	-1	0.396508	-6.58607	2.5488e-10
cg14208133	-9.47465	1.49103	-6.35446	9.51431e-10	1.63514e-05	DIS3L2	Body	-1	0.108102	-9.53953	1.19e-18
cg25385684	-9.08486	1.43815	-6.31707	1.1733e-09	1.97354e-05	C11orf10;FEN1	Body;TSS1500	-0.0513876	0.0130695	-3.93187	0.000108561
cg05467890	-14.2477	2.26528	-6.28962	1.36778e-09	2.25275e-05	SSPO	Body	-1	0.0941888	-13.0829	2.70567e-30
cg24052284	-18.3847	2.92626	-6.28266	1.42187e-09	2.29404e-05	NA	NA	-0.784331	0.10083	-7.77873	1.79967e-13
cg19003708	-13.7019	2.18349	-6.27522	1.48202e-09	2.34327e-05	UNK	TSS200	-0.0468738	0.0185964	-2.52058	0.0123247
cg12917994	-9.60672	1.53276	-6.26758	1.54645e-09	2.39718e-05	NA	NA	-1	0.143121	-8.65981	5.39819e-16
cg13320606	-17.9756	2.87242	-6.25798	1.63131e-09	2.4801e-05	LOC388813	1stExon	-1	0.164862	-7.23857	5.28508e-12
cg09104763	-16.7077	2.68644	-6.21927	2.02202e-09	3.0161e-05	NA	NA	-1	0.30212	-8.30708	5.75713e-15
cg00852019	-16.0666	2.60252	-6.17348	2.60359e-09	3.81168e-05	CDH1	Body	-0.983996	0.093955	-10.4731	1.35536e-21
cg15894369	-11.1313	1.80864	-6.15449	2.89035e-09	4.15456e-05	NA	NA	-1	0.0997443	-10.3077	4.5877e-21
cg01839665	-7.34919	1.19705	-6.13943	3.13941e-09	4.43197e-05	DEDD;DEDD;DEDD;DEDD;DEDD	5'UTR;5'UTR;TSS200;1stExon;1stExon	-0.0462951	0.0121414	-3.81298	0.000172101
cg18222855	-16.1228	2.64732	-6.09022	4.10942e-09	5.69958e-05	NA	NA	-1	0.12921	-9.21422	1.18162e-17
cg14359621	-24.8767	4.09063	-6.08139	4.31193e-09	5.87733e-05	NA	NA	-1	0.3105	-7.48806	1.12993e-12
cg18217172	-11.5186	1.89575	-6.07604	4.43944e-09	5.94857e-05	REPS1;REPS1;REPS1;REPS1	1stExon;5'UTR;5'UTR;1stExon	-0.052286	0.0140824	-3.71286	0.000251503
cg11792616	-27.9849	4.61715	-6.06107	4.81623e-09	6.34589e-05	DCTN6	Body	-1	0.324041	-7.44145	1.51105e-12
cg24353698	-12.1407	2.0059	-6.0525	5.04584e-09	6.53944e-05	ZDHHC20;ZDHHC20;ZDHHC20;ZDHHC20	TSS200;TSS200;TSS200;TSS200	-0.0930509	0.026339	-3.53282	0.000487615
cg22503308	-18.515	3.06502	-6.04073	5.37868e-09	6.85836e-05	PDE4D	5'UTR	-1	0.203889	-8.43766	2.41174e-15
cg24700835	-12.0222	2.00061	-6.00926	6.37808e-09	8.00361e-05	TRAP1;TRAP1	Body;Body	-1	0.09362	-11.9153	2.46395e-26
cg13452400	10.2998	1.71569	6.00333	6.5857e-09	8.13502e-05	CMPK2	TSS1500	0.0895626	0.0131189	6.82701	6.26354e-11
cg27020690	12.8031	2.14133	5.97904	7.50731e-09	9.13077e-05	NA	NA	0.395618	0.0354251	11.1677	7.47803e-24
cg06070508	-8.7943	1.47337	-5.96884	7.93081e-09	9.49971e-05	MTL5;MTL5	TSS200;TSS200	-0.0849005	0.0212083	-4.00317	8.19147e-05
cg16534103	-10.607	1.78171	-5.95327	8.62301e-09	0.000101747	CPE;CPE	5'UTR;1stExon	-0.10236	0.0275904	-3.70999	0.000254227
cg04977124	21.7171	3.65896	5.93531	9.4947e-09	0.000110385	MALAT1	Body	1	0.244556	8.45665	2.12384e-15
cg05928219	-8.99191	1.52587	-5.89299	1.19042e-08	0.000136391	ANAPC1	TSS1500	-0.0480549	0.0132668	-3.62219	0.000352178
cg00256785	-8.44137	1.4426	-5.85148	1.48434e-08	0.000167638	CHFR;CHFR;CHFR;CHFR;CHFR	TSS200;TSS200;TSS200;TSS200;TSS200	-0.0424061	0.0115497	-3.67161	0.000293376
cg23530917	-17.8901	3.05985	-5.84673	1.52224e-08	0.000169496	ATP4B	Body	-0.998258	0.124675	-8.00689	4.13484e-14
cg02233421	-8.80442	1.50696	-5.84249	1.55678e-08	0.000170935	FAM184A;FAM184A	5'UTR;TSS200	-0.0491531	0.0113944	-4.31378	2.29348e-05
cg06619466	-17.1012	2.9318	-5.83298	1.63717e-08	0.000174433	SHOC2	3'UTR	-1	0.111675	-10.5939	5.53409e-22
cg25203885	-11.5824	1.98611	-5.83171	1.64819e-08	0.000174433	LOC285074	Body	-0.0408069	0.0114192	-3.57352	0.000420788
cg00332146	-7.91374	1.35719	-5.83096	1.65483e-08	0.000174433	PCDH24	TSS1500	-0.735811	0.141859	-5.18692	4.34935e-07
cg07019536	-9.99562	1.71847	-5.81657	1.78551e-08	0.000184837	ANKH	TSS1500	-0.0565869	0.0161918	-3.49479	0.00055895
cg05411579	-12.1956	2.09726	-5.81501	1.80029e-08	0.000184837	PVRL1;PVRL1;PVRL1	Body;Body;Body	-1	0.176751	-7.66225	3.77665e-13
cg19020436	-8.4527	1.46221	-5.78079	2.15604e-08	0.000218523	ACAT1	Body	-0.0652335	0.0185643	-3.51393	0.000521911
cg14234805	-7.88193	1.36415	-5.77792	2.18874e-08	0.00021903	RALGAPB	TSS200	-0.0288717	0.00839831	-3.4378	0.000684334
cg11228577	-7.73165	1.34483	-5.74916	2.54517e-08	0.000251515	LOC81691;LOC81691;LOC81691;LOC81691;LOC81691;LOC81691;ERI2;ERI2	1stExon;1stExon;1stExon;5'UTR;5'UTR;5'UTR;TSS200;TSS200	-0.091391	0.0228257	-4.00387	8.1686e-05
cg02016590	-12.1177	2.11147	-5.73901	2.68412e-08	0.000261971	NA	NA	-1	0.101858	-12.0497	8.71411e-27
cg05669873	-7.6332	1.33552	-5.71552	3.0344e-08	0.000292547	GORASP1;TTC21A;TTC21A	1stExon;TSS200;TSS200	-0.0359515	0.0106897	-3.3632	0.000888403
cg26452341	-10.6358	1.86711	-5.69641	3.35199e-08	0.000319272	C5orf66	5'UTR	-1	0.121879	-8.90481	1.01192e-16
cg12568001	-14.2536	2.50357	-5.6933	3.40662e-08	0.000320613	ADIPOR2	Body	-0.676344	0.0664014	-10.1857	1.12262e-20
cg12255318	-8.69015	1.52862	-5.68496	3.55753e-08	0.000325476	TRIM39;HCG18;HCG18;TRIM39	5'UTR;Body;Body;TSS200	-0.0413375	0.0112039	-3.68955	0.000274417
cg05998109	13.6197	2.39641	5.68338	3.58674e-08	0.000325476	FSCN1	Body	0.984009	0.261163	3.7678	0.000204442
cg13528713	-6.859	1.20702	-5.6826	3.60143e-08	0.000325476	FGFR1OP;FGFR1OP;FGFR1OP;MIR3939	TSS200;TSS200;TSS200;TSS1500	-0.0336387	0.00964492	-3.48771	0.000573262
cg21756647	10.9374	1.92512	5.68145	3.62298e-08	0.000325476	ARRB1;ARRB1	Body;Body	0.297104	0.0716388	4.14725	4.58059e-05
cg07973435	-12.1396	2.13791	-5.67827	3.68321e-08	0.00032717	SIM1	Body	-0.0998472	0.0320868	-3.11178	0.00207041
cg16202970	-6.66986	1.17543	-5.67441	3.75765e-08	0.000330073	POU3F2	1stExon	-0.0544608	0.0143328	-3.79975	0.000181036
cg26522240	-7.8589	1.3892	-5.65713	4.10964e-08	0.000357025	ZEB2;ZEB2;ZEB2;ZEB2;ZEB2	Body;5'UTR;1stExon;1stExon;5'UTR	-0.0489956	0.0148807	-3.29256	0.00113269
cg16073260	-14.4061	2.54814	-5.65357	4.18617e-08	0.000359721	TRIM24;TRIM24;TRIM24;TRIM24	ExonBnd;ExonBnd;Body;Body	-0.732942	0.0671738	-10.9111	5.17513e-23
cg15494117	6.81181	1.20574	5.64948	4.27568e-08	0.000363462	TERC	TSS200	0.12107	0.0146818	8.24627	8.61136e-15
cg03278675	-9.70429	1.72	-5.64204	4.44335e-08	0.000373697	RPL38;RPL38	TSS200;TSS200	-0.0543826	0.0141833	-3.83426	0.00015861
cg23289079	12.6358	2.2441	5.63068	4.71157e-08	0.000392084	PRDM6	Body	1	0.122505	9.9758	5.17956e-20
cg03887502	-13.7345	2.44091	-5.62681	4.8065e-08	0.000395817	MSH4	TSS1500	-1	0.126328	-8.16927	1.43046e-14
cg14773603	-13.5637	2.41289	-5.62135	4.94388e-08	0.000402933	NA	NA	-1	0.0778667	-12.9352	8.66435e-30
cg03965885	-9.8642	1.75695	-5.6144	5.12381e-08	0.000413337	CCNG2	5'UTR	-0.068842	0.0180063	-3.82321	0.000165484
cg08735298	-13.9675	2.49397	-5.60052	5.50323e-08	0.00043946	C1orf122;YRDC;C1orf122	TSS200;Body;TSS200	-0.0508214	0.0159944	-3.17746	0.00166816
cg17028259	-13.1369	2.35351	-5.58186	6.05616e-08	0.000476793	SCARF1;SCARF1;SCARF1;SCARF1;SCARF1	Body;Body;Body;Body;Body	-1	0.175801	-7.70288	2.91832e-13
cg08270964	-8.68265	1.55583	-5.58073	6.09137e-08	0.000476793	PPFIA3	Body	-0.0788585	0.0226196	-3.4863	0.000576156
cg17841966	8.99838	1.61515	5.57123	6.39495e-08	0.000495648	FSCN1	Body	0.949836	0.209397	4.53605	8.81538e-06
cg21131315	-12.5822	2.26699	-5.55018	7.12176e-08	0.00054601	DNAJC28;DNAJC28	TSS200;TSS1500	-0.199393	0.0662578	-3.00935	0.00287941
cg16279541	-12.3565	2.227	-5.5485	7.18286e-08	0.00054601	MRPS18B	Body	-0.997419	0.111604	-8.9371	8.10143e-17
cg11624596	-13.6755	2.47111	-5.53415	7.72809e-08	0.000580481	NA	NA	-0.830904	0.102676	-8.09247	2.36677e-14
cg04657205	12.8863	2.32909	5.53276	7.78319e-08	0.000580481	NA	NA	0.497868	0.0570265	8.73047	3.33907e-16
cg00133811	-10.1973	1.84552	-5.52544	8.07844e-08	0.000596871	KIF5C	Body	-1	0.170661	-7.40982	1.83936e-12
cg07306452	9.50734	1.72383	5.51524	8.50882e-08	0.000622848	NA	NA	0.684745	0.153293	4.46689	1.19174e-05
cg07972159	5.11104	0.931895	5.48457	9.94041e-08	0.000720965	KCNMA1;KCNMA1;KCNMA1;KCNMA1	Body;Body;Body;Body	0.075076	0.0179113	4.19154	3.81877e-05
cg22901664	-11.4831	2.09914	-5.47035	1.06815e-07	0.000767675	NA	NA	-0.632579	0.0584005	-10.8317	9.3866e-23
cg16168067	-8.28705	1.51781	-5.45986	1.12621e-07	0.000802109	TPPP3;TPPP3	TSS200;TSS200	-0.0534258	0.0160425	-3.33026	0.000995441
cg15066954	-12.0364	2.21423	-5.43596	1.27027e-07	0.000881204	GABRB2;GABRB2	5'UTR;5'UTR	-0.0569997	0.0273068	-2.08738	0.0378432
cg22567621	-7.93136	1.4592	-5.43541	1.27377e-07	0.000881204	PTCHD2	TSS200	-0.0353579	0.0108888	-3.24718	0.00132117
cg13065834	-8.59641	1.58189	-5.43426	1.28118e-07	0.000881204	ATOH8;ATOH8	1stExon;5'UTR	-0.0896834	0.0246675	-3.6357	0.000335089
cg12624894	-9.90033	1.82226	-5.433	1.28931e-07	0.000881204	KIF3A	TSS200	-0.0846981	0.0326095	-2.59735	0.0099385
cg04843212	-7.06922	1.30148	-5.43166	1.29804e-07	0.000881204	YAE1D1;YAE1D1	1stExon;1stExon	-0.0560106	0.0166362	-3.36678	0.00087742
cg13931999	-10.8246	1.99322	-5.43072	1.30414e-07	0.000881204	HINT2	TSS1500	-0.103471	0.0347846	-2.97462	0.00321373
cg25172835	-36.9873	6.83416	-5.41212	1.43172e-07	0.000955723	IGDCC3	TSS1500	-1	0.726132	-5.49823	9.27602e-08
cg01768115	-7.11747	1.31533	-5.41116	1.43861e-07	0.000955723	MIR3656;TRAPPC4;TRAPPC4;RPS25	TSS1500;5'UTR;1stExon;TSS1500	-0.0410837	0.0125862	-3.26419	0.00124735
cg00426921	-5.99679	1.10918	-5.40649	1.47266e-07	0.000970192	PHGDH	Body	-0.0332162	0.00977873	-3.39678	0.000790359
cg25191012	-17.5304	3.2507	-5.39281	1.57702e-07	0.00102079	LINC00514	Body	-1	0.241638	-7.12291	1.0687e-11
cg03770437	7.907	1.46664	5.39125	1.58936e-07	0.00102079	KDM4B	5'UTR	0.372318	0.0812239	4.58385	7.14252e-06
cg03889810	-12.9679	2.40568	-5.39055	1.59495e-07	0.00102079	NA	NA	-0.694755	0.0771992	-8.99951	5.26444e-17
cg01989261	-12.1527	2.25477	-5.38978	1.60111e-07	0.00102079	LCP1	5'UTR	-0.0538663	0.024352	-2.21199	0.027851
cg12138201	-11.7188	2.17664	-5.38392	1.6486e-07	0.00104266	THADA;THADA;THADA	Body;Body;Body	-0.847178	0.0720978	-11.7504	8.77246e-26
cg17679743	8.31638	1.54688	5.37622	1.71319e-07	0.00107491	NA	NA	1	0.145099	7.11441	1.12517e-11
cg07639849	-6.29515	1.17312	-5.36616	1.8013e-07	0.00112129	CTNNAL1;CTNNAL1	TSS200;TSS200	-0.0448769	0.0103839	-4.32179	2.21726e-05
cg06352041	-17.613	3.2854	-5.361	1.84816e-07	0.00114147	NUAK1;NUAK1	1stExon;5'UTR	-0.250379	0.120793	-2.0728	0.0391917
cg18516158	-17.1105	3.19823	-5.35	1.95208e-07	0.00119631	NA	NA	-0.0745837	0.0383394	-1.94535	0.0528272
cg01967774	-16.2241	3.03512	-5.34546	1.99653e-07	0.00120639	ZFP36L2;LOC100129726	1stExon;TSS1500	-0.0890261	0.030553	-2.91383	0.00388587
cg23631229	-8.56425	1.60223	-5.34521	1.99905e-07	0.00120639	NA	NA	-0.0512113	0.0161506	-3.17087	0.00170498
cg01367310	-14.6773	2.74718	-5.34268	2.02436e-07	0.00120721	IDUA	Body	-0.19733	0.0658626	-2.99608	0.00300316
cg11567164	-12.6846	2.37449	-5.34202	2.03094e-07	0.00120721	RALA	Body	-0.867503	0.0672001	-12.9093	1.06233e-29
cg00030959	-14.8097	2.77581	-5.33526	2.10024e-07	0.0012263	NA	NA	-0.0380814	0.0222954	-1.70803	0.0888421
cg22590258	10.6447	1.99518	5.33519	2.10095e-07	0.0012263	KCNH6;KCNH6	Body;Body	0.171147	0.0254374	6.72817	1.11844e-10
cg22437276	-25.9079	4.85679	-5.33436	2.1096e-07	0.0012263	RHPN1	Body	-1	0.558777	-5.31098	2.36853e-07
cg07835254	-7.34502	1.37765	-5.33155	2.13923e-07	0.00123445	NA	NA	-0.0435419	0.0127968	-3.40256	0.000774543
cg15144216	-13.5107	2.53512	-5.32943	2.16186e-07	0.00123847	ACP1;ACP1;ACP1;ACP1	Body;Body;Body;Body	-0.639661	0.0828534	-7.72039	2.61075e-13
cg22359388	-8.28785	1.55761	-5.32087	2.25537e-07	0.00128275	TRIM2;TRIM2	Body;5'UTR	-0.121479	0.0406536	-2.98815	0.00307946
cg12792648	-24.1262	4.5494	-5.30316	2.46178e-07	0.00139013	NA	NA	-1	0.314464	-5.98654	7.20984e-09
cg16296290	-6.67058	1.25884	-5.29898	2.51306e-07	0.00140903	C1orf86	5'UTR	-0.0581155	0.0178191	-3.26141	0.00125913
cg03353699	-12.2055	2.30578	-5.29344	2.58266e-07	0.00143786	KIAA1949;KIAA1949	3'UTR;3'UTR	-1	0.278352	-6.71891	1.18053e-10
cg08540840	-8.3599	1.5856	-5.27238	2.86476e-07	0.00158376	PHF10;PHF10	Body;Body	-0.0355207	0.0130747	-2.71676	0.007042
cg22050705	-13.1987	2.50594	-5.26698	2.94185e-07	0.00161508	ZNF197;ZNF197	5'UTR;5'UTR	-0.0754889	0.0265739	-2.84072	0.00486317
cg17061215	-6.10258	1.16513	-5.2377	3.3959e-07	0.0018515	ANXA6;ANXA6	TSS200;Body	-0.942614	0.1986	-4.74629	3.44929e-06
cg24938210	-12.3365	2.35923	-5.22901	3.54311e-07	0.00191853	C10orf105;CDH23	TSS1500;Body	-1	0.297428	-5.90541	1.11411e-08
cg07101841	18.423	3.52522	5.22606	3.59462e-07	0.00193318	SEPT9;SEPT9;SEPT9	5'UTR;TSS200;Body	1	0.144765	7.07483	1.42909e-11
cg26580904	-7.34109	1.40525	-5.22405	3.63011e-07	0.00193908	NA	NA	-1	0.183828	-6.21996	2.0143e-09
cg08568555	-18.496	3.54321	-5.22013	3.70023e-07	0.00196322	NA	NA	-0.118292	0.0711471	-1.66264	0.0976083
cg08324862	9.75507	1.86964	5.21762	3.74569e-07	0.00196322	NA	NA	0.803324	0.183292	4.38277	1.71139e-05
cg14236602	23.1	4.42788	5.21695	3.75796e-07	0.00196322	PFKL;PFKL	Body;Body	1	0.171051	7.1611	8.47676e-12
cg22868319	-8.12738	1.55815	-5.21604	3.77465e-07	0.00196322	PIGU	TSS200	-0.0607666	0.0207939	-2.92233	0.00378478
cg13324902	-15.6568	3.00528	-5.20978	3.89177e-07	0.00201091	NA	NA	-1	0.134404	-8.22875	9.66802e-15
cg17096665	-7.34411	1.41055	-5.20657	3.95305e-07	0.00202931	TTC32	TSS1500	-0.0385716	0.0141654	-2.72295	0.00691509
cg14748538	-10.0388	1.93362	-5.1917	4.24964e-07	0.00216749	NOXA1;NOXA1;NOXA1;EXD3;EXD3;EXD3;EXD3	TSS200;TSS200;TSS200;TSS200;TSS200;TSS200;TSS200	-0.0525886	0.016027	-3.28125	0.00117718
cg08335651	11.9399	2.30667	5.17623	4.58092e-07	0.00232148	NA	NA	1	0.258548	3.92994	0.000109385
cg20178091	10.5618	2.04513	5.16436	4.85214e-07	0.00244326	GALE;GALE;GALE;GALE	5'UTR;5'UTR;TSS1500;1stExon	0.126444	0.0188832	6.69609	1.34833e-10
cg06583813	-15.9166	3.08293	-5.16282	4.88827e-07	0.00244588	RGS19;RGS19;OPRL1;OPRL1	5'UTR;5'UTR;TSS1500;TSS1500	-0.0423518	0.0190115	-2.2277	0.0267703
cg25704768	5.04663	0.982101	5.13861	5.49493e-07	0.00273213	GNAL;GNAL;GNAL	Body;Body;Body	0.84378	0.16819	5.01683	9.83338e-07
cg02232418	-17.696	3.4647	-5.10751	6.38162e-07	0.00315317	DAB1	5'UTR	-1	0.234984	-6.30244	1.27328e-09
cg26994894	-9.6512	1.8924	-5.09997	6.61675e-07	0.00324268	NA	NA	-1	0.292291	-5.34568	1.99437e-07
cg21893737	-13.8025	2.70685	-5.09909	6.64482e-07	0.00324268	LBR;LBR	TSS1500;TSS200	-0.0412829	0.0238305	-1.73236	0.0844145
cg01083607	-18.3062	3.59768	-5.08832	6.99666e-07	0.00339344	DLG1-AS1;DLG1;DLG1;DLG1;DLG1	TSS1500;5'UTR;5'UTR;5'UTR;5'UTR	-0.0866721	0.0582741	-1.48732	0.138161
cg18222083	-6.09981	1.20255	-5.07238	7.55078e-07	0.00362811	TMEM106A	5'UTR	-0.0547123	0.018405	-2.97269	0.00323335
cg11012046	-8.33409	1.64323	-5.07178	7.5723e-07	0.00362811	GLB1L2	Body	-0.0871352	0.0275425	-3.16366	0.00174611
cg08507393	-17.8264	3.51655	-5.06928	7.6632e-07	0.00364954	DNAH9	Body	-1	0.285382	-6.28232	1.42456e-09
cg21233473	-6.76822	1.33762	-5.05988	8.01449e-07	0.00379399	C1orf198;C1orf198	5'UTR;TSS200	-0.0575861	0.0193763	-2.97199	0.00324052
cg27121529	7.64497	1.51139	5.05822	8.07816e-07	0.00380136	ZKSCAN5;ZKSCAN5	TSS200;TSS1500	0.0725778	0.0114853	6.3192	1.15942e-09
cg01766368	10.1436	2.00756	5.0527	8.29342e-07	0.00387957	RPRD2	TSS200	0.0400575	0.00795191	5.03746	8.91688e-07
cg20090301	8.73973	1.7307	5.04982	8.40814e-07	0.00391009	NA	NA	1	0.274239	4.71808	3.91947e-06
cg16279483	8.80572	1.74851	5.03612	8.97379e-07	0.00414874	CCDC57	Body	0.111332	0.0408415	2.72594	0.00685448
cg12502025	-10.0842	2.00356	-5.03316	9.10074e-07	0.00418297	CPSF2;NDUFB1	TSS1500;Body	-0.132026	0.0520913	-2.53451	0.0118572
cg04063708	-9.32501	1.86091	-5.01098	1.01095e-06	0.00461978	NA	NA	-1	0.222548	-5.72881	2.83108e-08
cg24025786	14.0471	2.80414	5.00942	1.01846e-06	0.00462734	NA	NA	0.586	0.190375	3.07814	0.00230944
cg04897742	-7.07154	1.4123	-5.00709	1.02974e-06	0.00465186	FBLIM1	TSS200	-0.038533	0.0122756	-3.139	0.00189392
cg14881098	-7.33231	1.46578	-5.00233	1.0532e-06	0.00471795	RIC8B	TSS1500	-0.043219	0.0153962	-2.80712	0.0053833
cg14242958	-7.12827	1.4255	-5.00053	1.06217e-06	0.00471795	KIAA1377;ANGPTL5	TSS200;5'UTR	-0.0340142	0.0119046	-2.85723	0.00462475
cg13703721	-7.00047	1.39995	-5.00051	1.06228e-06	0.00471795	GMPPA;GMPPA;GMPPA;GMPPA	1stExon;1stExon;5'UTR;5'UTR	-0.0588704	0.0163695	-3.59636	0.000387166
cg01486479	-6.12738	1.22738	-4.99226	1.10449e-06	0.00487804	SUPT20H;SUPT20H;SUPT20H;SUPT20H;SUPT20H;SUPT20H	5'UTR;5'UTR;5'UTR;5'UTR;1stExon;TSS200	-0.027151	0.00818733	-3.31622	0.00104464
cg03605064	-8.56389	1.71819	-4.98426	1.14693e-06	0.00503735	CASC5;CASC5	TSS200;TSS200	-0.0699226	0.0269603	-2.59354	0.0100463
cg04236580	-7.43211	1.49544	-4.96984	1.22752e-06	0.00533528	PTPDC1;PTPDC1	TSS200;TSS200	-0.030577	0.0102383	-2.98654	0.00309518
cg20675093	-19.581	3.94006	-4.96971	1.22827e-06	0.00533528	NA	NA	-1	0.51582	-5.22158	3.67401e-07
cg21537187	-41.9326	8.44287	-4.96663	1.24614e-06	0.00538337	MTPN;LUZP6	TSS1500;TSS1500	-1	0.85005	-5.56098	6.73927e-08
cg07603794	6.74822	1.36181	4.95534	1.31404e-06	0.00562465	CLASP1;CLASP1;CLASP1	Body;Body;Body	0.699255	0.158711	4.40584	1.55052e-05
cg02280855	-7.99365	1.61325	-4.95498	1.31623e-06	0.00562465	ABCB10	Body	-0.0700368	0.023086	-3.03374	0.00266397
cg07781988	-6.78706	1.37247	-4.94513	1.37841e-06	0.0058587	AFF1;AFF1	Body;TSS200	-0.0381349	0.0144612	-2.63705	0.00887457
cg00228281	11.4766	2.32189	4.9428	1.39359e-06	0.00589154	GRB10;GRB10;GRB10	5'UTR;TSS1500;TSS1500	0.120966	0.0477546	2.53308	0.0119043
cg13078969	-11.5773	2.34508	-4.93683	1.43304e-06	0.00602609	ADIPOR2	TSS1500	-0.1256	0.0352871	-3.55938	0.000442963
cg15297153	-8.00934	1.62302	-4.93483	1.44653e-06	0.00605067	MEF2C;MEF2C;MEF2C-AS1;MEF2C-AS1;MEF2C-AS1	5'UTR;5'UTR;Body;Body;Body	-0.0543354	0.0220516	-2.46401	0.0143971
cg14320530	18.2239	3.70504	4.91867	1.55998e-06	0.00649085	NA	NA	1	0.402251	6.67327	1.53963e-10
cg14627172	-13.5097	2.74741	-4.91726	1.57023e-06	0.0064993	NA	NA	-0.0627982	0.0332246	-1.89011	0.0598731
cg10270798	-7.30837	1.48769	-4.91256	1.60501e-06	0.00660865	FAM107B;FAM107B;FAM107B;FAM107B;FAM107B;FAM107B;FAM107B;FAM107B;FAM107B;FAM107B	5'UTR;5'UTR;5'UTR;5'UTR;5'UTR;5'UTR;5'UTR;5'UTR;Body;5'UTR	-1	0.238202	-5.01687	9.83192e-07
cg21868348	-20.5889	4.20277	-4.8989	1.71047e-06	0.00697597	STBD1;FAM47E-STBD1	Body;Body	-1	0.37312	-5.52461	8.11299e-08
cg19090369	11.1594	2.27848	4.89775	1.7196e-06	0.00697597	NA	NA	0.44093	0.0453577	9.72119	3.25075e-19
cg17467100	13.6479	2.78702	4.89693	1.72617e-06	0.00697597	PHTF2;PHTF2	5'UTR;5'UTR	1	0.43902	4.95971	1.28731e-06
cg25416067	19.7998	4.04366	4.89652	1.72951e-06	0.00697597	SEPT9;SEPT9;SEPT9;SEPT9	5'UTR;5'UTR;Body;1stExon	1	0.264141	7.21231	6.20527e-12
cg16996544	-19.4126	3.96758	-4.89282	1.75949e-06	0.00706086	IDH3A	TSS1500	-0.0771682	0.0262677	-2.93776	0.00360731
cg22358708	-6.3865	1.30747	-4.88464	1.82759e-06	0.0072971	C1orf25;C1orf26;C1orf26	TSS200;TSS200;TSS200	-0.0536625	0.0153712	-3.49111	0.000566342
cg00116554	16.1526	3.30793	4.88299	1.84166e-06	0.00731632	SNAI2;SNAI2	1stExon;5'UTR	1	0.129631	9.19578	1.34431e-17
cg25630794	-20.3698	4.18287	-4.86982	1.95759e-06	0.00768536	BRSK2	Body	-1	0.380155	-6.35599	9.43256e-10
cg04741853	-6.73999	1.38424	-4.86909	1.96418e-06	0.00768536	NA	NA	-0.0395594	0.0162011	-2.44177	0.0152931
cg16207867	-18.2737	3.75328	-4.86873	1.96752e-06	0.00768536	CACNB4;CACNB4;CACNB4	Body;Body;Body	-0.883646	0.159166	-5.55172	7.06596e-08
cg07548089	14.2571	2.92868	4.86808	1.97344e-06	0.00768536	NA	NA	0.692205	0.0762865	9.07375	3.14655e-17
cg05586384	-33.9256	6.97423	-4.86442	2.00713e-06	0.00777824	RTKN2	Body	-0.459978	0.362179	-1.27003	0.205228
cg06877317	-33.3279	6.85922	-4.85885	2.0595e-06	0.00791275	NA	NA	-1	0.650788	-5.81092	1.83961e-08
cg00974241	-7.19146	1.48015	-4.8586	2.06186e-06	0.00791275	CNO	TSS200	-0.0261022	0.0118855	-2.19613	0.0289798
cg11774303	-15.0594	3.11025	-4.84185	2.22767e-06	0.0085078	CNTRL	Body	-1	0.169998	-7.51357	9.63317e-13
cg02448041	-7.35214	1.52162	-4.83178	2.33346e-06	0.00883393	CECR1;CECR1;CECR1;CECR1;CECR1;CECR1	Body;Body;Body;Body;Body;Body	-1	0.248564	-4.93791	1.42584e-06
cg21075964	8.77563	1.8163	4.83159	2.33541e-06	0.00883393	NA	NA	0.269978	0.0804203	3.35708	0.000907418
cg06941638	-16.7552	3.47055	-4.82782	2.37635e-06	0.00894597	C16orf74	Body	-1	0.350899	-5.69584	3.36194e-08
cg01866190	-7.82045	1.62024	-4.82673	2.38829e-06	0.00894831	PTPN2;PTPN2;PTPN2;PTPN2;PTPN2;PTPN2;PTPN2;PTPN2	1stExon;1stExon;1stExon;1stExon;5'UTR;5'UTR;5'UTR;5'UTR	-0.0336058	0.0104836	-3.20556	0.00151925
cg15681853	-9.00485	1.86662	-4.82414	2.41693e-06	0.00901289	NA	NA	-1	0.294309	-4.82176	2.44349e-06
cg16727151	-10.7602	2.23196	-4.82097	2.45235e-06	0.00910207	ACIN1;ACIN1;ACIN1;ACIN1;ACIN1	Body;Body;Body;Body;Body	-0.0270368	0.0113664	-2.37866	0.0181098
cg01103827	8.49736	1.76361	4.81815	2.48428e-06	0.00917749	PSMG1;PSMG1	Body;Body	1	0.298745	4.64495	5.44415e-06
cg10932018	-7.76266	1.61468	-4.80754	2.60826e-06	0.00954925	NA	NA	-0.0474002	0.0165531	-2.86353	0.00453652
cg26466970	-22.1202	4.6012	-4.80747	2.60908e-06	0.00954925	C3orf67	TSS1500	-0.0391815	0.0173185	-2.26241	0.0245108
cg15983528	-14.0734	2.93131	-4.80106	2.68692e-06	0.00978885	NA	NA	-0.678177	0.0931272	-7.28226	4.04344e-12
cg06771950	10.5562	2.20568	4.78592	2.87965e-06	0.0104361	ARMC9;ARMC9;ARMC9	Body;Body;Body	1	0.273706	3.68917	0.000274808
cg00885682	25.5189	5.33362	4.78455	2.89778e-06	0.0104361	HS3ST2	TSS200	1	0.400798	4.94406	1.38535e-06
cg14053653	-6.60344	1.3803	-4.78406	2.9042e-06	0.0104361	ITGA11	Body	-0.937645	0.178418	-5.25532	3.11512e-07
cg14829271	5.01797	1.05078	4.77546	3.02048e-06	0.0107609	INTS9;INTS9;INTS9	Body;Body;Body	0.0518696	0.0135064	3.84038	0.000154916
cg25140180	-11.8314	2.4776	-4.77537	3.0218e-06	0.0107609	NA	NA	-1	0.0964042	-10.4945	1.15679e-21
cg01387220	-21.6777	4.54376	-4.77089	3.08414e-06	0.0109337	KIR2DL1;KIR2DL1;KIR3DP1	5'UTR;1stExon;Body	-1	0.324917	-4.56362	7.80959e-06
cg15533075	9.06445	1.90111	4.76798	3.12524e-06	0.0109943	GALNTL6;GALNTL6	1stExon;5'UTR	0.254487	0.0458897	5.54563	7.28908e-08
cg20713893	-15.3664	3.22301	-4.76772	3.12905e-06	0.0109943	NA	NA	-0.0571531	0.052641	-1.08571	0.278627
cg18919642	6.65164	1.3968	4.76205	3.21089e-06	0.0111908	SLC35E3	TSS200	0.0946295	0.0145654	6.49686	4.24916e-10
cg21867387	-21.9541	4.61112	-4.76112	3.22451e-06	0.0111908	LPP;LPP;LPP	5'UTR;5'UTR;5'UTR	-1	0.279666	-6.78952	7.80908e-11
cg01479358	-9.27496	1.94815	-4.76092	3.22744e-06	0.0111908	CORO1C;CORO1C	TSS200;5'UTR	-0.154808	0.0620802	-2.49368	0.0132744
cg05198960	-13.3688	2.81102	-4.75585	3.30269e-06	0.0113557	ANKLE2	Body	-0.779067	0.128219	-6.07606	4.43907e-09
cg04845368	-6.5663	1.38096	-4.75489	3.31716e-06	0.0113557	ARHGAP40	Body	-1	0.232829	-4.75423	3.32707e-06
cg12997637	-24.9677	5.25102	-4.75483	3.31809e-06	0.0113557	NRN1;NRN1;NRN1	1stExon;5'UTR;5'UTR	-0.12857	0.073749	-1.74334	0.0824745
cg09496544	-25.4151	5.34691	-4.75323	3.34221e-06	0.0113889	CELF4;CELF4;CELF4;CELF4	Body;Body;Body;Body	-1	0.404674	-6.75984	9.29374e-11
cg15447715	-17.6315	3.71641	-4.74422	3.48187e-06	0.0118139	ABCB8	TSS200	-0.13246	0.0344243	-3.84785	0.000150525
cg12805593	-7.9741	1.68218	-4.74033	3.54396e-06	0.0119732	WDR12;ALS2CR8;ALS2CR8;ALS2CR8	TSS200;TSS200;5'UTR;1stExon	-0.0306435	0.0102563	-2.98778	0.00308308
cg17644569	-6.32397	1.33466	-4.73825	3.57746e-06	0.0120349	NA	NA	-0.0238757	0.0091898	-2.59807	0.00991813
cg04161948	-9.35098	1.98236	-4.71709	3.93714e-06	0.0131888	NA	NA	-1	0.202408	-5.73493	2.74193e-08
cg05870818	7.12283	1.51211	4.71052	4.05569e-06	0.0135286	FCER2;FCER2;FCER2	TSS1500;5'UTR;5'UTR	0.546995	0.159139	3.43721	0.000685769
cg05079659	-16.608	3.52805	-4.70743	4.11264e-06	0.0136306	LOC101927798	TSS200	-1	0.273583	-4.93304	1.45868e-06
cg13232922	-16.7086	3.54974	-4.707	4.12075e-06	0.0136306	USP54	Body	-0.756534	0.161224	-4.69245	4.39994e-06
cg14102880	6.58691	1.40008	4.70467	4.16411e-06	0.013673	ABR;ABR;ABR	Body;Body;Body	0.0562292	0.0219666	2.55976	0.0110497
cg12938649	11.9783	2.54617	4.70446	4.16817e-06	0.013673	NA	NA	0.842785	0.111412	7.56457	6.99513e-13
cg17809494	-23.7194	5.04404	-4.70246	4.20593e-06	0.0137399	LPP;LPP;LPP	Body;Body;Body	-1	0.415673	-5.3628	1.8317e-07
cg14653250	6.60164	1.40434	4.70087	4.23614e-06	0.0137816	PC;PC	TSS200;TSS200	0.0389637	0.0100594	3.87336	0.000136386
cg18325054	7.09908	1.51059	4.69953	4.2618e-06	0.0138083	FZR1	5'UTR	1	0.25294	4.21305	3.49391e-05
cg03074424	-9.51095	2.02647	-4.69336	4.3819e-06	0.0141395	NUP35	TSS200	-0.0446353	0.0311919	-1.43099	0.153652
cg18643460	-7.70175	1.64139	-4.69221	4.40469e-06	0.0141552	SLC39A3;SLC39A3	TSS1500;TSS1500	-0.0676186	0.0293143	-2.30668	0.0218718
cg11281961	8.36445	1.78457	4.68708	4.50745e-06	0.0144268	CNNM3;CNNM3	3'UTR;3'UTR	0.165897	0.0497383	3.33539	0.000978013
cg19068334	-7.29286	1.5616	-4.67012	4.8643e-06	0.0155062	NA	NA	-1	0.201515	-6.25299	1.67716e-09
cg20766212	9.82661	2.10515	4.66788	4.91327e-06	0.0155994	NA	NA	0.665053	0.146079	4.5527	8.19384e-06
cg17367616	-12.5292	2.68499	-4.66638	4.94644e-06	0.0156419	ARNTL2	TSS1500	-0.843478	0.286899	-2.93998	0.0035824
cg09827826	5.89002	1.2645	4.658	5.13576e-06	0.0161759	PTPRN2;PTPRN2;PTPRN2	Body;Body;Body	0.0650876	0.0210673	3.0895	0.00222602
cg12508343	16.7139	3.59745	4.64604	5.41789e-06	0.0169967	ZNF148	5'UTR	0.670868	0.129168	5.19377	4.20695e-07
cg17522907	-7.4392	1.60211	-4.64337	5.48267e-06	0.017132	BSG;BSG;BSG;BSG	TSS1500;5'UTR;TSS1500;1stExon	-0.0558585	0.0232865	-2.39875	0.0171671
cg24995347	9.91948	2.13801	4.63958	5.5764e-06	0.0173563	SP140;SP140	TSS1500;TSS1500	0.326735	0.1131	2.8889	0.00419693
cg00010947	-19.818	4.27618	-4.63452	5.70371e-06	0.0176829	HELQ;MRPS18C	TSS1500;Body	-0.0418956	0.0205074	-2.04295	0.0420813
cg02800334	-13.7047	2.96141	-4.62776	5.87805e-06	0.0181522	ANXA13;ANXA13	TSS1500;TSS1500	-0.88823	0.102913	-8.63087	6.56813e-16
cg14088961	-14.3055	3.09368	-4.62411	5.9743e-06	0.0183777	NA	NA	-1	0.304856	-5.92152	1.02221e-08
cg00706159	6.25271	1.35252	4.62302	6.00346e-06	0.0183958	IQCA1;IQCA1;IQCA1	TSS200;TSS200;TSS200	0.0863088	0.0139982	6.1657	2.71753e-09
cg22878627	-13.0797	2.82994	-4.6219	6.03342e-06	0.0184162	MECOM	Body	-0.056789	0.024843	-2.28592	0.0230768
cg13368215	-7.92198	1.71603	-4.61646	6.18103e-06	0.0187303	SLC26A11;SLC26A11;SLC26A11;SLC26A11;SGSH	TSS200;TSS200;TSS200;TSS200;1stExon	-0.0392922	0.014347	-2.73871	0.00660138
cg14070577	-7.47346	1.61891	-4.61636	6.18371e-06	0.0187303	NA	NA	-1	0.270399	-4.67545	4.74938e-06
cg12495801	40.2173	8.74164	4.60066	6.63034e-06	0.0200065	TAPBPL;CD27;LOC678655	TSS1500;3'UTR;TSS200	1	0.630592	5.63432	4.624e-08
cg27000503	-13.6698	2.97345	-4.59728	6.73027e-06	0.0202308	CSNK1G2	5'UTR	-0.958248	0.144246	-6.64317	1.83312e-10
cg09916232	11.3802	2.47865	4.59129	6.9111e-06	0.0206591	MARCH7;MARCH7;MARCH7;MARCH7	TSS200;Body;Body;Body	0.129482	0.0558358	2.31898	0.0211837
cg02908956	13.3122	2.89974	4.59084	6.92501e-06	0.0206591	CTBP2;CTBP2;CTBP2;CTBP2	Body;Body;Body;Body	1	0.198488	6.02419	5.88314e-09
cg17498424	8.84808	1.92775	4.58985	6.95538e-06	0.0206717	CYP2D6;CYP2D6	TSS1500;TSS1500	0.332706	0.0867192	3.83659	0.000157193
cg13710595	-6.54668	1.43096	-4.57501	7.42672e-06	0.0219898	BAHD1	TSS1500	-0.0545814	0.0198811	-2.7454	0.00647213
cg09964873	6.52208	1.42756	4.5687	7.63657e-06	0.0225268	LY6D	TSS200	0.506864	0.133054	3.80947	0.000174431
cg04259358	24.2155	5.30976	4.56057	7.9149e-06	0.0232543	NA	NA	1	0.318426	4.93794	1.42561e-06
cg09841779	-6.13126	1.34463	-4.5598	7.94201e-06	0.0232543	KEAP1;KEAP1	5'UTR;TSS200	-0.0409172	0.0171513	-2.38566	0.0177762
cg04754315	7.43181	1.63135	4.55561	8.08988e-06	0.0235199	HOPX;HOPX;HOPX;HOPX;HOPX	5'UTR;Body;Body;TSS200;TSS200	0.207859	0.0384239	5.40962	1.4498e-07
cg04454272	6.998	1.53615	4.55554	8.09222e-06	0.0235199	DRG1	TSS200	0.0537328	0.00965165	5.56722	6.52769e-08
cg04245305	-29.6386	6.51054	-4.5524	8.20483e-06	0.0237368	NA	NA	-1	0.52862	-4.93116	1.47158e-06
cg11144316	-15.7569	3.46169	-4.55179	8.22689e-06	0.0237368	ABCC2	Body	-1	0.202638	-6.18295	2.47122e-09
cg25800379	11.362	2.49688	4.55048	8.2742e-06	0.0237865	TMEM106B;TMEM106B	TSS200;TSS200	0.155515	0.0292992	5.30781	2.40589e-07
cg17437261	10.2701	2.26083	4.54262	8.56522e-06	0.0244821	DNAJB6;DNAJB6	5'UTR;5'UTR	0.225454	0.0576749	3.90904	0.000118707
cg25530761	-17.4368	3.83879	-4.54227	8.57812e-06	0.0244821	KANK1;KANK1;KANK1	5'UTR;5'UTR;5'UTR	-1	0.474117	-5.52566	8.06966e-08
cg18950807	-6.93983	1.52874	-4.53959	8.67982e-06	0.0246833	PIK3C2B	5'UTR	-1	0.244697	-4.77493	3.02782e-06
cg18503078	9.18636	2.02801	4.52975	9.06253e-06	0.0256792	PRKAR1B;PRKAR1B;PRKAR1B;PRKAR1B;PRKAR1B;PRKAR1B	Body;Body;Body;Body;Body;Body	0.163044	0.0475413	3.42953	0.000704575
cg04393926	-10.7904	2.38601	-4.52236	9.3603e-06	0.0263767	DOCK10;DOCK10	TSS200;Body	-0.0394911	0.01917	-2.06005	0.040405
cg18512997	10.3191	2.28199	4.52199	9.37541e-06	0.0263767	AGTR1;AGTR1;AGTR1;AGTR1	5'UTR;5'UTR;5'UTR;5'UTR	0.713894	0.17973	3.97204	9.26786e-05
cg10420089	-6.8228	1.51036	-4.51732	9.56884e-06	0.0268254	MTHFD1L;MTHFD1L;MTHFD1L;MTHFD1L	TSS200;Body;Body;Body	-0.0404279	0.0159981	-2.52704	0.0121059
cg27297626	6.36621	1.4192	4.48578	1.09794e-05	0.0306712	KLHL29	5'UTR	0.047369	0.0116209	4.0762	6.11346e-05
cg08279220	15.958	3.56142	4.48079	1.122e-05	0.0312327	NA	NA	1	0.496844	4.88468	1.82724e-06
cg03568017	12.3262	2.75389	4.47593	1.14594e-05	0.0315793	SEPT9;SEPT9;SEPT9	5'UTR;TSS200;Body	0.707554	0.108566	6.51724	3.78248e-10
cg21301729	-6.68758	1.49413	-4.47589	1.14611e-05	0.0315793	NA	NA	-0.923888	0.193235	-4.78117	2.94281e-06
cg23370536	-7.4347	1.66108	-4.47583	1.14643e-05	0.0315793	KIT;KIT	TSS1500;TSS1500	-0.115279	0.0450654	-2.55804	0.0111029
cg12900517	7.4921	1.67497	4.47296	1.16078e-05	0.0318635	KIAA0196;KIAA0196	ExonBnd;Body	0.0475473	0.0196856	2.41534	0.0164217
cg08609318	-12.9673	2.90066	-4.47046	1.17346e-05	0.0320041	LOC100505795;PBX1;PBX1;PBX1	TSS1500;Body;Body;Body	-1	0.358488	-4.42535	1.42588e-05
cg16017144	18.8339	4.2134	4.46999	1.17583e-05	0.0320041	HRNBP3	Body	1	0.430255	3.19684	0.00156409
cg04143120	-19.4474	4.35115	-4.46949	1.17838e-05	0.0320041	NA	NA	-1	0.275369	-4.76969	3.10108e-06
cg16054651	-12.0372	2.69408	-4.468	1.18603e-05	0.0320041	SMOC1;SMOC1	Body;Body	-1	0.370547	-3.59991	0.000382171
cg26890182	11.1582	2.49775	4.46729	1.18969e-05	0.0320041	ACMSD	Body	0.778475	0.191876	4.05718	6.60014e-05
cg24594305	9.31165	2.08445	4.46719	1.19019e-05	0.0320041	LOC102723517	TSS1500	0.626691	0.173863	3.60451	0.000375783
cg22805295	10.814	2.43118	4.44806	1.29289e-05	0.0346197	NA	NA	0.487658	0.0733201	6.65108	1.75107e-10
cg12930602	-22.6898	5.10173	-4.44747	1.29622e-05	0.0346197	CCDC85B;CCDC85B	1stExon;5'UTR	-0.0432666	0.0169932	-2.54612	0.0114796
cg26241591	12.3661	2.78273	4.44387	1.31652e-05	0.0350436	SMYD3;SMYD3	Body;Body	1	0.273415	4.17101	4.1555e-05
cg04298686	5.58584	1.25779	4.44099	1.33294e-05	0.0353615	NA	NA	0.49707	0.14717	3.37752	0.000845279
cg18853669	-14.2685	3.21515	-4.4379	1.35083e-05	0.0357163	NA	NA	-1	0.224716	-6.25293	1.67768e-09
cg09469812	6.83903	1.54523	4.4259	1.42253e-05	0.0374866	NA	NA	0.47221	0.134672	3.50637	0.000536253
cg24140704	-14.1376	3.19593	-4.42364	1.43638e-05	0.0377258	EDEM3	TSS1500	-0.0762619	0.0319844	-2.38435	0.0178383
cg24039962	11.1057	2.51306	4.41922	1.46398e-05	0.0383234	C1orf9;C1orf9	Body;Body	0.375124	0.134032	2.79875	0.00552039
cg13619606	-8.26539	1.87179	-4.41577	1.48582e-05	0.0387668	MPV17L2;MPV17L2	5'UTR;1stExon	-0.0349782	0.0102045	-3.42773	0.000709069
cg01573118	5.32707	1.20691	4.41381	1.49839e-05	0.0389661	WDR90	Body	0.0822732	0.0211225	3.89506	0.000125359
cg03422185	-26.3835	5.97884	-4.41281	1.50483e-05	0.0390053	BCKDHA;BCKDHA	Body;Body	-1	0.47328	-5.70219	3.25264e-08
cg23563543	7.25511	1.64472	4.41114	1.51562e-05	0.0391189	FAM160B2	Body	0.200574	0.0582966	3.44058	0.00067766
cg17397592	7.76835	1.76169	4.40961	1.52566e-05	0.0391189	IQCA1	TSS1500	0.130183	0.0254038	5.12454	5.88011e-07
cg17462478	6.44858	1.46253	4.40921	1.52825e-05	0.0391189	SYF2;SYF2	TSS200;TSS200	0.068442	0.0128719	5.31714	2.29739e-07
cg09257923	7.23671	1.64131	4.4091	1.529e-05	0.0391189	SLC17A5	3'UTR	0.106437	0.036579	2.90977	0.00393505
cg04202619	5.43805	1.23488	4.40369	1.56485e-05	0.0399067	MYD88;MYD88;MYD88;MYD88;MYD88	Body;Body;Body;Body;Body	0.0619199	0.0122223	5.06615	7.77858e-07
cg03800279	-12.6505	2.87382	-4.40197	1.57647e-05	0.0399464	PPM1H	Body	-1	0.23145	-6.24765	1.72758e-09
cg16067242	6.93404	1.57522	4.40196	1.57651e-05	0.0399464	NA	NA	0.231952	0.0726021	3.19483	0.00157455
cg00259887	-5.82305	1.32442	-4.39667	1.61263e-05	0.0407312	EBAG9;EBAG9;EBAG9	TSS1500;5'UTR;1stExon	-0.0242198	0.0106912	-2.2654	0.024324
cg21737024	-5.12697	1.16665	-4.39461	1.62691e-05	0.0408427	DCTPP1	1stExon	-0.0440529	0.0150728	-2.92267	0.00378076
cg10865371	-8.3046	1.88983	-4.39437	1.6286e-05	0.0408427	RBFOX1;RBFOX1;RBFOX1	TSS1500;TSS200;TSS200	-0.0752965	0.0274674	-2.7413	0.00655097
cg02727219	-13.3758	3.04424	-4.3938	1.63254e-05	0.0408427	NA	NA	-1	0.214326	-4.81315	2.54198e-06
cg05782292	9.67605	2.20269	4.39283	1.63932e-05	0.0408828	SCT	TSS1500	0.254008	0.0575508	4.41364	1.4995e-05
cg11273176	8.38228	1.90849	4.3921	1.64449e-05	0.0408828	KCNK3	Body	0.162245	0.0426329	3.80563	0.000177011
cg03102725	-24.8966	5.67137	-4.38987	1.66019e-05	0.0411437	AGBL3	Body	-1	0.472605	-4.5005	1.02977e-05
cg01143233	-20.5863	4.69289	-4.38671	1.68281e-05	0.041574	NA	NA	-1	0.317559	-5.76222	2.37688e-08
cg08815978	7.3043	1.66653	4.38295	1.71006e-05	0.042049	RHEB	Body	0.206823	0.0334522	6.18263	2.4756e-09
cg11119313	8.17193	1.86463	4.38259	1.71268e-05	0.042049	NA	NA	0.25754	0.101819	2.52941	0.0120266
cg21633243	8.73901	1.99458	4.38139	1.7215e-05	0.0421349	CCRN4L	3'UTR	0.218967	0.0963282	2.27313	0.0238473
cg24251890	9.23622	2.11096	4.37537	1.76625e-05	0.0430966	MADD;MADD;MADD;MADD;MADD;MADD;MADD;MADD;MADD;MADD	TSS1500;TSS1500;TSS1500;TSS200;TSS1500;TSS1500;TSS1500;TSS1500;TSS1500;TSS1500	0.0915158	0.0285786	3.20225	0.00153611
cg17352830	4.92194	1.12549	4.37316	1.783e-05	0.0433716	DOPEY2	Body	0.0381437	0.0124126	3.07298	0.0023483
cg10775424	5.50124	1.25847	4.37138	1.79657e-05	0.0435675	SLC25A45;SLC25A45;SLC25A45;SLC25A45;SLC25A45	5'UTR;5'UTR;5'UTR;TSS200;TSS200	0.052798	0.0110792	4.76552	3.16052e-06
cg11727029	11.1487	2.55271	4.36741	1.82721e-05	0.0441751	UNC45A;UNC45A	TSS200;5'UTR	0.0579693	0.0121983	4.75223	3.35748e-06
cg18752041	-9.37644	2.1482	-4.3648	1.84761e-05	0.0445321	NCAM1;NCAM1	Body;Body	-0.924507	0.166531	-5.55156	7.07151e-08
cg00475343	10.424	2.38966	4.36213	1.86873e-05	0.0449042	COTL1	Body	0.181239	0.0764045	2.3721	0.0184274
cg02730322	-10.8092	2.48016	-4.35826	1.89977e-05	0.0455117	SERINC3;SERINC3	TSS200;TSS200	-0.0372427	0.0144287	-2.58116	0.0104042
cg25390476	5.94503	1.36517	4.35479	1.92793e-05	0.0460468	CHMP4B	TSS200	0.0637818	0.0136173	4.68387	4.57296e-06
cg25462189	9.57521	2.19932	4.35371	1.93684e-05	0.0461202	PHF20L1;PHF20L1;PHF20L1	Body;Body;Body	0.546823	0.149796	3.65046	0.000317311
cg26394227	4.89581	1.12548	4.34998	1.96775e-05	0.0467156	BAT2	Body	0.0456891	0.0142336	3.20994	0.00149714
cg04892060	8.11263	1.86577	4.34815	1.98311e-05	0.0468676	TMED10	TSS200	0.0631449	0.0124928	5.05449	8.22299e-07
cg10504753	7.4941	1.72365	4.3478	1.98601e-05	0.0468676	CLYBL;CLYBL	TSS200;TSS200	0.0895756	0.0182209	4.91609	1.57888e-06
cg27359731	8.301	1.90976	4.34662	1.996e-05	0.0469633	NA	NA	0.0704219	0.0247183	2.84898	0.00474246
cg05041502	8.67721	1.99908	4.34059	2.04767e-05	0.0480359	NA	NA	0.362639	0.105713	3.4304	0.000702419
cg12091641	-11.2039	2.58323	-4.33717	2.0776e-05	0.0484185	NA	NA	-1	0.158096	-6.65086	1.75327e-10
cg17494316	9.13876	2.10727	4.33677	2.08113e-05	0.0484185	NA	NA	0.223635	0.0807665	2.76891	0.00603582
cg26828173	7.01458	1.61752	4.33663	2.08235e-05	0.0484185	NA	NA	0.604582	0.153491	3.93888	0.000105616
cg25361236	6.9798	1.61114	4.33221	2.12171e-05	0.049189	NA	NA	1	0.259819	4.34974	1.96979e-05
cg02362020	5.10987	1.18018	4.32975	2.14385e-05	0.0493698	BAT1;BAT1	Body;Body	0.41314	0.102085	4.04704	6.87448e-05
cg13728299	-11.5088	2.65819	-4.32957	2.14556e-05	0.0493698	KIR2DL1;KIR3DP1	TSS200;Body	-0.484923	0.119266	-4.06591	6.37237e-05
cg20975297	15.1575	3.50117	4.32927	2.14824e-05	0.0493698	NA	NA	0.528883	0.104917	5.04096	8.76998e-07
cg12117703	7.43549	1.71818	4.32754	2.16398e-05	0.0495874	U2AF2;U2AF2	Body;Body	0.17375	0.0545704	3.18396	0.00163253
cg27468926	9.60725	2.22373	4.32034	2.23088e-05	0.0507151	MAP3K10;MAP3K10	1stExon;5'UTR	0.135029	0.0284838	4.74054	3.54058e-06
cg02583334	9.92876	2.33094	4.25955	2.87972e-05	0.0588268	CCDC39	TSS1500	0.142027	0.034155	4.15832	4.37766e-05
cg21064333	5.68328	1.34306	4.23158	3.23548e-05	0.0630013	NA	NA	0.514265	0.123977	4.14806	4.56543e-05
cg13596235	6.49384	1.5374	4.2239	3.34027e-05	0.0644071	ZNF498	3'UTR	0.171195	0.0396455	4.31814	2.25164e-05
cg17442477	9.59881	2.27375	4.22158	3.3726e-05	0.0648723	NA	NA	0.605187	0.109984	5.50247	9.07843e-08
cg14508615	5.08983	1.21148	4.20132	3.66768e-05	0.0693669	CCDC76;SASS6;SASS6	TSS200;1stExon;5'UTR	0.0498004	0.00980671	5.0782	7.34361e-07
cg26687661	6.94475	1.65359	4.1998	3.69071e-05	0.0695182	NA	NA	0.0658793	0.0148271	4.44318	1.32043e-05
cg10314943	6.25853	1.49729	4.1799	4.00637e-05	0.0727813	CRABP2;CRABP2	TSS200;TSS200	0.0554631	0.0111741	4.96355	1.26434e-06
cg20575277	8.36559	2.00737	4.16744	4.21688e-05	0.0750835	SEMA4B	5'UTR	0.114184	0.0220935	5.16822	4.76223e-07
cg26295990	9.69552	2.34043	4.14263	4.66802e-05	0.0798781	ZNF768	TSS1500	0.158266	0.0309254	5.11768	6.07753e-07
cg03287692	6.22658	1.50503	4.13718	4.77295e-05	0.0811465	EGLN2;EGLN2	1stExon;Body	0.275208	0.0626899	4.38999	1.65938e-05
cg14903612	9.31364	2.27201	4.0993	5.56805e-05	0.0911366	LOC283050;LOC283050;LOC283050	Body;Body;Body	1	0.379313	3.89896	0.000123469
cg14265823	7.67138	1.87958	4.08142	5.98582e-05	0.0959637	PAX3;PAX3;CCDC140;PAX3;PAX3;PAX3;PAX3;PAX3;PAX3	1stExon;1stExon;5'UTR;1stExon;1stExon;1stExon;1stExon;1stExon;1stExon	0.110074	0.0279545	3.93761	0.000106146
cg12168535	10.2997	2.52631	4.07698	6.09404e-05	0.096936	HADH	Body	0.308544	0.110859	2.78322	0.00578339
cg26940479	5.49288	1.35631	4.04988	6.79644e-05	0.104533	NA	NA	0.404125	0.110024	3.67307	0.000291783
cg17147725	8.22863	2.03993	4.03378	7.24945e-05	0.107707	NA	NA	0.374294	0.102984	3.63448	0.0003366
cg04498775	8.05504	1.99889	4.02976	7.36718e-05	0.108058	NA	NA	0.423741	0.116442	3.63909	0.00033092
cg14756757	13.9697	3.46698	4.02935	7.37922e-05	0.108058	RIN2;RIN2	Body;Body	1	0.243877	6.03809	5.45626e-09
cg02641770	10.6722	2.65752	4.01586	7.78755e-05	0.111734	DLGAP2	Body	0.628465	0.124754	5.03764	8.90951e-07
cg21904991	13.7341	3.42223	4.01321	7.8703e-05	0.11231	PES1;PES1;PES1;PES1	Body;Body;5'UTR;5'UTR	1	0.214825	6.34	1.03183e-09
cg07174665	11.9589	2.99648	3.99099	8.59757e-05	0.118002	NA	NA	0.129209	0.0530052	2.43767	0.0154633
cg06346241	11.5045	2.88492	3.98781	8.70653e-05	0.118878	RNASEH2B-AS1;RNASEH2B;RNASEH2B	TSS200;Body;Body	0.183209	0.042797	4.28089	2.63371e-05
cg25785477	11.1368	2.79303	3.98734	8.72291e-05	0.118897	SCLT1;C4orf33;C4orf33	TSS1500;5'UTR;1stExon	0.0605997	0.01642	3.69061	0.000273335
cg16182936	6.66325	1.67503	3.97798	9.05244e-05	0.121297	IQSEC1	Body	0.360319	0.0924629	3.89691	0.000124459
cg15631781	10.2286	2.5777	3.9681	9.41314e-05	0.123822	FOXN4	Body	1	0.377467	3.74447	0.000223306
cg15623425	8.1854	2.08444	3.92691	0.000110696	0.136312	MTMR9L	Body	0.323679	0.0550094	5.88406	1.24843e-08
cg01653417	7.93587	2.02664	3.91578	0.000115624	0.138176	NA	NA	0.262282	0.0575203	4.55981	7.94151e-06
cg09203240	6.73667	1.72457	3.90628	0.000119992	0.140901	LRP5	Body	0.428133	0.106555	4.01797	7.7224e-05
cg18002814	6.38565	1.63621	3.90271	0.000121678	0.141462	FAM18B2	Body	0.17716	0.0346565	5.1119	6.24858e-07
cg24681695	6.90007	1.77008	3.89818	0.000123844	0.142711	C2orf77;PHOSPHO2;KLHL23	TSS200;TSS200;TSS200	0.0325647	0.0125923	2.58608	0.0102607
cg22354782	8.25332	2.12509	3.88375	0.000130995	0.147521	NGF	TSS1500	0.128226	0.0334263	3.83608	0.000157502
cg21752270	7.9271	2.04144	3.8831	0.000131326	0.147684	KCNQ1;KCNQ1	Body;Body	0.48672	0.1462	3.32914	0.000999313
cg17651973	-7.87597	2.0304	-3.87902	0.000133422	0.14902	NA	NA	-0.208403	0.0335329	-6.21488	2.07171e-09
[truncated: 1,032 more rows]

## Sheet: NK cell specific
CpG	Estimate	SE	t	p	adjP	UCSC_RefGene_Name	UCSC_RefGene_Group	Estimate.beta	SE.beta	t.beta	p.beta
[truncated: 1,410 more rows]

[truncated: 4 more sheets: B-cell specific, Monocyte specific, Granulocyte specific, Nucleated RBC specific]
