# Supplementary material for: Detecting cord blood cell type-specific epigenetic associations with gestational diabetes mellitus and early childhood growth
Source: Clin Epigenetics. 2021 Jun 26;13:131. doi: 10.1186/s13148-021-01114-5 (PMC8236204; doi:10.1186/s13148-021-01114-5)
Supplement: Supplementary file 3 — Additional file 3: Table S4. Gene Ontology enrichment based on target genes harboring CpG with cell type-specific differential methylation associated with gestational diabetes mellitus. [file 13148_2021_1114_MOESM3_ESM.xlsx]

## Sheet: B-cell specific
GO enrichment based on target genes harboring CpG with B-cell specific differential methylation associated with gestational diabetes mellitus
Ontology	ID	Description	# Target gene in gene set/ # in gene set	# Target gene not in gene set / # not in gene set	p-value	FDR	Gene	CpG	CpG annotation	CpG location	Effect in cell type
MF	GO:0030169	low-density lipoprotein particle binding	3/59	15/16969	1.76346e-05	0.00386198	LDLR	cg16647139	LDLR;LDLR;LDLR;LDLR;LDLR	Body;Body;Body;Body;Body	Hypermethylation
MF	GO:0030169	low-density lipoprotein particle binding	3/59	15/16969	1.76346e-05	0.00386198	SCARF1	cg17028259	SCARF1;SCARF1;SCARF1;SCARF1;SCARF1	Body;Body;Body;Body;Body	Hypermethylation
MF	GO:0030169	low-density lipoprotein particle binding	3/59	15/16969	1.76346e-05	0.00386198	SORL1	cg26556630	SORL1	Body	Hypermethylation
MF	GO:0038024	cargo receptor activity	4/59	85/16969	0.000216332	0.0121151	ENPP3	cg08214189	ENPP3	Body	Hypermethylation
MF	GO:0038024	cargo receptor activity	4/59	85/16969	0.000216332	0.0121151	LDLR	cg16647139	LDLR;LDLR;LDLR;LDLR;LDLR	Body;Body;Body;Body;Body	Hypermethylation
MF	GO:0038024	cargo receptor activity	4/59	85/16969	0.000216332	0.0121151	SCARF1	cg17028259	SCARF1;SCARF1;SCARF1;SCARF1;SCARF1	Body;Body;Body;Body;Body	Hypermethylation
MF	GO:0038024	cargo receptor activity	4/59	85/16969	0.000216332	0.0121151	SORL1	cg26556630	SORL1	Body	Hypermethylation
MF	GO:0071813	lipoprotein particle binding	3/59	34/16969	0.000221281	0.0121151	LDLR	cg16647139	LDLR;LDLR;LDLR;LDLR;LDLR	Body;Body;Body;Body;Body	Hypermethylation
MF	GO:0071813	lipoprotein particle binding	3/59	34/16969	0.000221281	0.0121151	SCARF1	cg17028259	SCARF1;SCARF1;SCARF1;SCARF1;SCARF1	Body;Body;Body;Body;Body	Hypermethylation
MF	GO:0071813	lipoprotein particle binding	3/59	34/16969	0.000221281	0.0121151	SORL1	cg26556630	SORL1	Body	Hypermethylation
MF	GO:0071814	protein-lipid complex binding	3/59	34/16969	0.000221281	0.0121151	LDLR	cg16647139	LDLR;LDLR;LDLR;LDLR;LDLR	Body;Body;Body;Body;Body	Hypermethylation
MF	GO:0071814	protein-lipid complex binding	3/59	34/16969	0.000221281	0.0121151	SCARF1	cg17028259	SCARF1;SCARF1;SCARF1;SCARF1;SCARF1	Body;Body;Body;Body;Body	Hypermethylation
MF	GO:0071814	protein-lipid complex binding	3/59	34/16969	0.000221281	0.0121151	SORL1	cg26556630	SORL1	Body	Hypermethylation
MF	GO:0005041	low-density lipoprotein particle receptor activity	2/59	12/16969	0.000767026	0.0335957	LDLR	cg16647139	LDLR;LDLR;LDLR;LDLR;LDLR	Body;Body;Body;Body;Body	Hypermethylation
MF	GO:0005041	low-density lipoprotein particle receptor activity	2/59	12/16969	0.000767026	0.0335957	SORL1	cg26556630	SORL1	Body	Hypermethylation
MF	GO:0030228	lipoprotein particle receptor activity	2/59	14/16969	0.00105285	0.0384289	LDLR	cg16647139	LDLR;LDLR;LDLR;LDLR;LDLR	Body;Body;Body;Body;Body	Hypermethylation
MF	GO:0030228	lipoprotein particle receptor activity	2/59	14/16969	0.00105285	0.0384289	SORL1	cg26556630	SORL1	Body	Hypermethylation
MF	GO:0005001	transmembrane receptor protein tyrosine phosphatase activity	2/59	17/16969	0.00156297	0.0427862	PTPRD	cg08022079	PTPRD;PTPRD;PTPRD;PTPRD;PTPRD;PTPRD	Body;Body;Body;Body;Body;Body	Hypermethylation
MF	GO:0005001	transmembrane receptor protein tyrosine phosphatase activity	2/59	17/16969	0.00156297	0.0427862	PTPRN2	cg22770560	PTPRN2;PTPRN2;PTPRN2	Body;Body;Body	Hypermethylation
MF	GO:0019198	transmembrane receptor protein phosphatase activity	2/59	17/16969	0.00156297	0.0427862	PTPRD	cg08022079	PTPRD;PTPRD;PTPRD;PTPRD;PTPRD;PTPRD	Body;Body;Body;Body;Body;Body	Hypermethylation
MF	GO:0019198	transmembrane receptor protein phosphatase activity	2/59	17/16969	0.00156297	0.0427862	PTPRN2	cg22770560	PTPRN2;PTPRN2;PTPRN2	Body;Body;Body	Hypermethylation
No significant enrichment was observed for CD4+ T-cell, nucleated red blood cell, granulocyte, or monocyte-specific genes.
BP: biological process
MF: molecular function
CC: cellular component

## Sheet: NK cell specific
GO enrichment based on target genes harboring CpG with NK cell specific differential methylation associated with gestational diabetes mellitus
Ontology	ID	Description	# Target gene in gene set/ # in gene set	# Target gene not in gene set / # not in gene set	p-value	FDR	Gene	CpG	CpG annotation	CpG location	Effect in cell type
BP	GO:0016072	rRNA metabolic process	22/685	191/17913	4.13909e-06	0.01547	DDX17	cg25016840	DDX17;DDX17	TSS200;TSS200	Hypermethylation
BP	GO:0016072	rRNA metabolic process	22/685	191/17913	4.13909e-06	0.01547	ERI1	cg01718711	ERI1	TSS200	Hypermethylation
BP	GO:0016072	rRNA metabolic process	22/685	191/17913	4.13909e-06	0.01547	EXOSC10	cg00155504	EXOSC10;EXOSC10	TSS200;TSS200	Hypermethylation
BP	GO:0016072	rRNA metabolic process	22/685	191/17913	4.13909e-06	0.01547	EXOSC3	cg22566458	EXOSC3;EXOSC3	TSS200;TSS200	Hypermethylation
BP	GO:0016072	rRNA metabolic process	22/685	191/17913	4.13909e-06	0.01547	EXOSC7	cg04690289	ZDHHC3;ZDHHC3;EXOSC7;ZDHHC3;EXOSC7	TSS1500;TSS1500;Body;TSS1500;Body	Hypermethylation
BP	GO:0016072	rRNA metabolic process	22/685	191/17913	4.13909e-06	0.01547	EXOSC8	cg16878088	ALG5;ALG5;EXOSC8	TSS1500;TSS1500;TSS200	Hypermethylation
BP	GO:0016072	rRNA metabolic process	22/685	191/17913	4.13909e-06	0.01547	EXOSC9	cg12972275	EXOSC9;EXOSC9	TSS200;TSS200	Hypermethylation
BP	GO:0016072	rRNA metabolic process	22/685	191/17913	4.13909e-06	0.01547	FTSJ3	cg08730330	PSMC5;FTSJ3;FTSJ3	TSS200;1stExon;5'UTR	Hypermethylation
BP	GO:0016072	rRNA metabolic process	22/685	191/17913	4.13909e-06	0.01547	GTPBP4	cg07392088	GTPBP4	TSS200	Hypermethylation
BP	GO:0016072	rRNA metabolic process	22/685	191/17913	4.13909e-06	0.01547	IMP4	cg20670292	IMP4;CCDC115	TSS1500;Body	Hypermethylation
BP	GO:0016072	rRNA metabolic process	22/685	191/17913	4.13909e-06	0.01547	NUDT16	cg22642229	NUDT16;LOC339874;NUDT16;NUDT16;NUDT16	TSS200;TSS200;TSS200;TSS200;TSS200	Hypermethylation
BP	GO:0016072	rRNA metabolic process	22/685	191/17913	4.13909e-06	0.01547	PA2G4	cg03433549	PA2G4	Body	Hypomethylation
BP	GO:0016072	rRNA metabolic process	22/685	191/17913	4.13909e-06	0.01547	PIH1D1	cg17981666	PIH1D1;ALDH16A1;ALDH16A1	TSS1500;TSS200;TSS200	Hypermethylation
BP	GO:0016072	rRNA metabolic process	22/685	191/17913	4.13909e-06	0.01547	RIOK1	cg05907686	CAGE1;CAGE1;RIOK1;CAGE1	TSS200;TSS200;TSS200;TSS200	Hypermethylation
BP	GO:0016072	rRNA metabolic process	22/685	191/17913	4.13909e-06	0.01547	RPL14	cg05489143/cg23850112	RPL14;RPL14/RPL14;RPL14	TSS200;TSS200/TSS200;TSS200	Hypermethylation/Hypermethylation
BP	GO:0016072	rRNA metabolic process	22/685	191/17913	4.13909e-06	0.01547	RPS24	cg13531509	RPS24;RPS24;RPS24;RPS24;RPS24;RPS24	TSS200;TSS200;TSS200;TSS200;TSS200;TSS200	Hypermethylation
BP	GO:0016072	rRNA metabolic process	22/685	191/17913	4.13909e-06	0.01547	RPS6	cg13149140	RPS6	TSS200	Hypermethylation
BP	GO:0016072	rRNA metabolic process	22/685	191/17913	4.13909e-06	0.01547	SIRT7	cg06831842	SIRT7	Body	Hypermethylation
BP	GO:0016072	rRNA metabolic process	22/685	191/17913	4.13909e-06	0.01547	SLFN13	cg10785284	SLFN13	5'UTR	Hypermethylation
BP	GO:0016072	rRNA metabolic process	22/685	191/17913	4.13909e-06	0.01547	WDR3	cg14787290	GDAP2;GDAP2;WDR3	TSS200;TSS200;5'UTR	Hypermethylation
BP	GO:0016072	rRNA metabolic process	22/685	191/17913	4.13909e-06	0.01547	WDR74	cg10369780	WDR74	5'UTR	Hypermethylation
BP	GO:0016072	rRNA metabolic process	22/685	191/17913	4.13909e-06	0.01547	XRN1	cg23077509	XRN1;XRN1;XRN1;XRN1	5'UTR;1stExon;5'UTR;1stExon	Hypermethylation
BP	GO:0032147	activation of protein kinase activity	29/685	303/17913	5.74344e-06	0.01547	ADCY9	cg04122657	ADCY9	3'UTR	Hypermethylation
BP	GO:0032147	activation of protein kinase activity	29/685	303/17913	5.74344e-06	0.01547	BMP4	cg01963240	BMP4;BMP4;BMP4	5'UTR;5'UTR;5'UTR	Hypermethylation
BP	GO:0032147	activation of protein kinase activity	29/685	303/17913	5.74344e-06	0.01547	CRKL	cg15575339	CRKL	1stExon	Hypermethylation
BP	GO:0032147	activation of protein kinase activity	29/685	303/17913	5.74344e-06	0.01547	DAXX	cg21286626	DAXX;DAXX;DAXX;DAXX;DAXX;DAXX;DAXX	1stExon;5'UTR;Body;5'UTR;1stExon;1stExon;5'UTR	Hypermethylation
BP	GO:0032147	activation of protein kinase activity	29/685	303/17913	5.74344e-06	0.01547	DBNL	cg17687799	DBNL;DBNL;DBNL	Body;Body;Body	Hypermethylation
BP	GO:0032147	activation of protein kinase activity	29/685	303/17913	5.74344e-06	0.01547	ITGA1	cg26924465	ITGA1;PELO	Body;5'UTR	Hypermethylation
BP	GO:0032147	activation of protein kinase activity	29/685	303/17913	5.74344e-06	0.01547	KARS	cg24966460	TERF2IP;KARS;KARS	Body;TSS1500;TSS1500	Hypermethylation
BP	GO:0032147	activation of protein kinase activity	29/685	303/17913	5.74344e-06	0.01547	MADD	cg24251890	MADD;MADD;MADD;MADD;MADD;MADD;MADD;MADD;MADD;MADD	TSS1500;TSS1500;TSS1500;TSS200;TSS1500;TSS1500;TSS1500;TSS1500;TSS1500;TSS1500	Hypermethylation
BP	GO:0032147	activation of protein kinase activity	29/685	303/17913	5.74344e-06	0.01547	MAP3K10	cg27468926	MAP3K10;MAP3K10	1stExon;5'UTR	Hypermethylation
BP	GO:0032147	activation of protein kinase activity	29/685	303/17913	5.74344e-06	0.01547	MAP3K12	cg23431730	MAP3K12	5'UTR	Hypermethylation
BP	GO:0032147	activation of protein kinase activity	29/685	303/17913	5.74344e-06	0.01547	MAPK10	cg26560981	MAPK10;MAPK10;MAPK10	Body;Body;Body	Hypomethylation
BP	GO:0032147	activation of protein kinase activity	29/685	303/17913	5.74344e-06	0.01547	MAPK11	cg22328771	MAPK11	TSS1500	Hypermethylation
BP	GO:0032147	activation of protein kinase activity	29/685	303/17913	5.74344e-06	0.01547	NGF	cg22354782	NGF	TSS1500	Hypermethylation
BP	GO:0032147	activation of protein kinase activity	29/685	303/17913	5.74344e-06	0.01547	PILRB	cg21108767	PILRB;PMS2L1;PILRB	TSS200;Body;TSS200	Hypermethylation
BP	GO:0032147	activation of protein kinase activity	29/685	303/17913	5.74344e-06	0.01547	PPP2R3C	cg11655734	KIAA0391;KIAA0391;KIAA0391;KIAA0391;KIAA0391;KIAA0391;PPP2R3C;PPP2R3C;PPP2R3C;PPP2R3C;KIAA0391;KIAA0391;KIAA0391;KIAA0391	1stExon;1stExon;1stExon;5'UTR;5'UTR;5'UTR;TSS200;TSS200;TSS200;TSS200;1stExon;1stExon;5'UTR;5'UTR	Hypermethylation
BP	GO:0032147	activation of protein kinase activity	29/685	303/17913	5.74344e-06	0.01547	PRKACB	cg06444730	PRKACB;PRKACB	Body;Body	Hypomethylation
BP	GO:0032147	activation of protein kinase activity	29/685	303/17913	5.74344e-06	0.01547	PRKCZ	cg00981070	PRKCZ;PRKCZ;PRKCZ	5'UTR;Body;5'UTR	Hypermethylation
BP	GO:0032147	activation of protein kinase activity	29/685	303/17913	5.74344e-06	0.01547	RAPGEF1	cg18297027	RAPGEF1;RAPGEF1;RAPGEF1	TSS200;Body;Body	Hypomethylation
BP	GO:0032147	activation of protein kinase activity	29/685	303/17913	5.74344e-06	0.01547	RET	cg00803088	RET;RET	Body;Body	Hypermethylation
BP	GO:0032147	activation of protein kinase activity	29/685	303/17913	5.74344e-06	0.01547	RPTOR	cg25589279	RPTOR;RPTOR	Body;Body	Hypomethylation
BP	GO:0032147	activation of protein kinase activity	29/685	303/17913	5.74344e-06	0.01547	SHC1	cg18241597	SHC1;SHC1;SHC1;SHC1;SHC1	Body;Body;Body;Body;Body	Hypermethylation
BP	GO:0032147	activation of protein kinase activity	29/685	303/17913	5.74344e-06	0.01547	SOCS1	cg05181221	SOCS1	TSS1500	Hypomethylation
BP	GO:0032147	activation of protein kinase activity	29/685	303/17913	5.74344e-06	0.01547	SOD1	cg18841894	SOD1	TSS200	Hypermethylation
BP	GO:0032147	activation of protein kinase activity	29/685	303/17913	5.74344e-06	0.01547	TGFA	cg01467903	TGFA;TGFA	Body;Body	Hypomethylation
BP	GO:0032147	activation of protein kinase activity	29/685	303/17913	5.74344e-06	0.01547	TGFBR2	cg03256955	TGFBR2;TGFBR2	Body;Body	Hypermethylation
BP	GO:0032147	activation of protein kinase activity	29/685	303/17913	5.74344e-06	0.01547	THBS1	cg04888085	THBS1	TSS1500	Hypermethylation
BP	GO:0032147	activation of protein kinase activity	29/685	303/17913	5.74344e-06	0.01547	TRAF6	cg16377327	TRAF6;TRAF6;TRAF6;TRAF6	1stExon;5'UTR;1stExon;5'UTR	Hypermethylation
BP	GO:0032147	activation of protein kinase activity	29/685	303/17913	5.74344e-06	0.01547	UBA52	cg24356797	UBA52;UBA52	TSS1500;TSS1500	Hypermethylation
BP	GO:0032147	activation of protein kinase activity	29/685	303/17913	5.74344e-06	0.01547	UBC	cg03159456	MIR5188;UBC	TSS1500;TSS200	Hypermethylation
BP	GO:0034660	ncRNA metabolic process	38/685	470/17913	1.21502e-05	0.0177623	ADAT3	cg14097199	SCAMP4;ADAT3	TSS1500;TSS1500	Hypermethylation
BP	GO:0034660	ncRNA metabolic process	38/685	470/17913	1.21502e-05	0.0177623	AIMP2	cg18282264	AIMP2;AIMP2;PMS2;PMS2	1stExon;5'UTR;TSS200;TSS200	Hypermethylation
BP	GO:0034660	ncRNA metabolic process	38/685	470/17913	1.21502e-05	0.0177623	CPSF4	cg05058103	CPSF4;CPSF4	Body;Body	Hypermethylation
BP	GO:0034660	ncRNA metabolic process	38/685	470/17913	1.21502e-05	0.0177623	CTU2	cg06304787	CTU2;RNF166;CTU2	1stExon;TSS200;1stExon	Hypomethylation
BP	GO:0034660	ncRNA metabolic process	38/685	470/17913	1.21502e-05	0.0177623	DDX17	cg25016840	DDX17;DDX17	TSS200;TSS200	Hypermethylation
BP	GO:0034660	ncRNA metabolic process	38/685	470/17913	1.21502e-05	0.0177623	ERI1	cg01718711	ERI1	TSS200	Hypermethylation
BP	GO:0034660	ncRNA metabolic process	38/685	470/17913	1.21502e-05	0.0177623	EXOSC10	cg00155504	EXOSC10;EXOSC10	TSS200;TSS200	Hypermethylation
BP	GO:0034660	ncRNA metabolic process	38/685	470/17913	1.21502e-05	0.0177623	EXOSC3	cg22566458	EXOSC3;EXOSC3	TSS200;TSS200	Hypermethylation
BP	GO:0034660	ncRNA metabolic process	38/685	470/17913	1.21502e-05	0.0177623	EXOSC7	cg04690289	ZDHHC3;ZDHHC3;EXOSC7;ZDHHC3;EXOSC7	TSS1500;TSS1500;Body;TSS1500;Body	Hypermethylation
BP	GO:0034660	ncRNA metabolic process	38/685	470/17913	1.21502e-05	0.0177623	EXOSC8	cg16878088	ALG5;ALG5;EXOSC8	TSS1500;TSS1500;TSS200	Hypermethylation
BP	GO:0034660	ncRNA metabolic process	38/685	470/17913	1.21502e-05	0.0177623	EXOSC9	cg12972275	EXOSC9;EXOSC9	TSS200;TSS200	Hypermethylation
BP	GO:0034660	ncRNA metabolic process	38/685	470/17913	1.21502e-05	0.0177623	FARSA	cg15225042	FARSA	TSS200	Hypermethylation
BP	GO:0034660	ncRNA metabolic process	38/685	470/17913	1.21502e-05	0.0177623	FTSJ3	cg08730330	PSMC5;FTSJ3;FTSJ3	TSS200;1stExon;5'UTR	Hypermethylation
BP	GO:0034660	ncRNA metabolic process	38/685	470/17913	1.21502e-05	0.0177623	GTPBP4	cg07392088	GTPBP4	TSS200	Hypermethylation
BP	GO:0034660	ncRNA metabolic process	38/685	470/17913	1.21502e-05	0.0177623	HNRNPA2B1	cg27568860	CBX3;HNRNPA2B1;HNRNPA2B1;CBX3	TSS1500;TSS1500;TSS1500;TSS200	Hypermethylation
BP	GO:0034660	ncRNA metabolic process	38/685	470/17913	1.21502e-05	0.0177623	IMP4	cg20670292	IMP4;CCDC115	TSS1500;Body	Hypermethylation
BP	GO:0034660	ncRNA metabolic process	38/685	470/17913	1.21502e-05	0.0177623	INTS7	cg16222083	DTL;DTL;DTL;DTL;DTL;INTS7;INTS7;INTS7;INTS7;INTS7;DTL	5'UTR;5'UTR;1stExon;1stExon;1stExon;TSS200;TSS200;TSS200;TSS200;TSS200;5'UTR	Hypermethylation
BP	GO:0034660	ncRNA metabolic process	38/685	470/17913	1.21502e-05	0.0177623	KARS	cg24966460	TERF2IP;KARS;KARS	Body;TSS1500;TSS1500	Hypermethylation
BP	GO:0034660	ncRNA metabolic process	38/685	470/17913	1.21502e-05	0.0177623	METTL1	cg14797322	FAM119B;METTL1;METTL1;METTL1;METTL1;FAM119B	TSS1500;5'UTR;5'UTR;1stExon;1stExon;TSS1500	Hypermethylation
BP	GO:0034660	ncRNA metabolic process	38/685	470/17913	1.21502e-05	0.0177623	NUDT16	cg22642229	NUDT16;LOC339874;NUDT16;NUDT16;NUDT16	TSS200;TSS200;TSS200;TSS200;TSS200	Hypermethylation
BP	GO:0034660	ncRNA metabolic process	38/685	470/17913	1.21502e-05	0.0177623	PA2G4	cg03433549	PA2G4	Body	Hypomethylation
BP	GO:0034660	ncRNA metabolic process	38/685	470/17913	1.21502e-05	0.0177623	PIH1D1	cg17981666	PIH1D1;ALDH16A1;ALDH16A1	TSS1500;TSS200;TSS200	Hypermethylation
BP	GO:0034660	ncRNA metabolic process	38/685	470/17913	1.21502e-05	0.0177623	POLR2B	cg25525207	C4orf14;POLR2B	TSS200;TSS1500	Hypermethylation
BP	GO:0034660	ncRNA metabolic process	38/685	470/17913	1.21502e-05	0.0177623	POLR2E	cg05826237	POLR2E	TSS200	Hypermethylation
BP	GO:0034660	ncRNA metabolic process	38/685	470/17913	1.21502e-05	0.0177623	RIOK1	cg05907686	CAGE1;CAGE1;RIOK1;CAGE1	TSS200;TSS200;TSS200;TSS200	Hypermethylation
BP	GO:0034660	ncRNA metabolic process	38/685	470/17913	1.21502e-05	0.0177623	RPL14	cg05489143/cg23850112	RPL14;RPL14/RPL14;RPL14	TSS200;TSS200/TSS200;TSS200	Hypermethylation/Hypermethylation
BP	GO:0034660	ncRNA metabolic process	38/685	470/17913	1.21502e-05	0.0177623	RPRD1B	cg04936382	RPRD1B;KIAA0406;RPRD1B	1stExon;TSS200;5'UTR	Hypermethylation
BP	GO:0034660	ncRNA metabolic process	38/685	470/17913	1.21502e-05	0.0177623	RPRD2	cg01766368	RPRD2	TSS200	Hypermethylation
BP	GO:0034660	ncRNA metabolic process	38/685	470/17913	1.21502e-05	0.0177623	RPS24	cg13531509	RPS24;RPS24;RPS24;RPS24;RPS24;RPS24	TSS200;TSS200;TSS200;TSS200;TSS200;TSS200	Hypermethylation
BP	GO:0034660	ncRNA metabolic process	38/685	470/17913	1.21502e-05	0.0177623	RPS6	cg13149140	RPS6	TSS200	Hypermethylation
BP	GO:0034660	ncRNA metabolic process	38/685	470/17913	1.21502e-05	0.0177623	SIRT7	cg06831842	SIRT7	Body	Hypermethylation
BP	GO:0034660	ncRNA metabolic process	38/685	470/17913	1.21502e-05	0.0177623	SLFN13	cg10785284	SLFN13	5'UTR	Hypermethylation
BP	GO:0034660	ncRNA metabolic process	38/685	470/17913	1.21502e-05	0.0177623	SRRT	cg00386361	SRRT;SRRT;SRRT;SRRT	TSS200;TSS200;TSS200;TSS200	Hypermethylation
BP	GO:0034660	ncRNA metabolic process	38/685	470/17913	1.21502e-05	0.0177623	TSEN34	cg12173535	MBOAT7;MBOAT7;MBOAT7;MBOAT7;TSEN34;TSEN34;TSEN34	TSS1500;TSS1500;TSS1500;TSS1500;1stExon;5'UTR;TSS1500	Hypermethylation
BP	GO:0034660	ncRNA metabolic process	38/685	470/17913	1.21502e-05	0.0177623	WARS	cg25017837	WDR25;WARS;WARS;WARS;WARS;WDR25	TSS1500;5'UTR;TSS1500;5'UTR;TSS1500;TSS1500	Hypermethylation
BP	GO:0034660	ncRNA metabolic process	38/685	470/17913	1.21502e-05	0.0177623	WDR3	cg14787290	GDAP2;GDAP2;WDR3	TSS200;TSS200;5'UTR	Hypermethylation
BP	GO:0034660	ncRNA metabolic process	38/685	470/17913	1.21502e-05	0.0177623	WDR74	cg10369780	WDR74	5'UTR	Hypermethylation
BP	GO:0034660	ncRNA metabolic process	38/685	470/17913	1.21502e-05	0.0177623	XRN1	cg23077509	XRN1;XRN1;XRN1;XRN1	5'UTR;1stExon;5'UTR;1stExon	Hypermethylation
BP	GO:0000187	activation of MAPK activity	18/685	147/17913	1.3189e-05	0.0177623	CRKL	cg15575339	CRKL	1stExon	Hypermethylation
BP	GO:0000187	activation of MAPK activity	18/685	147/17913	1.3189e-05	0.0177623	DAXX	cg21286626	DAXX;DAXX;DAXX;DAXX;DAXX;DAXX;DAXX	1stExon;5'UTR;Body;5'UTR;1stExon;1stExon;5'UTR	Hypermethylation
BP	GO:0000187	activation of MAPK activity	18/685	147/17913	1.3189e-05	0.0177623	DBNL	cg17687799	DBNL;DBNL;DBNL	Body;Body;Body	Hypermethylation
BP	GO:0000187	activation of MAPK activity	18/685	147/17913	1.3189e-05	0.0177623	ITGA1	cg26924465	ITGA1;PELO	Body;5'UTR	Hypermethylation
BP	GO:0000187	activation of MAPK activity	18/685	147/17913	1.3189e-05	0.0177623	KARS	cg24966460	TERF2IP;KARS;KARS	Body;TSS1500;TSS1500	Hypermethylation
BP	GO:0000187	activation of MAPK activity	18/685	147/17913	1.3189e-05	0.0177623	MADD	cg24251890	MADD;MADD;MADD;MADD;MADD;MADD;MADD;MADD;MADD;MADD	TSS1500;TSS1500;TSS1500;TSS200;TSS1500;TSS1500;TSS1500;TSS1500;TSS1500;TSS1500	Hypermethylation
BP	GO:0000187	activation of MAPK activity	18/685	147/17913	1.3189e-05	0.0177623	MAP3K10	cg27468926	MAP3K10;MAP3K10	1stExon;5'UTR	Hypermethylation
BP	GO:0000187	activation of MAPK activity	18/685	147/17913	1.3189e-05	0.0177623	MAP3K12	cg23431730	MAP3K12	5'UTR	Hypermethylation
BP	GO:0000187	activation of MAPK activity	18/685	147/17913	1.3189e-05	0.0177623	MAPK10	cg26560981	MAPK10;MAPK10;MAPK10	Body;Body;Body	Hypomethylation
BP	GO:0000187	activation of MAPK activity	18/685	147/17913	1.3189e-05	0.0177623	MAPK11	cg22328771	MAPK11	TSS1500	Hypermethylation
BP	GO:0000187	activation of MAPK activity	18/685	147/17913	1.3189e-05	0.0177623	RET	cg00803088	RET;RET	Body;Body	Hypermethylation
BP	GO:0000187	activation of MAPK activity	18/685	147/17913	1.3189e-05	0.0177623	SHC1	cg18241597	SHC1;SHC1;SHC1;SHC1;SHC1	Body;Body;Body;Body;Body	Hypermethylation
BP	GO:0000187	activation of MAPK activity	18/685	147/17913	1.3189e-05	0.0177623	SOD1	cg18841894	SOD1	TSS200	Hypermethylation
BP	GO:0000187	activation of MAPK activity	18/685	147/17913	1.3189e-05	0.0177623	TGFA	cg01467903	TGFA;TGFA	Body;Body	Hypomethylation
BP	GO:0000187	activation of MAPK activity	18/685	147/17913	1.3189e-05	0.0177623	THBS1	cg04888085	THBS1	TSS1500	Hypermethylation
BP	GO:0000187	activation of MAPK activity	18/685	147/17913	1.3189e-05	0.0177623	TRAF6	cg16377327	TRAF6;TRAF6;TRAF6;TRAF6	1stExon;5'UTR;1stExon;5'UTR	Hypermethylation
BP	GO:0000187	activation of MAPK activity	18/685	147/17913	1.3189e-05	0.0177623	UBA52	cg24356797	UBA52;UBA52	TSS1500;TSS1500	Hypermethylation
BP	GO:0000187	activation of MAPK activity	18/685	147/17913	1.3189e-05	0.0177623	UBC	cg03159456	MIR5188;UBC	TSS1500;TSS200	Hypermethylation
BP	GO:0034470	ncRNA processing	27/685	293/17913	2.36688e-05	0.02245	ADAT3	cg14097199	SCAMP4;ADAT3	TSS1500;TSS1500	Hypermethylation
BP	GO:0034470	ncRNA processing	27/685	293/17913	2.36688e-05	0.02245	CPSF4	cg05058103	CPSF4;CPSF4	Body;Body	Hypermethylation
BP	GO:0034470	ncRNA processing	27/685	293/17913	2.36688e-05	0.02245	CTU2	cg06304787	CTU2;RNF166;CTU2	1stExon;TSS200;1stExon	Hypomethylation
BP	GO:0034470	ncRNA processing	27/685	293/17913	2.36688e-05	0.02245	DDX17	cg25016840	DDX17;DDX17	TSS200;TSS200	Hypermethylation
BP	GO:0034470	ncRNA processing	27/685	293/17913	2.36688e-05	0.02245	ERI1	cg01718711	ERI1	TSS200	Hypermethylation
BP	GO:0034470	ncRNA processing	27/685	293/17913	2.36688e-05	0.02245	EXOSC10	cg00155504	EXOSC10;EXOSC10	TSS200;TSS200	Hypermethylation
BP	GO:0034470	ncRNA processing	27/685	293/17913	2.36688e-05	0.02245	EXOSC3	cg22566458	EXOSC3;EXOSC3	TSS200;TSS200	Hypermethylation
BP	GO:0034470	ncRNA processing	27/685	293/17913	2.36688e-05	0.02245	EXOSC7	cg04690289	ZDHHC3;ZDHHC3;EXOSC7;ZDHHC3;EXOSC7	TSS1500;TSS1500;Body;TSS1500;Body	Hypermethylation
BP	GO:0034470	ncRNA processing	27/685	293/17913	2.36688e-05	0.02245	EXOSC8	cg16878088	ALG5;ALG5;EXOSC8	TSS1500;TSS1500;TSS200	Hypermethylation
BP	GO:0034470	ncRNA processing	27/685	293/17913	2.36688e-05	0.02245	EXOSC9	cg12972275	EXOSC9;EXOSC9	TSS200;TSS200	Hypermethylation
BP	GO:0034470	ncRNA processing	27/685	293/17913	2.36688e-05	0.02245	FTSJ3	cg08730330	PSMC5;FTSJ3;FTSJ3	TSS200;1stExon;5'UTR	Hypermethylation
BP	GO:0034470	ncRNA processing	27/685	293/17913	2.36688e-05	0.02245	GTPBP4	cg07392088	GTPBP4	TSS200	Hypermethylation
BP	GO:0034470	ncRNA processing	27/685	293/17913	2.36688e-05	0.02245	HNRNPA2B1	cg27568860	CBX3;HNRNPA2B1;HNRNPA2B1;CBX3	TSS1500;TSS1500;TSS1500;TSS200	Hypermethylation
BP	GO:0034470	ncRNA processing	27/685	293/17913	2.36688e-05	0.02245	IMP4	cg20670292	IMP4;CCDC115	TSS1500;Body	Hypermethylation
BP	GO:0034470	ncRNA processing	27/685	293/17913	2.36688e-05	0.02245	INTS7	cg16222083	DTL;DTL;DTL;DTL;DTL;INTS7;INTS7;INTS7;INTS7;INTS7;DTL	5'UTR;5'UTR;1stExon;1stExon;1stExon;TSS200;TSS200;TSS200;TSS200;TSS200;5'UTR	Hypermethylation
BP	GO:0034470	ncRNA processing	27/685	293/17913	2.36688e-05	0.02245	KARS	cg24966460	TERF2IP;KARS;KARS	Body;TSS1500;TSS1500	Hypermethylation
BP	GO:0034470	ncRNA processing	27/685	293/17913	2.36688e-05	0.02245	METTL1	cg14797322	FAM119B;METTL1;METTL1;METTL1;METTL1;FAM119B	TSS1500;5'UTR;5'UTR;1stExon;1stExon;TSS1500	Hypermethylation
BP	GO:0034470	ncRNA processing	27/685	293/17913	2.36688e-05	0.02245	NUDT16	cg22642229	NUDT16;LOC339874;NUDT16;NUDT16;NUDT16	TSS200;TSS200;TSS200;TSS200;TSS200	Hypermethylation
BP	GO:0034470	ncRNA processing	27/685	293/17913	2.36688e-05	0.02245	PA2G4	cg03433549	PA2G4	Body	Hypomethylation
BP	GO:0034470	ncRNA processing	27/685	293/17913	2.36688e-05	0.02245	RIOK1	cg05907686	CAGE1;CAGE1;RIOK1;CAGE1	TSS200;TSS200;TSS200;TSS200	Hypermethylation
BP	GO:0034470	ncRNA processing	27/685	293/17913	2.36688e-05	0.02245	RPL14	cg05489143/cg23850112	RPL14;RPL14/RPL14;RPL14	TSS200;TSS200/TSS200;TSS200	Hypermethylation/Hypermethylation
BP	GO:0034470	ncRNA processing	27/685	293/17913	2.36688e-05	0.02245	RPS24	cg13531509	RPS24;RPS24;RPS24;RPS24;RPS24;RPS24	TSS200;TSS200;TSS200;TSS200;TSS200;TSS200	Hypermethylation
BP	GO:0034470	ncRNA processing	27/685	293/17913	2.36688e-05	0.02245	RPS6	cg13149140	RPS6	TSS200	Hypermethylation
BP	GO:0034470	ncRNA processing	27/685	293/17913	2.36688e-05	0.02245	SRRT	cg00386361	SRRT;SRRT;SRRT;SRRT	TSS200;TSS200;TSS200;TSS200	Hypermethylation
BP	GO:0034470	ncRNA processing	27/685	293/17913	2.36688e-05	0.02245	TSEN34	cg12173535	MBOAT7;MBOAT7;MBOAT7;MBOAT7;TSEN34;TSEN34;TSEN34	TSS1500;TSS1500;TSS1500;TSS1500;1stExon;5'UTR;TSS1500	Hypermethylation
BP	GO:0034470	ncRNA processing	27/685	293/17913	2.36688e-05	0.02245	WDR3	cg14787290	GDAP2;GDAP2;WDR3	TSS200;TSS200;5'UTR	Hypermethylation
BP	GO:0034470	ncRNA processing	27/685	293/17913	2.36688e-05	0.02245	WDR74	cg10369780	WDR74	5'UTR	Hypermethylation
BP	GO:0006364	rRNA processing	18/685	154/17913	2.50047e-05	0.02245	DDX17	cg25016840	DDX17;DDX17	TSS200;TSS200	Hypermethylation
BP	GO:0006364	rRNA processing	18/685	154/17913	2.50047e-05	0.02245	ERI1	cg01718711	ERI1	TSS200	Hypermethylation
BP	GO:0006364	rRNA processing	18/685	154/17913	2.50047e-05	0.02245	EXOSC10	cg00155504	EXOSC10;EXOSC10	TSS200;TSS200	Hypermethylation
BP	GO:0006364	rRNA processing	18/685	154/17913	2.50047e-05	0.02245	EXOSC3	cg22566458	EXOSC3;EXOSC3	TSS200;TSS200	Hypermethylation
BP	GO:0006364	rRNA processing	18/685	154/17913	2.50047e-05	0.02245	EXOSC7	cg04690289	ZDHHC3;ZDHHC3;EXOSC7;ZDHHC3;EXOSC7	TSS1500;TSS1500;Body;TSS1500;Body	Hypermethylation
BP	GO:0006364	rRNA processing	18/685	154/17913	2.50047e-05	0.02245	EXOSC8	cg16878088	ALG5;ALG5;EXOSC8	TSS1500;TSS1500;TSS200	Hypermethylation
BP	GO:0006364	rRNA processing	18/685	154/17913	2.50047e-05	0.02245	EXOSC9	cg12972275	EXOSC9;EXOSC9	TSS200;TSS200	Hypermethylation
BP	GO:0006364	rRNA processing	18/685	154/17913	2.50047e-05	0.02245	FTSJ3	cg08730330	PSMC5;FTSJ3;FTSJ3	TSS200;1stExon;5'UTR	Hypermethylation
BP	GO:0006364	rRNA processing	18/685	154/17913	2.50047e-05	0.02245	GTPBP4	cg07392088	GTPBP4	TSS200	Hypermethylation
BP	GO:0006364	rRNA processing	18/685	154/17913	2.50047e-05	0.02245	IMP4	cg20670292	IMP4;CCDC115	TSS1500;Body	Hypermethylation
BP	GO:0006364	rRNA processing	18/685	154/17913	2.50047e-05	0.02245	NUDT16	cg22642229	NUDT16;LOC339874;NUDT16;NUDT16;NUDT16	TSS200;TSS200;TSS200;TSS200;TSS200	Hypermethylation
BP	GO:0006364	rRNA processing	18/685	154/17913	2.50047e-05	0.02245	PA2G4	cg03433549	PA2G4	Body	Hypomethylation
BP	GO:0006364	rRNA processing	18/685	154/17913	2.50047e-05	0.02245	RIOK1	cg05907686	CAGE1;CAGE1;RIOK1;CAGE1	TSS200;TSS200;TSS200;TSS200	Hypermethylation
BP	GO:0006364	rRNA processing	18/685	154/17913	2.50047e-05	0.02245	RPL14	cg05489143/cg23850112	RPL14;RPL14/RPL14;RPL14	TSS200;TSS200/TSS200;TSS200	Hypermethylation/Hypermethylation
BP	GO:0006364	rRNA processing	18/685	154/17913	2.50047e-05	0.02245	RPS24	cg13531509	RPS24;RPS24;RPS24;RPS24;RPS24;RPS24	TSS200;TSS200;TSS200;TSS200;TSS200;TSS200	Hypermethylation
BP	GO:0006364	rRNA processing	18/685	154/17913	2.50047e-05	0.02245	RPS6	cg13149140	RPS6	TSS200	Hypermethylation
BP	GO:0006364	rRNA processing	18/685	154/17913	2.50047e-05	0.02245	WDR3	cg14787290	GDAP2;GDAP2;WDR3	TSS200;TSS200;5'UTR	Hypermethylation
BP	GO:0006364	rRNA processing	18/685	154/17913	2.50047e-05	0.02245	WDR74	cg10369780	WDR74	5'UTR	Hypermethylation
CC	GO:0005813	centrosome	34/683	473/18678	0.000147012	0.0390887	ACTR1B	cg06698844	ACTR1B	TSS1500	Hypermethylation
CC	GO:0005813	centrosome	34/683	473/18678	0.000147012	0.0390887	ATF4	cg13252294/cg04122974	ATF4;ATF4/ATF4;ATF4	TSS200;TSS200/TSS200;TSS200	Hypermethylation/Hypermethylation
CC	GO:0005813	centrosome	34/683	473/18678	0.000147012	0.0390887	CCDC61	cg03396354	CCDC61	Body	Hypermethylation
CC	GO:0005813	centrosome	34/683	473/18678	0.000147012	0.0390887	CCNB1	cg01276222	CCNB1	Body	Hypomethylation
CC	GO:0005813	centrosome	34/683	473/18678	0.000147012	0.0390887	CDC27	cg01877318	CDC27;CDC27;CDC27;CDC27	TSS200;TSS200;TSS200;TSS200	Hypermethylation
CC	GO:0005813	centrosome	34/683	473/18678	0.000147012	0.0390887	CEP55	cg06869938	CEP55;CEP55	Body;Body	Hypomethylation
CC	GO:0005813	centrosome	34/683	473/18678	0.000147012	0.0390887	CETN3	cg14993293	CETN3;CETN3	5'UTR;1stExon	Hypomethylation
CC	GO:0005813	centrosome	34/683	473/18678	0.000147012	0.0390887	CKAP2L	cg06117184	CKAP2L;CKAP2L	1stExon;5'UTR	Hypermethylation
CC	GO:0005813	centrosome	34/683	473/18678	0.000147012	0.0390887	CTSC	cg25902627	CTSC;CTSC;CTSC	TSS1500;TSS1500;TSS1500	Hypermethylation
CC	GO:0005813	centrosome	34/683	473/18678	0.000147012	0.0390887	DCLRE1B	cg08872494	DCLRE1B;AP4B1	TSS1500;TSS200	Hypermethylation
CC	GO:0005813	centrosome	34/683	473/18678	0.000147012	0.0390887	DCTN6	cg11792616	DCTN6	Body	Hypomethylation
CC	GO:0005813	centrosome	34/683	473/18678	0.000147012	0.0390887	DNM2	cg24475744	DNM2;DNM2;DNM2;DNM2	Body;Body;Body;Body	Hypermethylation
CC	GO:0005813	centrosome	34/683	473/18678	0.000147012	0.0390887	DTL	cg16222083	DTL;DTL;DTL;DTL;DTL;INTS7;INTS7;INTS7;INTS7;INTS7;DTL	5'UTR;5'UTR;1stExon;1stExon;1stExon;TSS200;TSS200;TSS200;TSS200;TSS200;5'UTR	Hypermethylation
CC	GO:0005813	centrosome	34/683	473/18678	0.000147012	0.0390887	DYNC1H1	cg01692626	DYNC1H1	Body	Hypermethylation
CC	GO:0005813	centrosome	34/683	473/18678	0.000147012	0.0390887	GNAI1	cg18760587	GNAI1	Body	Hypermethylation
CC	GO:0005813	centrosome	34/683	473/18678	0.000147012	0.0390887	HAUS5	cg12025549	HAUS5	1stExon	Hypermethylation
CC	GO:0005813	centrosome	34/683	473/18678	0.000147012	0.0390887	IFT140	cg13420135	IFT140;IFT140	5'UTR;1stExon	Hypomethylation
CC	GO:0005813	centrosome	34/683	473/18678	0.000147012	0.0390887	JTB	cg09692431	JTB;JTB	1stExon;5'UTR	Hypermethylation
CC	GO:0005813	centrosome	34/683	473/18678	0.000147012	0.0390887	MAD1L1	cg06233658/cg21166555	MAD1L1;MAD1L1;MAD1L1/MAD1L1;MAD1L1;MAD1L1;MAD1L1;MAD1L1	Body;Body;Body/TSS1500;TSS1500;TSS1500;TSS1500;TSS1500	Hypomethylation/Hypermethylation
CC	GO:0005813	centrosome	34/683	473/18678	0.000147012	0.0390887	MVB12A	cg27344330	MVB12A;MVB12A;MVB12A	5'UTR;5'UTR;1stExon	Hypermethylation
CC	GO:0005813	centrosome	34/683	473/18678	0.000147012	0.0390887	NUBP2	cg09118169	NUBP2;SPSB3	Body;TSS1500	Hypermethylation
CC	GO:0005813	centrosome	34/683	473/18678	0.000147012	0.0390887	OBSL1	cg13782090	OBSL1	Body	Hypermethylation
CC	GO:0005813	centrosome	34/683	473/18678	0.000147012	0.0390887	PCM1	cg19034708	PCM1	TSS200	Hypermethylation
CC	GO:0005813	centrosome	34/683	473/18678	0.000147012	0.0390887	PPP2R3C	cg11655734	KIAA0391;KIAA0391;KIAA0391;KIAA0391;KIAA0391;KIAA0391;PPP2R3C;PPP2R3C;PPP2R3C;PPP2R3C;KIAA0391;KIAA0391;KIAA0391;KIAA0391	1stExon;1stExon;1stExon;5'UTR;5'UTR;5'UTR;TSS200;TSS200;TSS200;TSS200;1stExon;1stExon;5'UTR;5'UTR	Hypermethylation
CC	GO:0005813	centrosome	34/683	473/18678	0.000147012	0.0390887	PRKACB	cg06444730	PRKACB;PRKACB	Body;Body	Hypomethylation
CC	GO:0005813	centrosome	34/683	473/18678	0.000147012	0.0390887	RILPL2	cg25067077/cg16448126	RILPL2;RILPL2/RILPL2	TSS200;TSS200/TSS200	Hypermethylation/Hypermethylation
CC	GO:0005813	centrosome	34/683	473/18678	0.000147012	0.0390887	RNF19A	cg12182643/cg27190410	RNF19A/RNF19A	TSS1500/TSS200	Hypermethylation/Hypermethylation
CC	GO:0005813	centrosome	34/683	473/18678	0.000147012	0.0390887	RPRD1B	cg04936382	RPRD1B;KIAA0406;RPRD1B	1stExon;TSS200;5'UTR	Hypermethylation
CC	GO:0005813	centrosome	34/683	473/18678	0.000147012	0.0390887	RTTN	cg12375025	RTTN	TSS200	Hypermethylation
CC	GO:0005813	centrosome	34/683	473/18678	0.000147012	0.0390887	SCLT1	cg25785477	SCLT1;C4orf33;C4orf33	TSS1500;5'UTR;1stExon	Hypermethylation
CC	GO:0005813	centrosome	34/683	473/18678	0.000147012	0.0390887	SDCCAG8	cg27259271	SDCCAG8	Body	Hypermethylation
CC	GO:0005813	centrosome	34/683	473/18678	0.000147012	0.0390887	SKI	cg13727629	SKI	Body	Hypermethylation
CC	GO:0005813	centrosome	34/683	473/18678	0.000147012	0.0390887	TCP1	cg24095088	MRPL18;TCP1;TCP1	TSS1500;TSS200;TSS200	Hypermethylation
CC	GO:0005813	centrosome	34/683	473/18678	0.000147012	0.0390887	TTC19	cg07623702	ZSWIM7;ZSWIM7;TTC19	Body;Body;TSS200	Hypermethylation
CC	GO:0000178	exosome (RNase complex)	6/683	24/18678	0.000179032	0.0390887	EXOSC10	cg00155504	EXOSC10;EXOSC10	TSS200;TSS200	Hypermethylation
CC	GO:0000178	exosome (RNase complex)	6/683	24/18678	0.000179032	0.0390887	EXOSC3	cg22566458	EXOSC3;EXOSC3	TSS200;TSS200	Hypermethylation
CC	GO:0000178	exosome (RNase complex)	6/683	24/18678	0.000179032	0.0390887	EXOSC7	cg04690289	ZDHHC3;ZDHHC3;EXOSC7;ZDHHC3;EXOSC7	TSS1500;TSS1500;Body;TSS1500;Body	Hypermethylation
CC	GO:0000178	exosome (RNase complex)	6/683	24/18678	0.000179032	0.0390887	EXOSC8	cg16878088	ALG5;ALG5;EXOSC8	TSS1500;TSS1500;TSS200	Hypermethylation
CC	GO:0000178	exosome (RNase complex)	6/683	24/18678	0.000179032	0.0390887	EXOSC9	cg12972275	EXOSC9;EXOSC9	TSS200;TSS200	Hypermethylation
CC	GO:0000178	exosome (RNase complex)	6/683	24/18678	0.000179032	0.0390887	WDR74	cg10369780	WDR74	5'UTR	Hypermethylation
CC	GO:1905354	exoribonuclease complex	6/683	24/18678	0.000179032	0.0390887	EXOSC10	cg00155504	EXOSC10;EXOSC10	TSS200;TSS200	Hypermethylation
CC	GO:1905354	exoribonuclease complex	6/683	24/18678	0.000179032	0.0390887	EXOSC3	cg22566458	EXOSC3;EXOSC3	TSS200;TSS200	Hypermethylation
CC	GO:1905354	exoribonuclease complex	6/683	24/18678	0.000179032	0.0390887	EXOSC7	cg04690289	ZDHHC3;ZDHHC3;EXOSC7;ZDHHC3;EXOSC7	TSS1500;TSS1500;Body;TSS1500;Body	Hypermethylation
CC	GO:1905354	exoribonuclease complex	6/683	24/18678	0.000179032	0.0390887	EXOSC8	cg16878088	ALG5;ALG5;EXOSC8	TSS1500;TSS1500;TSS200	Hypermethylation
CC	GO:1905354	exoribonuclease complex	6/683	24/18678	0.000179032	0.0390887	EXOSC9	cg12972275	EXOSC9;EXOSC9	TSS200;TSS200	Hypermethylation
CC	GO:1905354	exoribonuclease complex	6/683	24/18678	0.000179032	0.0390887	WDR74	cg10369780	WDR74	5'UTR	Hypermethylation
MF	GO:0016896	exoribonuclease activity	producing 5'-phosphomonoesters	8/686	31/16969	2.36387e-05	0.0166343	CNOT1	cg06482535	CNOT1;SNORA50;CNOT1	Body;TSS1500;Body	Hypermethylation
MF	GO:0016896	exoribonuclease activity	producing 5'-phosphomonoesters	8/686	31/16969	2.36387e-05	0.0166343	DCP2	cg18179833	DCP2	Body	Hypermethylation
MF	GO:0016896	exoribonuclease activity	producing 5'-phosphomonoesters	8/686	31/16969	2.36387e-05	0.0166343	ERI1	cg01718711	ERI1	TSS200	Hypermethylation
MF	GO:0016896	exoribonuclease activity	producing 5'-phosphomonoesters	8/686	31/16969	2.36387e-05	0.0166343	EXOSC10	cg00155504	EXOSC10;EXOSC10	TSS200;TSS200	Hypermethylation
MF	GO:0016896	exoribonuclease activity	producing 5'-phosphomonoesters	8/686	31/16969	2.36387e-05	0.0166343	EXOSC3	cg22566458	EXOSC3;EXOSC3	TSS200;TSS200	Hypermethylation
MF	GO:0016896	exoribonuclease activity	producing 5'-phosphomonoesters	8/686	31/16969	2.36387e-05	0.0166343	EXOSC7	cg04690289	ZDHHC3;ZDHHC3;EXOSC7;ZDHHC3;EXOSC7	TSS1500;TSS1500;Body;TSS1500;Body	Hypermethylation
MF	GO:0016896	exoribonuclease activity	producing 5'-phosphomonoesters	8/686	31/16969	2.36387e-05	0.0166343	EXOSC9	cg12972275	EXOSC9;EXOSC9	TSS200;TSS200	Hypermethylation
MF	GO:0016896	exoribonuclease activity	producing 5'-phosphomonoesters	8/686	31/16969	2.36387e-05	0.0166343	XRN1	cg23077509	XRN1;XRN1;XRN1;XRN1	5'UTR;1stExon;5'UTR;1stExon	Hypermethylation
MF	GO:0004532	exoribonuclease activity	8/686	33/16969	3.87295e-05	0.0166343	CNOT1	cg06482535	CNOT1;SNORA50;CNOT1	Body;TSS1500;Body	Hypermethylation
MF	GO:0004532	exoribonuclease activity	8/686	33/16969	3.87295e-05	0.0166343	DCP2	cg18179833	DCP2	Body	Hypermethylation
MF	GO:0004532	exoribonuclease activity	8/686	33/16969	3.87295e-05	0.0166343	ERI1	cg01718711	ERI1	TSS200	Hypermethylation
MF	GO:0004532	exoribonuclease activity	8/686	33/16969	3.87295e-05	0.0166343	EXOSC10	cg00155504	EXOSC10;EXOSC10	TSS200;TSS200	Hypermethylation
MF	GO:0004532	exoribonuclease activity	8/686	33/16969	3.87295e-05	0.0166343	EXOSC3	cg22566458	EXOSC3;EXOSC3	TSS200;TSS200	Hypermethylation
MF	GO:0004532	exoribonuclease activity	8/686	33/16969	3.87295e-05	0.0166343	EXOSC7	cg04690289	ZDHHC3;ZDHHC3;EXOSC7;ZDHHC3;EXOSC7	TSS1500;TSS1500;Body;TSS1500;Body	Hypermethylation
MF	GO:0004532	exoribonuclease activity	8/686	33/16969	3.87295e-05	0.0166343	EXOSC9	cg12972275	EXOSC9;EXOSC9	TSS200;TSS200	Hypermethylation
MF	GO:0004532	exoribonuclease activity	8/686	33/16969	3.87295e-05	0.0166343	XRN1	cg23077509	XRN1;XRN1;XRN1;XRN1	5'UTR;1stExon;5'UTR;1stExon	Hypermethylation

## Sheet: CD8+ T-cell specific
GO enrichment based on target genes harboring CpG with CD8+ T-cell specific differential methylation associated with gestational diabetes mellitus
Ontology	ID	Description	# Target gene in gene set/ # in gene set	# Target gene not in gene set / # not in gene set	p-value	FDR	Gene	CpG	CpG annotation	CpG location	Effect in cell type
BP	GO:0007156	homophilic cell adhesion via plasma membrane adhesion molecules	12/86	130/17913	1.23529e-12	1.92211e-09	DSCAML1	cg08916852	DSCAML1	Body	Hypomethylation
BP	GO:0007156	homophilic cell adhesion via plasma membrane adhesion molecules	12/86	130/17913	1.23529e-12	1.92211e-09	NPTN	cg18261836	NPTN;NPTN;NPTN;NPTN	Body;Body;Body;Body	Hypomethylation
BP	GO:0007156	homophilic cell adhesion via plasma membrane adhesion molecules	12/86	130/17913	1.23529e-12	1.92211e-09	PCDHA1	cg25754158	PCDHA10;PCDHA10;PCDHA10;PCDHA1;PCDHA1;PCDHA2;PCDHA3;PCDHA4;PCDHA5;PCDHA6;PCDHA6;PCDHA7;PCDHA8;PCDHA9	TSS200;TSS200;TSS200;Body;Body;Body;Body;Body;Body;Body;Body;Body;Body;Body	Hypermethylation
BP	GO:0007156	homophilic cell adhesion via plasma membrane adhesion molecules	12/86	130/17913	1.23529e-12	1.92211e-09	PCDHA10	cg25754158	PCDHA10;PCDHA10;PCDHA10;PCDHA1;PCDHA1;PCDHA2;PCDHA3;PCDHA4;PCDHA5;PCDHA6;PCDHA6;PCDHA7;PCDHA8;PCDHA9	TSS200;TSS200;TSS200;Body;Body;Body;Body;Body;Body;Body;Body;Body;Body;Body	Hypermethylation
BP	GO:0007156	homophilic cell adhesion via plasma membrane adhesion molecules	12/86	130/17913	1.23529e-12	1.92211e-09	PCDHA2	cg25754158	PCDHA10;PCDHA10;PCDHA10;PCDHA1;PCDHA1;PCDHA2;PCDHA3;PCDHA4;PCDHA5;PCDHA6;PCDHA6;PCDHA7;PCDHA8;PCDHA9	TSS200;TSS200;TSS200;Body;Body;Body;Body;Body;Body;Body;Body;Body;Body;Body	Hypermethylation
BP	GO:0007156	homophilic cell adhesion via plasma membrane adhesion molecules	12/86	130/17913	1.23529e-12	1.92211e-09	PCDHA3	cg25754158	PCDHA10;PCDHA10;PCDHA10;PCDHA1;PCDHA1;PCDHA2;PCDHA3;PCDHA4;PCDHA5;PCDHA6;PCDHA6;PCDHA7;PCDHA8;PCDHA9	TSS200;TSS200;TSS200;Body;Body;Body;Body;Body;Body;Body;Body;Body;Body;Body	Hypermethylation
BP	GO:0007156	homophilic cell adhesion via plasma membrane adhesion molecules	12/86	130/17913	1.23529e-12	1.92211e-09	PCDHA4	cg25754158	PCDHA10;PCDHA10;PCDHA10;PCDHA1;PCDHA1;PCDHA2;PCDHA3;PCDHA4;PCDHA5;PCDHA6;PCDHA6;PCDHA7;PCDHA8;PCDHA9	TSS200;TSS200;TSS200;Body;Body;Body;Body;Body;Body;Body;Body;Body;Body;Body	Hypermethylation
BP	GO:0007156	homophilic cell adhesion via plasma membrane adhesion molecules	12/86	130/17913	1.23529e-12	1.92211e-09	PCDHA5	cg25754158	PCDHA10;PCDHA10;PCDHA10;PCDHA1;PCDHA1;PCDHA2;PCDHA3;PCDHA4;PCDHA5;PCDHA6;PCDHA6;PCDHA7;PCDHA8;PCDHA9	TSS200;TSS200;TSS200;Body;Body;Body;Body;Body;Body;Body;Body;Body;Body;Body	Hypermethylation
BP	GO:0007156	homophilic cell adhesion via plasma membrane adhesion molecules	12/86	130/17913	1.23529e-12	1.92211e-09	PCDHA6	cg25754158	PCDHA10;PCDHA10;PCDHA10;PCDHA1;PCDHA1;PCDHA2;PCDHA3;PCDHA4;PCDHA5;PCDHA6;PCDHA6;PCDHA7;PCDHA8;PCDHA9	TSS200;TSS200;TSS200;Body;Body;Body;Body;Body;Body;Body;Body;Body;Body;Body	Hypermethylation
BP	GO:0007156	homophilic cell adhesion via plasma membrane adhesion molecules	12/86	130/17913	1.23529e-12	1.92211e-09	PCDHA7	cg25754158	PCDHA10;PCDHA10;PCDHA10;PCDHA1;PCDHA1;PCDHA2;PCDHA3;PCDHA4;PCDHA5;PCDHA6;PCDHA6;PCDHA7;PCDHA8;PCDHA9	TSS200;TSS200;TSS200;Body;Body;Body;Body;Body;Body;Body;Body;Body;Body;Body	Hypermethylation
BP	GO:0007156	homophilic cell adhesion via plasma membrane adhesion molecules	12/86	130/17913	1.23529e-12	1.92211e-09	PCDHA8	cg25754158	PCDHA10;PCDHA10;PCDHA10;PCDHA1;PCDHA1;PCDHA2;PCDHA3;PCDHA4;PCDHA5;PCDHA6;PCDHA6;PCDHA7;PCDHA8;PCDHA9	TSS200;TSS200;TSS200;Body;Body;Body;Body;Body;Body;Body;Body;Body;Body;Body	Hypermethylation
BP	GO:0007156	homophilic cell adhesion via plasma membrane adhesion molecules	12/86	130/17913	1.23529e-12	1.92211e-09	PCDHA9	cg25754158	PCDHA10;PCDHA10;PCDHA10;PCDHA1;PCDHA1;PCDHA2;PCDHA3;PCDHA4;PCDHA5;PCDHA6;PCDHA6;PCDHA7;PCDHA8;PCDHA9	TSS200;TSS200;TSS200;Body;Body;Body;Body;Body;Body;Body;Body;Body;Body;Body	Hypermethylation
BP	GO:0098742	cell-cell adhesion via plasma-membrane adhesion molecules	14/86	233/17913	5.31637e-12	4.13613e-09	DSCAML1	cg08916852	DSCAML1	Body	Hypomethylation
BP	GO:0098742	cell-cell adhesion via plasma-membrane adhesion molecules	14/86	233/17913	5.31637e-12	4.13613e-09	NPTN	cg18261836	NPTN;NPTN;NPTN;NPTN	Body;Body;Body;Body	Hypomethylation
BP	GO:0098742	cell-cell adhesion via plasma-membrane adhesion molecules	14/86	233/17913	5.31637e-12	4.13613e-09	PCDHA1	cg25754158	PCDHA10;PCDHA10;PCDHA10;PCDHA1;PCDHA1;PCDHA2;PCDHA3;PCDHA4;PCDHA5;PCDHA6;PCDHA6;PCDHA7;PCDHA8;PCDHA9	TSS200;TSS200;TSS200;Body;Body;Body;Body;Body;Body;Body;Body;Body;Body;Body	Hypermethylation
BP	GO:0098742	cell-cell adhesion via plasma-membrane adhesion molecules	14/86	233/17913	5.31637e-12	4.13613e-09	PCDHA10	cg25754158	PCDHA10;PCDHA10;PCDHA10;PCDHA1;PCDHA1;PCDHA2;PCDHA3;PCDHA4;PCDHA5;PCDHA6;PCDHA6;PCDHA7;PCDHA8;PCDHA9	TSS200;TSS200;TSS200;Body;Body;Body;Body;Body;Body;Body;Body;Body;Body;Body	Hypermethylation
BP	GO:0098742	cell-cell adhesion via plasma-membrane adhesion molecules	14/86	233/17913	5.31637e-12	4.13613e-09	PCDHA2	cg25754158	PCDHA10;PCDHA10;PCDHA10;PCDHA1;PCDHA1;PCDHA2;PCDHA3;PCDHA4;PCDHA5;PCDHA6;PCDHA6;PCDHA7;PCDHA8;PCDHA9	TSS200;TSS200;TSS200;Body;Body;Body;Body;Body;Body;Body;Body;Body;Body;Body	Hypermethylation
BP	GO:0098742	cell-cell adhesion via plasma-membrane adhesion molecules	14/86	233/17913	5.31637e-12	4.13613e-09	PCDHA3	cg25754158	PCDHA10;PCDHA10;PCDHA10;PCDHA1;PCDHA1;PCDHA2;PCDHA3;PCDHA4;PCDHA5;PCDHA6;PCDHA6;PCDHA7;PCDHA8;PCDHA9	TSS200;TSS200;TSS200;Body;Body;Body;Body;Body;Body;Body;Body;Body;Body;Body	Hypermethylation
BP	GO:0098742	cell-cell adhesion via plasma-membrane adhesion molecules	14/86	233/17913	5.31637e-12	4.13613e-09	PCDHA4	cg25754158	PCDHA10;PCDHA10;PCDHA10;PCDHA1;PCDHA1;PCDHA2;PCDHA3;PCDHA4;PCDHA5;PCDHA6;PCDHA6;PCDHA7;PCDHA8;PCDHA9	TSS200;TSS200;TSS200;Body;Body;Body;Body;Body;Body;Body;Body;Body;Body;Body	Hypermethylation
BP	GO:0098742	cell-cell adhesion via plasma-membrane adhesion molecules	14/86	233/17913	5.31637e-12	4.13613e-09	PCDHA5	cg25754158	PCDHA10;PCDHA10;PCDHA10;PCDHA1;PCDHA1;PCDHA2;PCDHA3;PCDHA4;PCDHA5;PCDHA6;PCDHA6;PCDHA7;PCDHA8;PCDHA9	TSS200;TSS200;TSS200;Body;Body;Body;Body;Body;Body;Body;Body;Body;Body;Body	Hypermethylation
BP	GO:0098742	cell-cell adhesion via plasma-membrane adhesion molecules	14/86	233/17913	5.31637e-12	4.13613e-09	PCDHA6	cg25754158	PCDHA10;PCDHA10;PCDHA10;PCDHA1;PCDHA1;PCDHA2;PCDHA3;PCDHA4;PCDHA5;PCDHA6;PCDHA6;PCDHA7;PCDHA8;PCDHA9	TSS200;TSS200;TSS200;Body;Body;Body;Body;Body;Body;Body;Body;Body;Body;Body	Hypermethylation
BP	GO:0098742	cell-cell adhesion via plasma-membrane adhesion molecules	14/86	233/17913	5.31637e-12	4.13613e-09	PCDHA7	cg25754158	PCDHA10;PCDHA10;PCDHA10;PCDHA1;PCDHA1;PCDHA2;PCDHA3;PCDHA4;PCDHA5;PCDHA6;PCDHA6;PCDHA7;PCDHA8;PCDHA9	TSS200;TSS200;TSS200;Body;Body;Body;Body;Body;Body;Body;Body;Body;Body;Body	Hypermethylation
BP	GO:0098742	cell-cell adhesion via plasma-membrane adhesion molecules	14/86	233/17913	5.31637e-12	4.13613e-09	PCDHA8	cg25754158	PCDHA10;PCDHA10;PCDHA10;PCDHA1;PCDHA1;PCDHA2;PCDHA3;PCDHA4;PCDHA5;PCDHA6;PCDHA6;PCDHA7;PCDHA8;PCDHA9	TSS200;TSS200;TSS200;Body;Body;Body;Body;Body;Body;Body;Body;Body;Body;Body	Hypermethylation
BP	GO:0098742	cell-cell adhesion via plasma-membrane adhesion molecules	14/86	233/17913	5.31637e-12	4.13613e-09	PCDHA9	cg25754158	PCDHA10;PCDHA10;PCDHA10;PCDHA1;PCDHA1;PCDHA2;PCDHA3;PCDHA4;PCDHA5;PCDHA6;PCDHA6;PCDHA7;PCDHA8;PCDHA9	TSS200;TSS200;TSS200;Body;Body;Body;Body;Body;Body;Body;Body;Body;Body;Body	Hypermethylation
BP	GO:0098742	cell-cell adhesion via plasma-membrane adhesion molecules	14/86	233/17913	5.31637e-12	4.13613e-09	PTPRD	cg08022079	PTPRD;PTPRD;PTPRD;PTPRD;PTPRD;PTPRD	Body;Body;Body;Body;Body;Body	Hypermethylation
BP	GO:0098742	cell-cell adhesion via plasma-membrane adhesion molecules	14/86	233/17913	5.31637e-12	4.13613e-09	UNC5D	cg25237788	UNC5D	TSS1500	Hypomethylation
