# Supplementary material for: Detecting cord blood cell type-specific epigenetic associations with gestational diabetes mellitus and early childhood growth
Source: Clin Epigenetics. 2021 Jun 26;13:131. doi: 10.1186/s13148-021-01114-5 (PMC8236204; doi:10.1186/s13148-021-01114-5)
Supplement: Supplementary file 4 — Additional file 4: Table S5. Cell type-specific CpG methylation significantly associated with 3-year-old body mass index z-score. [file 13148_2021_1114_MOESM4_ESM.xlsx]

## Sheet: CpG information
IlmnID	Name	Genome_Build	CHR	MAPINFO	Strand	UCSC_RefGene_Name	UCSC_RefGene_Group	Relation_to_UCSC_CpG_Island	Regulatory_Feature_Name	Regulatory_Feature_Group	DNase_Hypersensitivity_NAME	DNase_Hypersensitivity_Evidence_Count	OpenChromatin_NAME	OpenChromatin_Evidence_Count	TFBS_NAME	TFBS_Evidence_Count
cg02702424	cg02702424	37	3	30654871	F	TGFBR2;TGFBR2	Body;Body				chr3:30654800-30655215	3		NA		NA
cg18813020	cg18813020	37	5	122434472	F	PRDM6	Body	Island			chr5:122434040-122434490	3		NA		NA
cg12586150	cg12586150	37	6	2840792	F	SERPINB1	Body	N_Shore				NA		NA	chr6:2825871-2843143	6
cg25821794	cg25821794	37	6	117591534	R	VGLL2;VGLL2	Body;Body	Island				NA	chr6:117591162-117592446	6		NA
cg19418629	cg19418629	37	5	55418205	R	ANKRD55	Body					NA		NA		NA
cg02213440	cg02213440	37	7	86866931	F							NA		NA	chr7:86865843-86866959	6
cg06166187	cg06166187	37	9	13190292	F	MPDZ;MPDZ;MPDZ;MPDZ;MPDZ;MPDZ	ExonBnd;ExonBnd;ExonBnd;Body;Body;Body					NA		NA		NA
cg00974033	cg00974033	37	10	88598537	F	BMPR1A	5'UTR					NA		NA		NA
cg10950644	cg10950644	37	11	45773182	F						chr11:45772985-45773270	3		NA		NA

## Sheet: CD8+ T-cell specific
CpG	Estimate	SE	t	p	adjP	UCSC_RefGene_Name	UCSC_RefGene_Group	Estimate.beta	SE.beta	t.beta	p.beta
cg02702424	-2.31984	0.389559	-5.95504	8.65264e-09	0.00684045	TGFBR2;TGFBR2	Body;Body	-0.251321	0.0563793	-4.45768	1.2459e-05
cg12586150	3.12053	0.549274	5.68119	3.6677e-08	0.0144978	SERPINB1	Body	0.299253	0.080221	3.73037	0.000236062
cg18813020	-2.75556	0.498168	-5.5314	7.91559e-08	0.0208592	PRDM6	Body	-0.088125	0.0175984	-5.00757	1.03458e-06
cg25821794	-4.65259	0.853437	-5.45159	1.18528e-07	0.023426	VGLL2;VGLL2	Body;Body	-0.0975242	0.0246805	-3.95147	0.000100809
cg02213440	4.09356	1.0666	3.83796	0.000156784	0.999999	NA	NA	-0.344158	0.045493	-7.56506	7.1857e-13
cg19418629	-3.05725	0.871246	-3.50906	0.000532131	0.999999	ANKRD55	Body	0.447427	0.0624167	7.16838	8.31396e-12
cg00974033	-3.83671	1.51691	-2.52929	0.0120376	0.999999	BMPR1A	5'UTR	-0.149958	0.0559947	-2.67808	0.00788946
cg06166187	-1.64049	0.904201	-1.81429	0.0708168	0.999999	MPDZ;MPDZ;MPDZ;MPDZ;MPDZ;MPDZ	ExonBnd;ExonBnd;ExonBnd;Body;Body;Body	-0.491889	0.0708695	-6.94077	3.26369e-11
cg10950644	0.72709	0.570107	1.27536	0.203352	0.999999	NA	NA	0.11977	0.0969724	1.23509	0.217943

## Sheet: CD4+ T-cell specific
CpG	Estimate	SE	t	p	adjP	UCSC_RefGene_Name	UCSC_RefGene_Group	Estimate.beta	SE.beta	t.beta	p.beta
cg12586150	-1.14498	0.421022	-2.71953	0.00699026	0.784639	SERPINB1	Body	-0.110675	0.0614899	-1.7999	0.0730684
cg18813020	0.613991	0.381849	1.60794	0.109095	0.800215	PRDM6	Body	0.0246882	0.0134892	1.83022	0.0683941
cg06166187	0.773329	0.693076	1.11579	0.265569	0.855191	MPDZ;MPDZ;MPDZ;MPDZ;MPDZ;MPDZ	ExonBnd;ExonBnd;ExonBnd;Body;Body;Body	0.0431848	0.0429203	1.00616	0.315299
cg02702424	-0.238642	0.298599	-0.799203	0.424922	0.905364	TGFBR2;TGFBR2	Body;Body	-0.0157967	0.0432151	-0.365537	0.715016
cg25821794	0.365385	0.654164	0.558552	0.576961	0.939371	VGLL2;VGLL2	Body;Body	0.0177224	0.0189177	0.936816	0.349747
cg19418629	0.212698	0.667816	0.318498	0.75037	0.969522	ANKRD55	Body	-0.0350412	0.0348707	-1.00489	0.31591
cg02213440	-0.202565	0.817554	-0.24777	0.804514	0.977272	NA	NA	-0.118292	0.0478428	-2.47251	0.0140748
cg10950644	0.0475613	0.43699	0.108838	0.913417	0.990698	NA	NA	0.0121828	0.0743299	0.163901	0.86994
cg00974033	0.05209	1.16272	0.0448	0.964302	0.996279	BMPR1A	5'UTR	-0.03548	0.0543219	-0.653143	0.514257

## Sheet: NK cell specific
CpG	Estimate	SE	t	p	adjP	UCSC_RefGene_Name	UCSC_RefGene_Group	Estimate.beta	SE.beta	t.beta	p.beta
cg02702424	0.3688	0.618251	0.596522	0.55136	0.998068	TGFBR2;TGFBR2	Body;Body	-0.0109574	0.0894769	-0.12246	0.902632
cg18813020	-0.662417	0.790619	-0.837846	0.402908	0.998068	PRDM6	Body	-0.0256411	0.0279295	-0.918064	0.35946
cg12586150	0.620676	0.871726	0.712008	0.477116	0.998068	SERPINB1	Body	0.00246001	0.127315	0.0193222	0.984599
cg19418629	-0.589052	1.38271	-0.426012	0.670462	0.998068	ANKRD55	Body	0.104548	0.0721999	1.44803	0.148847
cg06166187	-0.903783	1.43502	-0.629807	0.529389	0.998068	MPDZ;MPDZ;MPDZ;MPDZ;MPDZ;MPDZ	ExonBnd;ExonBnd;ExonBnd;Body;Body;Body	-0.0857706	0.0888666	-0.965161	0.335386
cg10950644	0.577358	0.904789	0.638114	0.523977	0.998068	NA	NA	0.0976152	0.1539	0.634276	0.526474
cg02213440	-0.313076	1.69275	-0.184951	0.853415	0.998841	NA	NA	0.164846	0.0990586	1.66412	0.0973259
cg25821794	-0.17492	1.35445	-0.129145	0.897346	0.999097	VGLL2;VGLL2	Body;Body	-0.031041	0.0391692	-0.792484	0.428821
cg00974033	0.104908	2.40742	0.0435768	0.965276	0.999566	BMPR1A	5'UTR	0.142605	0.112474	1.2679	0.206

## Sheet: B-cell specific
CpG	Estimate	SE	t	p	adjP	UCSC_RefGene_Name	UCSC_RefGene_Group	Estimate.beta	SE.beta	t.beta	p.beta
cg02702424	2.41699	0.455802	5.30273	2.48816e-07	0.196705	TGFBR2;TGFBR2	Body;Body	0.24742	0.0659664	3.7507	0.000218648
cg18813020	0.166238	0.58288	0.2852	0.775724	0.999997	PRDM6	Body	-0.00679251	0.0205909	-0.329879	0.741764
cg12586150	-0.731593	0.642676	-1.13836	0.256049	0.999997	SERPINB1	Body	-0.064351	0.0938623	-0.68559	0.493599
cg25821794	1.69413	0.998561	1.69657	0.0910076	0.999997	VGLL2;VGLL2	Body;Body	-0.00115181	0.0288773	-0.0398864	0.968215
cg19418629	3.52263	1.0194	3.4556	0.000643757	0.999997	ANKRD55	Body	0.392723	0.053229	7.37799	2.30302e-12
cg02213440	-2.42823	1.24797	-1.94575	0.0527927	0.999997	NA	NA	-0.172227	0.0730304	-2.3583	0.0191204
cg06166187	1.61818	1.05796	1.52953	0.127383	0.999997	MPDZ;MPDZ;MPDZ;MPDZ;MPDZ;MPDZ	ExonBnd;ExonBnd;ExonBnd;Body;Body;Body	0.101938	0.0655164	1.55591	0.12098
cg00974033	5.64485	1.77486	3.18045	0.0016539	0.999997	BMPR1A	5'UTR	0.583546	0.0829206	7.03741	1.83248e-11
cg10950644	0.195936	0.667051	0.293734	0.769202	0.999997	NA	NA	0.0310324	0.113462	0.273504	0.784689

## Sheet: Monocyte specific
CpG	Estimate	SE	t	p	adjP	UCSC_RefGene_Name	UCSC_RefGene_Group	Estimate.beta	SE.beta	t.beta	p.beta
cg12586150	-4.20376	0.568233	-7.39796	2.04e-12	1.61e-06	SERPINB1	Body	-0.477589	0.0829899	-5.75478	2.49978e-08
cg00974033	-8.98316	1.56927	-5.72441	2.93e-08	0.0115798	BMPR1A	5'UTR	-0.600977	0.0733156	-8.19711	1.23883e-14
cg06166187	-5.09182	0.935411	-5.44341	1.24e-07	0.0256146	MPDZ;MPDZ;MPDZ;MPDZ;MPDZ;MPDZ	ExonBnd;ExonBnd;ExonBnd;Body;Body;Body	-0.339209	0.0470633	-7.2075	6.55402e-12
cg19418629	-4.8976	0.901319	-5.43382	1.3e-07	0.0256146	ANKRD55	Body	-0.324013	0.0579275	-5.59343	5.76662e-08
cg10950644	-3.15632	0.589785	-5.35165	1.95e-07	0.0275775	NA	NA	-0.539658	0.0645711	-8.35758	4.29227e-15
cg02213440	-5.88971	1.10341	-5.33772	2.09e-07	0.0275775	NA	NA	-0.535398	0.10032	-5.33693	2.10121e-07
cg02702424	-1.5229	0.403005	-3.77887	0.00019652	0.238613	TGFBR2;TGFBR2	Body;Body	-0.145448	0.0583253	-2.49373	0.0132801
cg25821794	-0.906985	0.882894	-1.02729	0.305267	0.736456	VGLL2;VGLL2	Body;Body	0.00769434	0.0255323	0.301357	0.76339
cg18813020	-0.0858095	0.515363	-0.166503	0.867894	0.970549	PRDM6	Body	0.0120365	0.0182058	0.661135	0.509127

## Sheet: Granulocyte specific
CpG	Estimate	SE	t	p	adjP	UCSC_RefGene_Name	UCSC_RefGene_Group	Estimate.beta	SE.beta	t.beta	p.beta
cg00974033	1.68883	0.436988	3.8647	0.000141419	0.735529	BMPR1A	5'UTR	0.123694	0.0204159	6.05869	4.94664e-09
cg02702424	0.360406	0.112223	3.21151	0.0014914	0.815966	TGFBR2;TGFBR2	Body;Body	0.0338018	0.0162416	2.08118	0.0384229
cg18813020	0.440135	0.143511	3.06691	0.00239764	0.815966	PRDM6	Body	0.0129184	0.00506969	2.54816	0.0114211
cg06166187	0.777518	0.26048	2.98494	0.00311418	0.823053	MPDZ;MPDZ;MPDZ;MPDZ;MPDZ;MPDZ	ExonBnd;ExonBnd;ExonBnd;Body;Body;Body	0.0585434	0.0161308	3.62929	0.00034384
cg19418629	0.708422	0.250986	2.82255	0.00514294	0.831503	ANKRD55	Body	0.0681369	0.0131055	5.1991	4.13217e-07
cg25821794	0.585298	0.245856	2.38065	0.0180229	0.849892	VGLL2;VGLL2	Body;Body	0.0107772	0.00710989	1.5158	0.130817
cg10950644	0.289387	0.164235	1.76203	0.0792712	0.871983	NA	NA	0.0490943	0.0279356	1.75741	0.0800568
cg12586150	0.182431	0.158233	1.15292	0.25003	0.915617	SERPINB1	Body	0.0344183	0.0231099	1.48934	0.137644
cg02213440	0.115517	0.307263	0.375954	0.707266	0.974758	NA	NA	0.000853402	0.0179808	0.0474617	0.962183

## Sheet: Nucleated RBC specific
CpG	Estimate	SE	t	p	adjP	UCSC_RefGene_Name	UCSC_RefGene_Group	Estimate.beta	SE.beta	t.beta	p.beta
cg12586150	1.23757	0.402812	3.07233	0.00235608	0.446566	SERPINB1	Body	0.137249	0.0588304	2.33297	0.0204343
cg02213440	1.9726	0.782194	2.52188	0.0122877	0.556345	NA	NA	0.176466	0.0457735	3.8552	0.000146708
cg25821794	1.49365	0.625871	2.38652	0.0177445	0.587631	VGLL2;VGLL2	Body;Body	0.0374751	0.0180995	2.07051	0.0394195
cg02702424	0.540163	0.285685	1.89077	0.0597982	0.703379	TGFBR2;TGFBR2	Body;Body	0.0705553	0.041346	1.70646	0.0891491
cg19418629	1.20514	0.638932	1.88618	0.0604166	0.704468	ANKRD55	Body	0.0743142	0.0333625	2.22748	0.0267954
cg10950644	0.532367	0.41809	1.27333	0.204069	0.838811	NA	NA	0.0904328	0.0711151	1.27164	0.204669
cg18813020	0.401319	0.365333	1.0985	0.273031	0.872621	PRDM6	Body	0.00974716	0.0129058	0.755253	0.4508
cg00974033	1.2093	1.11243	1.08707	0.278038	0.874489	BMPR1A	5'UTR	0.107186	0.0519724	2.06236	0.0401943
cg06166187	0.572707	0.6631	0.863682	0.388581	0.91016	MPDZ;MPDZ;MPDZ;MPDZ;MPDZ;MPDZ	ExonBnd;ExonBnd;ExonBnd;Body;Body;Body	0.0645222	0.041064	1.57126	0.117372
