# Supplementary material for: Detecting cord blood cell type-specific epigenetic associations with gestational diabetes mellitus and early childhood growth
Source: Clin Epigenetics. 2021 Jun 26;13:131. doi: 10.1186/s13148-021-01114-5 (PMC8236204; doi:10.1186/s13148-021-01114-5)
Supplement: Supplementary file 5 — Additional file 5: Table S6. Significant findings of interaction effects under the alternative interaction detection framework. [file 13148_2021_1114_MOESM5_ESM.xlsx]

## Sheet: tableS3
	IlmnID	Name	Genome_Build	CHR	MAPINFO	Strand	UCSC_RefGene_Name	UCSC_RefGene_Group	Relation_to_UCSC_CpG_Island	Regulatory_Feature_Name	Regulatory_Feature_Group	DNase_Hypersensitivity_NAME	DNase_Hypersensitivity_Evidence_Count	OpenChromatin_NAME	OpenChromatin_Evidence_Count	TFBS_NAME	TFBS_Evidence_Count	p-value_CD8T	p-value_CD4T	p-value_NK	p-value_B	p-value_Monocyte	p-value_Granulocyte	p-value_nRBC
cg00562969	cg00562969	cg00562969	37	1	4815872	R	AJAP1;AJAP1	Body;Body				chr1:4815360-4816015	3		NA		NA	0.536049	0.142541	0.622091	0.0103498	1.35902e-07	0.00170903	0.876706
cg14514751	cg14514751	cg14514751	37	2	31361701	F	GALNT14	TSS200	Island			chr2:31361485-31362075	3		NA		NA	0.459649	0.974226	0.303466	0.13794	1.26991e-07	0.011808	0.186731
cg12813441	cg12813441	cg12813441	37	2	55239331	R	RTN4;RTN4;RTN4;RTN4	Body;Body;Body;Body				chr2:55239300-55239910	3		NA		NA	0.161462	0.636754	0.00293232	0.0723646	1.30681e-06	0.00559371	0.799013
cg03517506	cg03517506	cg03517506	37	2	97778174	R	ANKRD36	TSS1500	N_Shore	2:97777926-97778610	Unclassified	chr2:97777860-97778615	3		NA		NA	0.815318	0.961326	0.0188574	0.102855	1.0544e-06	0.027311	0.165474
cg09339985	cg09339985	cg09339985	37	3	33109160	F	GLB1;GLB1;GLB1	Body;Body;Body				chr3:33108980-33109355	3		NA		NA	0.209778	0.397631	0.637675	0.284418	1.96455e-06	0.00316149	0.0976038
cg03497419	cg03497419	cg03497419	37	3	37034654	F	EPM2AIP1;MLH1;MLH1;MLH1;MLH1;EPM2AIP1	5'UTR;TSS1500;TSS1500;TSS1500;TSS200;1stExon	Island	3:37033828-37035657	Unclassified	chr3:37033760-37035055	3		NA		NA	0.941094	0.757381	0.146742	0.041476	1.16856e-06	0.00238382	0.53541
cg03891268	cg03891268	cg03891268	37	3	195920019	R						chr3:195920000-195920215	3		NA		NA	0.646606	0.145143	0.063289	0.0619648	4.84869e-07	0.00107846	0.734742
cg11379377	cg11379377	cg11379377	37	4	25915602	F	SMIM20	TSS1500	Island	4:25914781-25916564	Promoter_Associated	chr4:25915565-25916370	3		NA		NA	0.699058	0.235039	0.124613	0.0301553	1.4673e-06	0.0182267	0.984622
cg18237999	cg18237999	cg18237999	37	4	177116464	R	SPATA4	Body	N_Shore	4:177116328-177117292	Promoter_Associated	chr4:177116400-177116955	3		NA		NA	0.40535	0.279306	0.60325	0.258277	1.93147e-06	0.0165215	0.065679
cg00888521	cg00888521	cg00888521	37	5	80256971	F	RASGRF2	Body	Island			chr5:80256340-80257415	3		NA		NA	0.0899199	0.91638	0.00959999	0.000907136	2.92727e-07	0.0430102	0.54233
cg12787226	cg12787226	cg12787226	37	6	31921065	R	NELFE	Body					NA		NA	chr6:31913104-31921108	6	0.921927	0.113726	0.997696	0.116195	1.22498e-06	0.000159985	0.255043
cg02820836	cg02820836	cg02820836	37	7	4652842	F				7:4652830-4652898	Unclassified_Cell_type_specific	chr7:4652445-4653835	3		NA		NA	0.0896345	0.289893	0.171251	0.0316802	1.54888e-06	0.0322979	0.011647
cg10296718	cg10296718	cg10296718	37	8	1848143	R	ARHGEF10	Body				chr8:1847920-1848235	3		NA		NA	0.534941	0.859886	0.938068	0.000138934	6.79353e-08	0.000248378	0.502382
cg06166187	cg06166187	cg06166187	37	9	13190292	F	MPDZ;MPDZ;MPDZ;MPDZ;MPDZ;MPDZ	ExonBnd;ExonBnd;ExonBnd;Body;Body;Body					NA		NA		NA	0.395391	0.602929	0.254072	0.032101	2.09496e-06	0.180172	0.339409
cg20714462	cg20714462	cg20714462	37	10	90640409	R	STAMBPL1	5'UTR	Island	10:90639207-90641145	Promoter_Associated	chr10:90639400-90640895	3		NA		NA	0.808848	0.0690181	0.793677	0.000519042	2.69253e-07	0.0771765	0.0181134
cg22595420	cg22595420	cg22595420	37	10	105004312	F	RPEL1	TSS1500					NA	chr10:105004299-105004888	6	chr10:105004203-105005114	6	0.945405	0.104519	0.866679	0.00703207	1.67344e-06	9.87455e-05	0.360439
cg10950644	cg10950644	cg10950644	37	11	45773182	F						chr11:45772985-45773270	3		NA		NA	0.534369	0.431989	0.183269	0.231342	1.64017e-07	0.0203616	0.276668
cg04667969	cg04667969	cg04667969	37	11	62341563	R	EEF1G	TSS200	Island	11:62340429-62342878	Promoter_Associated	chr11:62341340-62341735	3		NA		NA	0.650576	0.747973	0.0555011	0.081863	1.62419e-07	0.045098	0.0859743
cg14571620	cg14571620	cg14571620	37	12	123717888	R	C12orf65;C12orf65;C12orf65	1stExon;TSS1500;5'UTR	Island	12:123716897-123718892	Promoter_Associated	chr12:123717640-123718015	3		NA		NA	0.945818	0.870106	0.0568343	0.0402516	2.08396e-08	0.00264741	0.539734
cg04991036	cg04991036	cg04991036	37	14	29243762	F	C14orf23;C14orf23	Body;Body	Island	14:29243446-29244295	Unclassified_Cell_type_specific	chr14:29243385-29243950	3		NA		NA	0.779093	0.638351	0.656464	0.158444	1.89243e-06	4.84196e-05	0.689063
cg10451502	cg10451502	cg10451502	37	14	74536181	R	ALDH6A1;ALDH6A1;ALDH6A1	Body;Body;Body					NA		NA		NA	0.793145	0.556894	0.708848	0.319839	3.13419e-07	0.00714353	0.10246
cg01876612	cg01876612	cg01876612	37	16	85045424	R	ZDHHC7;ZDHHC7	TSS1500;TSS1500	Island	16:85044276-85045712	Promoter_Associated	chr16:85045040-85045715	3		NA		NA	0.717368	0.475648	0.619069	0.00421634	2.25511e-06	0.0445427	0.657571
cg19040474	cg19040474	cg19040474	37	17	151914	R	RPH3AL	Body	N_Shore			chr17:151525-152655	3		NA		NA	0.131747	0.304237	0.207215	0.186146	4.26913e-07	0.000139254	0.0024187
cg04897931	cg04897931	cg04897931	37	17	152089	F	RPH3AL	Body	N_Shore			chr17:151525-152655	3		NA		NA	0.124811	0.300852	0.19329	0.0998982	6.7564e-07	0.000113188	0.0115418
cg06571687	cg06571687	cg06571687	37	17	152259	R	RPH3AL	Body	Island			chr17:151525-152655	3		NA		NA	0.0492272	0.705135	0.346749	0.257983	3.15765e-07	4.13936e-05	0.00782842
cg17316718	cg17316718	cg17316718	37	17	152308	F	RPH3AL	Body	Island			chr17:151525-152655	3		NA		NA	0.137956	0.378807	0.387565	0.174991	4.59566e-07	1.02278e-05	0.0132926
cg17193961	cg17193961	cg17193961	37	17	152350	R	RPH3AL	Body	Island			chr17:151525-152655	3		NA		NA	0.130654	0.534722	0.261155	0.150184	2.28359e-06	7.93572e-05	0.0266887
cg07607921	cg07607921	cg07607921	37	17	4047574	R	ZZEF1;CYB5D2;CYB5D2;CYB5D2	TSS1500;Body;Body;Body	S_Shore				NA	chr17:4045560-4048103	6	chr17:4045521-4048208	6	0.480004	0.538855	0.767131	0.00400787	1.74149e-07	0.00647735	0.374513
cg25874034	cg25874034	cg25874034	37	17	7982898	R	ALOX12B	Body	Island	17:7982490-7984312	Unclassified	chr17:7982845-7983975	3		NA		NA	0.18438	0.266714	0.144529	0.116298	8.54206e-07	0.0233139	0.115024
cg01647887	cg01647887	cg01647887	37	17	29187494	F	ATAD5	Body					NA		NA		NA	0.0992748	0.534611	0.470847	0.0497441	1.50873e-06	0.00267315	0.237168
cg13644197	cg13644197	cg13644197	37	17	81039820	R	METRNL	Body	S_Shore			chr17:81039580-81040095	3		NA		NA	0.621209	0.953339	0.866703	0.395362	2.10362e-06	0.00577377	0.762356
cg02210077	cg02210077	cg02210077	37	18	33647829	F	RPRD1A;RPRD1A;RPRD1A;RPRD1A	TSS1500;TSS1500;TSS1500;TSS1500	S_Shore	18:33646120-33647988	Promoter_Associated	chr18:33647045-33647855	3		NA		NA	0.513884	0.0810214	0.569935	0.000585305	1.88417e-07	0.0134772	0.65978
cg19496125	cg19496125	cg19496125	37	19	12595661	F	ZNF709;ZNF709	TSS200;5'UTR	Island	19:12595121-12596213	Unclassified	chr19:12595525-12596210	3		NA		NA	0.712458	0.510714	0.130649	0.141588	2.06653e-06	0.0135299	0.0505816
cg12137530	cg12137530	cg12137530	37	19	13227698	F	TRMT1;TRMT1;NACC1;TRMT1	TSS1500;TSS200;TSS1500;TSS1500	N_Shore	19:13227073-13228421	Promoter_Associated	chr19:13227480-13227935	3		NA		NA	0.82049	0.752251	0.359931	0.00203296	7.9542e-07	0.627349	0.303102
cg15546015	cg15546015	cg15546015	37	22	28066269	R						chr22:28066185-28066515	3		NA		NA	0.100613	0.083491	0.996013	0.00167688	1.03907e-06	0.00156291	0.116826
cg14398247	cg14398247	cg14398247	37	22	43216462	R	ARFGAP3;ARFGAP3	Body;Body		22:43215715-43216900	Unclassified	chr22:43216025-43216475	3		NA		NA	0.328132	0.636757	0.160485	0.17252	2.31823e-07	0.010586	0.822457
cg03267860	cg03267860	cg03267860	37	22	43641945	R	SCUBE1	Body				chr22:43641825-43642135	3		NA		NA	0.511481	0.951138	0.673724	0.00704313	1.99953e-06	0.00316689	0.767127
cg27648960	cg27648960	cg27648960	37	1	227916299	F	LOC100130093;LOC100130093	Body;Body	N_Shore	1:227915827-227917217	Promoter_Associated	chr1:227915720-227916375	3		NA		NA	0.000428996	0.723141	0.492172	0.277436	0.0422134	4.9417e-08	0.0467265
