# Supplementary material for: Detecting cord blood cell type-specific epigenetic associations with gestational diabetes mellitus and early childhood growth
Source: Clin Epigenetics. 2021 Jun 26;13:131. doi: 10.1186/s13148-021-01114-5 (PMC8236204; doi:10.1186/s13148-021-01114-5)
Supplement: Supplementary file 6 — Additional file 6: Table S7. Pearson correlation between cell type-specific EWAS loci and reference loci for cell type deconvolution. [file 13148_2021_1114_MOESM6_ESM.xlsx]

## Sheet: Correlation ref vs GDM probe
Table S7. Sheet 1: Pearson correlation between cell type-specific EWAS loci for gestational diabetes mellitus and reference loci for cell type deconvolution. CpG loci used in the reference panel are listed in rows and significant probes are listed in columns.
	cg08253842	cg02828779	cg22733648	cg06873421	cg00064972	cg25545970	cg15007156	cg15623425	cg09471234	cg06339716	cg19150666	cg22354782	cg18381283	cg04055835	cg22249160	cg01555952	cg13452400	cg00167092	cg17651973	cg24681695	cg15303793	cg14265823	cg06771950	cg21424120	cg25298319	cg22469841	cg07478098	cg18814069	cg20169913	cg02306229	cg04814467	cg16534802	cg19846622	cg12168535	cg07174665	cg05164514	cg06178703	cg17442477	cg00884004	cg11619995	cg02284297	cg14218795	cg23973000	cg25754158	cg12938649	cg14254433	cg02650929	cg11754137	cg12510512
cg13449535	0.405299	0.461025	0.183858	0.345145	0.414435	0.524725	0.0958889	0.493684	0.609372	0.536216	0.174025	0.16446	0.068511	0.155083	0.0900618	0.195593	0.197999	0.476213	-0.0900091	0.0843329	0.408629	0.00413533	-0.0386753	0.223713	0.0582426	0.0899971	0.405212	0.40871	0.481225	0.488979	0.262098	0.296765	0.293627	0.219142	0.187624	0.128306	0.344905	0.406466	0.488937	0.39082	0.466735	0.382141	0.442198	-0.0173415	0.462759	0.203993	0.211093	0.341245	0.500265
cg24445388	0.0330771	0.0160926	0.101737	-0.0116824	0.119652	0.0502489	0.193387	0.00291104	0.163101	-0.00827322	0.0223308	0.0149	0.155594	-0.0261291	0.157307	-0.0153207	0.0784927	-0.0378158	-0.0448386	0.111382	-0.0664355	0.184565	-0.484089	0.0229736	-0.00479869	0.0824474	0.206359	0.0017592	0.00334834	0.00334835	0.124661	0.0123571	-0.062664	0.0356453	0.150536	0.148742	0.0801026	0.0351802	0.0673305	0.0630032	-0.0290178	0.0357408	-0.0171783	-0.143039	-0.011018	0.0434171	0.0105722	-0.101556	0.0465478
cg04347414	0.01353	-0.0758024	0.0082969	-0.0486409	0.00197639	-0.0910234	0.22074	-0.0918862	0.0622741	-0.139836	0.00204365	0.00396705	0.138041	-0.0280231	0.137028	-0.0191507	0.0436931	-0.167785	-0.102409	0.0503957	-0.0592139	0.130291	-0.517198	-0.0373216	-0.00264203	0.081365	0.161046	-0.170228	-0.160524	-0.0797842	0.0731387	-0.0773187	-0.0966164	0.0091794	0.0464539	0.0422612	-0.0269902	-0.086624	-0.0390551	-0.132707	-0.164023	-0.0427585	-0.0610892	-0.0817226	-0.184706	0.0344871	-0.0149351	-0.207876	-0.0580807
cg15564619	0.115507	0.0201016	-0.00402467	0.0363906	0.0861012	0.0214639	0.103623	0.0610455	0.0536249	0.0275151	0.0727952	-0.00195461	0.149702	0.0728467	0.0724041	0.0793732	-0.0132092	-0.00717356	-0.0802544	0.0834213	0.0397933	0.0741762	-0.370142	0.0268348	0.0337882	0.0841196	0.14316	-0.00913589	-0.045377	0.0171212	0.121011	0.0913563	-0.0401807	0.0859019	0.0879495	0.00764744	0.0723109	0.0516466	0.0390046	-0.00449601	-0.0130705	0.0570679	0.0474817	-0.0420236	-0.063187	0.107132	0.0579192	-0.0572285	0.0930531
cg24955743	0.0364518	-0.0275093	-0.0438606	0.00772871	-0.0388214	-0.0215433	0.136657	-0.0518107	0.153435	-0.101756	0.0251731	0.012536	0.0553999	-0.00483444	0.0843654	0.0464561	0.0264376	-0.107238	-0.0593507	0.0471027	-0.0330482	0.0578791	-0.513541	-0.039188	-0.0219807	0.0323093	0.152202	-0.121023	-0.121129	-0.0414229	0.0735455	-0.0450092	-0.0905756	0.0599892	-0.0465615	0.0189489	0.0221531	-0.0702941	-0.0144785	-0.096118	-0.140528	0.00140151	-0.0392611	-0.0448812	-0.188025	0.062048	0.0238852	-0.169001	-0.0204555
cg26160564	0.187472	0.240659	0.0593842	0.119019	0.31607	0.433355	0.0907668	0.275449	0.399973	0.375462	0.0792964	-0.0725224	0.0508644	0.0199312	0.0980466	0.115581	0.11735	0.253241	0.107592	0.101437	0.166961	0.0426955	-0.0926991	0.100513	0.0489911	0.00668699	0.14224	0.287269	0.277798	0.28454	0.0854936	0.157535	0.175071	0.0822049	0.173802	0.155999	0.25275	0.299847	0.305862	0.423754	0.367793	0.168602	0.229214	-0.129905	0.302742	0.0233933	0.0116298	0.171949	0.314082
cg01024458	0.0755302	0.128408	0.10097	0.0107697	0.260776	0.305673	0.0922627	0.206958	0.413289	0.231871	-0.0199192	-0.102504	0.0210155	-0.066119	0.0992074	0.0287315	0.107877	0.145046	0.0532548	0.0955498	0.114946	0.041665	-0.202622	0.0437155	0.0331474	0.0587969	0.17436	0.214853	0.177292	0.14073	0.141119	0.118445	0.0803939	0.114307	0.124825	0.0856889	0.170384	0.237832	0.185306	0.316078	0.249412	0.118072	0.117186	-0.165221	0.207494	-0.00844887	0.000309166	0.0811435	0.199866
cg21268984	0.225303	0.167002	-0.0338745	0.116877	0.0726446	0.198669	-0.0554162	0.179503	-0.0318525	0.286661	0.0518509	0.014452	0.0440637	0.204466	0.0406473	0.195314	-0.0751117	0.242231	0.023589	-0.0294846	0.248332	-0.00125931	0.489484	0.0225626	0.047731	-0.0901463	-0.0593521	0.258968	0.237923	0.155699	0.0455396	0.197773	0.234436	0.0830535	0.00771544	-0.0262848	0.0867022	0.168364	0.13436	0.164539	0.306576	0.155538	0.169138	0.184755	0.273519	0.0961249	0.0846096	0.226279	0.231829
cg13785123	-0.0950413	-0.173178	0.0272496	-0.0986982	-0.256598	-0.257099	0.0319851	-0.0905852	-0.424263	-0.225297	-0.0188857	0.125574	-0.0399471	0.139122	-0.0626308	-0.0728902	-0.0217217	-0.0652672	-0.0479991	-0.0464492	-0.0461596	0.0384982	0.512813	-0.00137742	0.0701034	0.0339052	-0.160374	-0.0961708	-0.151719	-0.210094	-0.0537397	-0.0727996	-0.0427325	-0.0981344	-0.0948684	-0.0992909	-0.115744	-0.156712	-0.212692	-0.242446	-0.117584	-0.107317	-0.105923	0.250363	-0.127703	0.00785914	0.0817885	0.0620198	-0.224131
cg00101629	0.130678	0.0884571	0.0818807	0.295751	0.0393518	0.227768	0.0596849	0.160957	0.109554	0.2696	-0.0245683	0.0620324	0.127379	0.181698	0.00484847	-0.0614267	-0.01725	0.303403	-0.0563526	0.0172852	0.0405714	0.0421762	0.307013	0.044808	0.0494389	0.0472569	0.0555625	0.250986	0.221164	0.155836	0.150351	0.235911	0.151474	-0.0209978	0.204847	0.00131876	0.281127	0.143109	0.108524	0.290151	0.250042	0.208057	0.110448	-0.0640812	0.226758	0.0685539	0.0785323	0.277276	0.185677
cg03538296	0.209151	0.242823	-0.00209409	0.158543	0.186523	0.171178	-0.0630487	0.217745	0.540578	0.185249	0.0904711	0.0271877	-0.0521722	-0.00130089	-0.0410012	0.102349	0.0618031	0.0700268	-0.151236	-0.0628878	0.223624	-0.112581	-0.25777	0.0897693	0.0258419	-0.0173638	0.311269	0.117645	0.137185	0.280867	0.14403	0.123882	0.13229	0.186783	-0.0647919	0.0190349	0.0965878	0.155412	0.23541	0.07317	0.0806911	0.166621	0.214139	-0.000510593	0.0736597	0.115409	0.106238	0.0367167	0.256142
cg27582527	0.289838	0.328588	0.162878	0.271731	0.330754	0.39412	0.0507081	0.364445	0.583749	0.438195	0.112976	0.114994	-0.0168844	-0.00875277	0.0369885	0.16341	0.149702	0.290399	-0.026319	0.0594679	0.29635	-0.0199872	-0.206634	0.144079	-0.0069837	0.083396	0.33036	0.312406	0.341867	0.375653	0.179585	0.225306	0.194532	0.157306	0.0946611	0.117204	0.216257	0.363099	0.358127	0.30607	0.312145	0.232065	0.311901	-0.0295844	0.32151	0.101945	0.0836112	0.204387	0.415374
cg26561681	0.120473	0.135729	0.026475	0.0710032	0.0209748	0.0714779	0.0133801	0.115515	-0.272569	0.147557	-0.00932793	0.158503	0.0311447	0.198098	-0.0347377	0.0334388	-0.00259337	0.266623	0.0208116	-0.033114	0.130866	0.0956107	0.619316	0.0426967	0.0322554	0.0357114	-0.0747018	0.217826	0.171526	0.0587545	-0.00824107	0.137828	0.0578166	-0.00286115	0.0687491	-0.0523897	0.118863	0.130744	0.0746663	0.0772755	0.261309	0.131852	0.1297	0.194037	0.233983	0.015508	0.0642001	0.363716	0.0904892
cg08539965	-0.194114	-0.225323	-0.0603034	-0.1509	-0.336013	-0.312611	-0.0756782	-0.193937	-0.480783	-0.27533	-0.0501517	0.0856482	-0.0352888	0.0824314	-0.0485908	-0.10264	-0.0859292	-0.0879403	-0.0355521	-0.0388048	-0.121477	-0.0146293	0.583014	-0.00933327	0.0436748	-0.0158201	-0.252707	-0.139499	-0.181306	-0.328023	-0.113302	-0.107534	-0.0573248	-0.0993699	-0.0508169	-0.0949661	-0.167665	-0.173483	-0.279747	-0.273458	-0.176832	-0.184757	-0.198267	0.18845	-0.158507	0.00724399	0.0658414	-0.00451197	-0.292857
cg24466100	0.0751353	0.0163085	-0.204888	-0.017461	-0.0311086	-0.150471	-0.0996627	-0.0685625	0.0431064	-0.127723	-0.0938715	-0.0419615	-0.100632	-0.062043	-0.180052	0.19377	-0.0898643	-0.22441	-0.209438	-0.138215	0.197775	-0.131103	-0.0265148	-0.133023	0.0277035	-0.0869313	0.0404742	-0.176758	-0.15216	-0.0402323	0.147403	-0.0747738	0.0644452	0.0793907	-0.343116	-0.177303	-0.150936	-0.102253	-0.0247729	-0.267673	-0.141394	-0.0952975	0.00748197	0.14598	-0.176838	-0.00481938	0.0167417	-0.288587	-0.0403931
cg07996594	0.220951	0.198804	0.0332858	0.118456	0.184199	0.231688	0.0809791	0.203155	0.32842	0.166182	0.12343	-0.0223364	0.0181353	0.101553	0.088412	0.0532956	0.157383	0.0728767	-0.0591794	0.0924661	0.0960222	-0.0406965	-0.336639	0.0677524	0.0251672	-0.0140316	0.203826	0.0664582	0.15308	0.242504	0.084589	0.175335	0.10145	0.120951	0.067778	0.0272536	0.183937	0.166293	0.168155	0.180196	0.124926	0.184079	0.201087	-0.0748312	0.0862249	0.144003	0.127259	0.063416	0.196618
cg15014975	0.12783	0.114566	0.0239728	0.146105	0.138976	0.128302	0.036478	0.204778	0.29222	0.129732	0.148044	-0.0131487	-0.0122174	0.0998272	0.0036942	0.146859	0.0945964	0.0132493	-0.129101	0.014592	0.150021	-0.118752	-0.166312	0.0845349	-0.0222697	-0.0377335	0.15735	0.0810831	0.131641	0.155873	0.0894651	0.147606	0.120665	0.117412	-0.0146731	0.029006	0.152459	0.112627	0.206946	0.0494827	0.0833728	0.10791	0.125396	-0.07346	0.0363704	0.0880412	0.0947354	0.0695069	0.162693
cg07236781	0.110245	0.122818	0.00459965	0.110654	0.139469	0.16017	0.0230321	0.122644	0.344641	0.0898911	0.0889621	-0.0215893	-0.00634536	-0.0454812	0.013134	0.0827096	0.07809	0.0338999	-0.13147	-0.0154414	0.0901011	-0.106368	-0.472116	0.0478784	-0.0338229	-0.047712	0.237267	0.0208079	0.0605763	0.188265	0.101703	0.136825	0.0659463	0.0432753	-0.0134246	-0.0265397	0.100848	0.118195	0.137826	0.0590634	0.0258793	0.0923063	0.0966891	-0.138206	0.00427354	0.0313198	-0.00432195	-0.0669114	0.155921
cg12297231	-0.0505418	-0.00924194	-0.112599	-0.0824537	0.0393603	-0.0736198	-0.0446948	-0.109651	0.130269	-0.131306	0.0519838	-0.0257876	-0.0386257	-0.107065	0.058722	0.04705	0.0269527	-0.223039	-0.0559455	0.0249112	-0.074259	0.0341569	-0.54145	-0.0978366	0.0201834	0.0132985	0.129773	-0.187867	-0.103918	-0.0975992	0.0108338	-0.0740935	-0.125354	0.139852	-0.0859014	0.0371388	-0.128158	-0.0579567	-0.00468075	-0.116864	-0.221442	-0.0643574	-0.0484734	-0.0666703	-0.184214	-0.0500058	-0.0597652	-0.35716	-0.11347
cg03731661	0.576583	0.636808	0.13716	0.409764	0.583245	0.669633	0.146644	0.525699	0.380604	0.775199	0.126293	0.182614	0.0623573	0.165968	0.0251505	0.399455	0.111868	0.573666	0.037541	0.0450225	0.593219	0.0952099	0.123285	0.146696	-0.0128065	0.063746	0.359445	0.628521	0.694632	0.66078	0.195126	0.433887	0.325321	0.253603	0.158197	0.0313806	0.490776	0.576892	0.569275	0.560112	0.723222	0.495181	0.617108	-0.0143131	0.662345	0.117649	0.1088	0.426456	0.700641
cg22381248	0.2851	0.30351	0.0903224	0.219165	0.373797	0.459429	0.161594	0.334896	0.461285	0.470514	0.0122882	-0.053292	0.103396	0.112931	0.0683133	0.0770447	0.083627	0.322589	0.0788271	0.0889901	0.237976	0.0464846	-0.0616628	0.0677531	0.014993	0.00527817	0.221601	0.351511	0.36412	0.359581	0.182626	0.297507	0.188181	0.159425	0.230737	0.124093	0.355267	0.369483	0.333701	0.494733	0.455018	0.317481	0.301371	-0.134917	0.432408	0.0701118	0.0288889	0.27531	0.371603
cg08223760	0.565709	0.605746	0.11806	0.424677	0.546096	0.650662	0.127958	0.516873	0.333007	0.767699	0.140003	0.108459	0.0826352	0.213587	0.0323137	0.381209	0.030035	0.544118	0.0335495	0.00739386	0.500451	0.095804	0.10885	0.0959882	-0.037473	0.0237224	0.323625	0.600396	0.603303	0.630319	0.178584	0.369444	0.327824	0.182455	0.149055	0.0146051	0.478315	0.482137	0.578296	0.528537	0.7161	0.4688	0.551605	-0.0163821	0.59365	0.12391	0.0948501	0.440734	0.720043
cg01416168	0.306338	0.37627	0.0860812	0.234807	0.373541	0.397967	-0.0133169	0.358966	0.55475	0.440002	0.129982	0.0611425	-0.0306198	0.00326724	0.0295507	0.191606	0.0834566	0.327313	0.0156719	-0.00455692	0.314652	-0.0406515	-0.192403	0.161213	0.00893702	0.0161782	0.330509	0.312536	0.316964	0.459804	0.128615	0.172696	0.191813	0.196709	0.0651836	0.0997881	0.237573	0.350687	0.372685	0.296415	0.293579	0.243098	0.346192	-0.053741	0.320495	0.0986516	0.0468577	0.203116	0.438329
cg05931551	0.0321044	-0.00925284	0.119427	-0.0565317	0.146555	0.189015	0.0808195	0.0150392	0.127461	0.0759742	0.106902	-0.00910656	0.112324	-0.0258302	0.14001	-0.0287694	0.00844797	0.00998903	0.12704	0.126952	-0.09587	0.0835983	-0.510514	0.0346174	0.00907618	0.0199698	0.069744	0.0962171	0.0294393	-0.0106569	0.0288692	0.0912027	-0.0495028	0.0308318	0.178176	0.15774	0.0996416	0.139739	0.0371618	0.154448	0.0466082	0.0943589	-0.0610796	-0.202233	0.0251059	0.0153654	-0.00443352	0.00482702	0.0469117
cg10196412	0.574279	0.608234	0.149248	0.41903	0.580459	0.677607	0.102484	0.497926	0.374861	0.801132	0.0940446	0.0562015	0.082619	0.207871	0.0395232	0.288187	0.0907429	0.614609	0.107057	0.0329907	0.480363	0.139744	0.113081	0.1121	-0.0241026	0.0507683	0.253502	0.656656	0.681455	0.648501	0.157083	0.41722	0.214921	0.203249	0.178853	0.0786175	0.495429	0.540018	0.567301	0.583633	0.750545	0.51371	0.55754	-0.041817	0.673004	0.0831665	0.0586277	0.505066	0.688545
cg07798602	0.269658	0.369415	0.180324	0.192401	0.453144	0.544547	0.0770083	0.384988	0.634703	0.47437	0.0703957	-0.021682	0.0501021	0.0116608	0.122611	0.067365	0.120167	0.373209	0.053419	0.0908579	0.165748	0.0665621	-0.3235	0.207858	0.0797589	0.0389271	0.29985	0.3753	0.388186	0.421008	0.151994	0.239131	0.147717	0.13698	0.216856	0.132975	0.333875	0.398969	0.422702	0.450353	0.424398	0.313777	0.350469	-0.134833	0.418397	0.103976	0.0503306	0.316076	0.436706
cg17980508	-0.105656	-0.1273	-0.0442222	-0.143322	-0.211805	-0.188019	-0.0491128	-0.0959505	-0.43819	-0.151504	-0.0291331	0.104807	-0.0041392	0.134903	-0.0626266	-0.0762697	-0.0400767	0.0392006	-0.00639396	-0.0293289	-0.0395272	0.00340559	0.570878	0.0102098	0.0497354	-0.0216841	-0.186783	-0.0436776	-0.0722353	-0.187442	-0.0470347	-0.0358539	-0.0462074	-0.107743	-0.0203157	-0.0583936	-0.0698449	-0.117157	-0.175256	-0.133844	-0.0547331	-0.0868047	-0.10246	0.186796	-0.0202517	0.0355089	0.0992235	0.146646	-0.175266
cg00719568	0.539415	0.570799	0.134959	0.405016	0.509651	0.600123	0.0491095	0.502692	0.637838	0.669783	0.106663	0.045886	0.0122926	0.13571	-0.0251976	0.274365	0.0750081	0.500353	0.00587084	-0.0221869	0.447111	-0.00560573	-0.0757435	0.146462	0.0107218	-0.00634384	0.412272	0.510283	0.544655	0.666856	0.229582	0.358581	0.306851	0.199699	0.122058	0.0405024	0.438452	0.46106	0.539165	0.506338	0.611617	0.428457	0.559313	0.00603095	0.535303	0.14728	0.12295	0.421812	0.692958
cg11840035	-0.0805427	-0.0571855	0.11028	-0.135221	0.134706	0.0476641	0.135518	0.0040269	0.179642	-0.00728753	0.0274318	-0.0816335	0.0923243	-0.0784053	0.159217	-0.0990161	0.0081937	-0.083867	0.0175494	0.0734375	-0.145617	0.128707	-0.582652	0.0464474	0.0262318	0.0116194	0.0889287	-0.0625326	-0.0628752	-0.0960614	0.0739984	-0.0301917	-0.105518	0.00795436	0.213808	0.161193	0.0406017	0.0202812	0.0300212	0.102492	-0.0682901	-0.00947439	-0.060634	-0.216097	-0.0557957	0.0187057	-0.00888521	-0.0660222	-0.00882534
cg00819310	0.554822	0.594445	0.201038	0.408482	0.589842	0.704662	0.129464	0.545506	0.451385	0.789478	0.10651	0.0918151	0.110918	0.215061	0.0664034	0.257239	0.0787085	0.6618	0.131858	0.0313671	0.426313	0.132264	0.153866	0.134486	0.0345313	0.0584315	0.280773	0.687507	0.689933	0.661626	0.181512	0.464322	0.271932	0.199321	0.273465	0.0945521	0.562314	0.528503	0.57601	0.66499	0.796891	0.498173	0.573586	0.00787267	0.701726	0.106767	0.109404	0.582143	0.729745
cg15892497	0.307266	0.285365	0.086625	0.247351	0.245932	0.258093	0.0112455	0.246679	0.386628	0.301189	0.134417	0.0572507	-0.0221152	0.0485344	0.00675634	0.163267	0.00195496	0.163427	-0.180069	-0.0110134	0.352478	-0.0126959	-0.086441	0.11562	-0.0116728	-0.0192764	0.253222	0.231811	0.207593	0.310955	0.23387	0.135782	0.162869	0.115467	-0.0764852	0.0426786	0.177367	0.26112	0.287755	0.106602	0.201469	0.17171	0.318614	0.0112305	0.195769	0.085502	0.0620178	0.0843762	0.337682
cg07790752	-0.0755256	-0.0830095	-0.0266729	-0.103579	-0.196724	-0.172178	-0.0229554	-0.0686706	-0.436487	-0.106536	-0.020364	0.140843	0.0110774	0.149393	-0.0208583	0.000872591	-0.0193192	0.0435005	-0.0125644	-0.0299839	0.010466	0.00728708	0.65153	0.0259645	0.0552033	0.0115992	-0.18097	-0.0249193	-0.0568554	-0.166816	-0.0576619	-0.0131563	0.0278952	-0.0543027	-0.0175975	-0.0728183	-0.0764101	-0.0701778	-0.125972	-0.141387	-0.000909839	-0.0763494	-0.0607175	0.219811	-0.00165046	0.0161956	0.0861263	0.143355	-0.141507
cg18770149	0.319785	0.284842	0.13472	0.409749	0.222414	0.393929	0.186157	0.300322	0.29019	0.419569	-0.0628417	0.0909062	0.101495	0.284457	0.0262982	0.0706167	-0.0258933	0.406463	-0.0638063	-0.0162985	0.157155	0.0799793	0.174039	0.100215	0.0348734	0.0977226	0.28599	0.403213	0.392783	0.383623	0.188552	0.326811	0.150586	0.036139	0.183266	0.0248939	0.383655	0.266161	0.323573	0.427204	0.45279	0.330986	0.296844	-0.0240212	0.376677	0.10314	0.120933	0.344492	0.363179
cg03984502	0.259627	0.274	0.0690329	0.164113	0.284782	0.263503	0.189691	0.272228	0.29109	0.257496	0.104249	0.0239392	0.135926	0.127894	0.143661	0.147017	0.0727518	0.208935	-0.0849781	0.0620146	0.221711	0.162678	-0.437682	0.0204526	0.00136175	0.0965206	0.301273	0.18106	0.199684	0.272707	0.240501	0.200125	0.0345191	0.147146	0.137964	0.120497	0.255595	0.199831	0.259547	0.245936	0.225826	0.247493	0.262282	-0.103487	0.153317	0.0880599	0.0258076	0.0738206	0.291246
cg10069121	0.00855775	-0.0943737	-0.0353777	0.00605691	-0.167809	-0.149766	-0.0113547	-0.102377	-0.339676	-0.083371	-0.0390692	0.158122	-0.00949808	0.116336	-0.030449	0.0585069	-0.0812719	-0.0115668	-0.0462743	-0.0276551	0.0682076	-0.0414772	0.582191	-0.0453534	0.101686	0.0107325	-0.161033	-0.0719733	-0.0599363	-0.158827	-0.0493728	-0.0380369	0.0544987	-0.085627	-0.113961	-0.0878259	-0.0735723	-0.0838771	-0.0977151	-0.172559	-0.0153217	-0.0571651	-0.0188427	0.195927	-0.0714468	0.0202121	0.0692385	0.00994241	-0.0892902
cg15036529	0.180714	0.235415	0.158349	0.191686	0.330621	0.358264	-0.0116352	0.292317	0.510485	0.362228	0.0522341	-0.0253782	-0.022252	-0.03438	0.050847	0.0945951	0.075841	0.250772	0.146865	0.0524574	0.179694	-0.00967731	-0.271235	0.0807292	0.0672618	-0.00808106	0.195317	0.311303	0.274553	0.29043	0.0878747	0.213237	0.0663155	0.131678	0.163256	0.058972	0.237927	0.275737	0.293432	0.319097	0.309323	0.182438	0.249311	-0.0987302	0.264655	0.0490575	0.000681228	0.279105	0.395343
cg10970143	0.560426	0.569034	0.16437	0.401422	0.590678	0.719454	0.121058	0.586376	0.426029	0.78844	0.150171	0.13026	0.159364	0.223701	0.122173	0.246248	0.0837576	0.62484	0.0873861	0.0834935	0.477624	0.127488	0.106641	0.134193	0.0743541	0.0854224	0.345989	0.690846	0.638422	0.616499	0.202735	0.438457	0.340031	0.218947	0.304687	0.134511	0.47723	0.534847	0.561404	0.630188	0.741085	0.494217	0.53648	-0.0549052	0.687914	0.222989	0.185588	0.486486	0.685527
cg11193201	0.196668	0.271458	0.121034	0.15027	0.359982	0.437303	0.159412	0.310419	0.376373	0.447127	-0.015037	-0.0280066	0.115198	0.051607	0.108279	0.0702246	0.0826711	0.324538	0.0952896	0.0806385	0.214244	0.0960824	0.0232603	0.0849602	0.0953525	0.0403505	0.167049	0.363446	0.326371	0.274864	0.122105	0.279757	0.166561	0.0564532	0.262084	0.18566	0.286243	0.3258	0.302138	0.505843	0.458286	0.213821	0.261974	-0.136759	0.42802	0.0690047	0.0169032	0.316353	0.347664
cg08538581	-0.208542	-0.225796	0.101436	0.0182858	-0.215738	-0.102367	0.0959733	-0.133649	-0.0625444	-0.101873	-0.041476	0.0860198	0.134785	0.0658588	0.0615558	-0.170637	0.0282216	-0.0398227	-0.0336196	0.114694	-0.108428	0.0869057	0.222977	0.0934361	0.0507688	0.0222174	-0.00544285	-0.0653429	-0.104908	-0.199609	-0.00518941	-0.000366994	0.00502764	-0.0716576	0.165153	0.0354376	-0.0536549	-0.0869434	-0.184843	-0.0437005	-0.0641328	-0.0862921	-0.163246	-0.130376	-0.0830488	0.076572	0.0535269	0.032613	-0.180782
cg07313835	0.562881	0.572551	0.191893	0.421788	0.563485	0.70796	0.156295	0.534557	0.441946	0.796418	0.121459	0.0837825	0.117813	0.205023	0.077675	0.274881	0.0756259	0.626479	0.110308	0.0842833	0.469002	0.13826	0.107601	0.119868	0.0187034	0.0410593	0.303684	0.670837	0.654118	0.652711	0.221619	0.453905	0.286732	0.181463	0.22339	0.136589	0.526601	0.522817	0.565509	0.638133	0.781665	0.511132	0.536367	-0.018848	0.691277	0.137718	0.0903023	0.50379	0.710267
cg07802362	0.23484	0.310213	0.128028	0.22331	0.327271	0.35596	-0.00938746	0.209773	0.516234	0.344453	0.114099	0.0750166	-0.0850339	-0.0435554	-0.00104841	0.127498	0.111364	0.216974	-0.0268869	-0.0177161	0.189476	-0.0425027	-0.246099	0.0938654	-0.0130195	0.0506019	0.286233	0.255284	0.319129	0.339004	0.0479272	0.162832	0.14971	0.182393	0.000412048	-0.00468944	0.203069	0.316456	0.309599	0.215057	0.23402	0.237482	0.272436	-0.0232168	0.269422	0.0331476	0.0308345	0.197108	0.335489
cg15729230	0.173456	0.223905	0.100609	0.156486	0.216375	0.211106	-0.0318551	0.240852	0.524703	0.199296	0.09918	-0.0091575	-0.0657725	-0.0278776	-0.0176444	0.0536211	0.0951853	0.141296	-0.0399279	0.00447232	0.112749	-0.0728529	-0.324808	0.135323	0.0266949	0.00812094	0.358568	0.133652	0.142295	0.249443	0.125805	0.0979203	0.131662	0.114235	0.0261319	0.0217675	0.163049	0.15975	0.260808	0.168255	0.107902	0.165325	0.219432	0.0350082	0.104102	0.0922711	0.088968	0.133678	0.222515
cg24108508	0.53189	0.598341	0.0892155	0.387165	0.526141	0.637701	0.124231	0.540625	0.339484	0.794109	0.0397435	0.0719113	0.124695	0.235853	0.034701	0.309598	0.0286918	0.601446	0.0712673	0.0147511	0.462166	0.111821	0.212375	0.0991557	-0.00595903	0.0238538	0.270425	0.617816	0.629409	0.639327	0.183883	0.398848	0.286628	0.186299	0.250487	0.0455862	0.46701	0.493971	0.550512	0.578671	0.795867	0.475278	0.575701	0.00209119	0.668943	0.077127	0.0487696	0.53896	0.667909
cg00122659	0.0383993	0.0959611	0.0486952	0.0190064	0.206632	0.194077	0.0898352	0.0746391	0.205464	0.154752	0.0755219	-0.0770035	0.0928598	-0.0548416	0.13691	0.0499944	0.0663161	0.0772401	0.016415	0.0798002	0.010617	0.0378191	-0.517019	0.0314053	0.0353173	-0.0460115	0.133027	0.0953604	0.0570285	0.0851425	0.0740891	0.0745924	-0.0157287	0.0725144	0.169605	0.127463	0.124249	0.174427	0.12068	0.168787	0.0839611	0.0778224	0.0515304	-0.161762	0.0434927	0.0175835	-0.0382268	0.00013006	0.10508
cg02814691	0.598014	0.639734	0.135579	0.47185	0.587682	0.701075	0.115346	0.527119	0.444097	0.784957	0.105489	0.0990066	0.0819382	0.194862	0.0185273	0.316291	0.0543929	0.607613	0.0429136	0.00279529	0.496347	0.0976311	0.101572	0.100216	0.012009	0.00973673	0.291803	0.675744	0.677798	0.709551	0.172494	0.422878	0.306509	0.205271	0.199775	0.0571017	0.538419	0.539132	0.587394	0.608027	0.739636	0.531162	0.607684	0.00436679	0.66395	0.118603	0.109336	0.506046	0.747692
cg15361231	-0.184126	-0.204762	-0.0326217	-0.193395	-0.285795	-0.279888	-0.0510333	-0.145672	-0.465317	-0.223146	0.00970577	0.101763	0.00572291	0.120056	-0.0268227	-0.0561181	-0.050611	-0.0679494	-0.0206001	-0.00941914	-0.0916595	-0.0181083	0.581293	0.0114023	0.0528564	-0.0253576	-0.243001	-0.132414	-0.176611	-0.278742	-0.0774178	-0.108444	-0.0122497	-0.105718	-0.029828	-0.0532565	-0.155542	-0.143266	-0.212427	-0.238982	-0.142919	-0.170128	-0.192154	0.169936	-0.114202	0.0464112	0.0904794	0.050942	-0.237048
cg24302127	0.174863	0.249391	0.170178	0.149758	0.31095	0.349041	-0.0429871	0.276893	0.545134	0.317501	0.106374	0.0847332	-0.0287357	-0.0157101	0.128394	0.00465734	0.147246	0.268054	0.0902829	0.0921791	0.10891	0.0915035	-0.245558	0.15874	0.00773329	0.0691191	0.256546	0.259721	0.246905	0.25178	0.141758	0.18975	0.114125	0.158679	0.125158	0.150606	0.214715	0.285225	0.289513	0.293669	0.271481	0.206049	0.213246	-0.0302389	0.295945	0.102312	0.0943781	0.230123	0.329484
cg19081101	-0.0340161	-0.0755051	-0.0271063	-0.0181432	-0.213899	-0.173906	-0.0477215	-0.111696	-0.398476	-0.165409	-0.00251978	0.118304	-0.0313908	0.14476	-0.0713948	0.0229494	-0.0109672	0.00612993	-0.052491	-0.0576193	0.0202151	-0.0020961	0.562971	-0.0129288	0.0478529	0.00735136	-0.163474	-0.0816435	-0.061877	-0.120075	-0.0793569	-0.0395104	-0.0195326	-0.0375761	-0.100929	-0.0814644	-0.0543589	-0.111009	-0.106873	-0.172206	-0.0583605	-0.102521	-0.0552442	0.216195	-0.0521012	0.00227169	0.0744962	0.0770569	-0.126206
cg23893629	0.0459584	0.0712155	0.0691405	-0.0059423	0.219965	0.173161	0.0416939	0.124456	0.353163	0.112157	0.0735525	-0.0632422	0.122074	-0.0450833	0.165814	-0.0522612	0.0875033	0.0298073	0.107116	0.11455	-0.0308492	0.115806	-0.497209	0.0772535	0.039043	0.0245174	0.214961	0.055903	0.00202603	0.0552668	0.0829327	0.0450073	-0.00148378	0.126558	0.160824	0.107881	0.107902	0.103676	0.169179	0.145556	0.0928644	0.0125386	0.051271	-0.0643986	0.0126604	-0.034896	-0.0816061	0.03907	0.123636
cg02710090	0.578323	0.617836	0.126839	0.409719	0.592731	0.717425	0.1221	0.50508	0.371804	0.800297	0.125058	0.0907685	0.0970822	0.187487	0.0591033	0.37004	0.0769296	0.633118	0.0882452	0.0515223	0.532706	0.0721367	0.116505	0.107707	-0.0121346	-0.000407707	0.26829	0.68145	0.705599	0.67782	0.177256	0.444944	0.297451	0.249214	0.203145	0.064867	0.515513	0.587285	0.594507	0.619917	0.729342	0.513206	0.575852	-0.0545646	0.708332	0.0677008	0.0629076	0.454299	0.733247
cg25471557	0.589779	0.616241	0.112296	0.451104	0.582527	0.708838	0.091289	0.521185	0.431717	0.807187	0.108772	0.0936714	0.0778158	0.170212	0.0161247	0.384687	0.0517793	0.605694	0.0883104	0.00107931	0.541852	0.083984	0.0605015	0.0656528	-0.0401415	0.0180445	0.329702	0.698268	0.681482	0.656695	0.165112	0.459853	0.278456	0.257977	0.158947	0.0377866	0.506944	0.590968	0.596638	0.58796	0.734138	0.515146	0.588688	-0.0263467	0.692664	0.0879906	0.0700402	0.463198	0.738085
cg03992323	-0.183921	-0.203933	-0.0244385	-0.145951	-0.316429	-0.292824	-0.0809376	-0.188954	-0.462603	-0.261	-0.0716664	0.0719767	-0.0192997	0.118778	-0.074924	-0.130928	-0.0832237	-0.0643746	-0.024542	-0.0644928	-0.14586	-0.0406007	0.589814	0.0196235	0.0387571	-0.024939	-0.220787	-0.14313	-0.190087	-0.276127	-0.087152	-0.133524	-0.0814139	-0.128662	-0.0462605	-0.0712482	-0.150368	-0.208973	-0.251805	-0.245256	-0.150954	-0.171152	-0.175646	0.157128	-0.150457	0.0198644	0.0653948	0.0807805	-0.285366
cg10826999	-0.14487	-0.14073	-0.0370712	-0.115572	-0.255813	-0.220107	-0.0361408	-0.125879	-0.446524	-0.15336	-0.0226273	0.107588	0.0125128	0.096641	-0.0177863	-0.0696155	-0.0671508	-0.00200209	-0.0109565	-0.0168937	-0.0750202	-0.0137444	0.639627	0.0112284	0.0496459	-0.0044021	-0.212778	-0.0810627	-0.0898162	-0.223808	-0.120417	-0.0407507	-0.00176039	-0.0963514	-0.0100832	-0.068442	-0.107029	-0.108526	-0.191017	-0.175	-0.0693295	-0.123398	-0.127461	0.152625	-0.0577376	-0.00851102	0.0487851	0.0946474	-0.193366
cg14520947	-0.148218	-0.185332	-0.0493884	-0.128991	-0.296427	-0.272729	-0.0564822	-0.156612	-0.442741	-0.215721	-0.0711306	0.0980271	-0.018467	0.176408	-0.0844345	-0.0764771	-0.0675851	-0.0508513	-0.0751204	-0.0802292	-0.0706909	-0.00198106	0.622979	-0.0181881	0.0387481	0.0302504	-0.215459	-0.130259	-0.153375	-0.250369	-0.0624231	-0.0879498	-0.00922051	-0.0710583	-0.0506452	-0.118356	-0.11483	-0.144358	-0.216259	-0.206327	-0.127566	-0.159841	-0.161915	0.158336	-0.137176	0.0359446	0.0916013	0.0498852	-0.218065
cg18590995	0.214733	0.219239	0.104283	0.126613	0.313858	0.4701	0.0246104	0.287003	0.352571	0.436472	-0.0271155	-0.135197	0.0617984	0.119969	0.00870353	-0.0143246	0.0698686	0.342413	0.13255	0.022815	0.126699	-0.0048106	0.118847	0.159673	0.0438214	-0.0407793	0.157493	0.352537	0.358208	0.305242	0.143588	0.224487	0.140588	0.113148	0.306147	0.0590003	0.325622	0.296128	0.252888	0.521676	0.46525	0.271317	0.213632	-0.118088	0.429271	0.0674013	0.0504647	0.398691	0.319563
cg20452738	0.259699	0.275842	0.0801483	0.206582	0.400625	0.353937	0.140249	0.301471	0.439726	0.363544	-0.0317994	-0.125656	0.0401685	0.0691305	0.000673372	0.138406	0.0894074	0.240374	0.000907952	-0.00615644	0.25582	0.0711939	-0.102758	0.035813	0.0383345	0.0175475	0.214625	0.299684	0.29845	0.332175	0.217315	0.251415	0.127943	0.0987547	0.159322	0.0451899	0.308581	0.255195	0.31912	0.412054	0.405758	0.249486	0.293284	-0.0957282	0.329595	0.0473741	0.00798858	0.209228	0.331732
cg15057323	0.144367	0.129693	0.0898041	0.0998869	0.229722	0.189171	0.100295	0.132006	0.392674	0.164159	0.0578911	-0.0375228	0.0735798	0.0570851	0.0988723	0.040551	0.0221559	0.0749925	-0.0778438	0.0285084	0.0996593	0.0553571	-0.518436	0.063787	0.0543037	0.0499302	0.261282	0.0996988	0.0468406	0.186839	0.14037	0.153281	0.0233024	0.0367848	0.087919	0.0617898	0.171049	0.136849	0.204577	0.184612	0.16116	0.15781	0.146802	-0.157493	0.057076	0.131072	0.0760065	0.101973	0.19257
cg18672716	0.235113	0.244723	0.17927	0.256513	0.247075	0.369145	0.0990251	0.3864	0.593425	0.385008	0.0588526	0.0966052	0.0495029	0.0920569	0.014674	0.0590519	0.094732	0.331944	0.0482498	0.0631262	0.159414	0.00782551	-0.181767	0.170127	-0.00087457	0.0526193	0.370671	0.27215	0.270073	0.356806	0.209541	0.26194	0.186203	0.0875942	0.179724	0.106747	0.309456	0.28567	0.316621	0.355453	0.335422	0.260083	0.265389	-0.0529201	0.309755	0.0884129	0.0575081	0.31927	0.373553
cg07930673	0.0711243	0.0647948	0.0471092	-0.0154006	0.178104	0.147654	0.131609	0.0909136	0.249049	0.0973127	0.0174269	-0.0592771	0.153528	-0.0175182	0.127022	0.0198643	0.0228643	0.00490824	-0.0122058	0.0468287	-0.014218	0.0435678	-0.585632	0.0156104	0.089913	0.0260227	0.165621	0.0266225	0.021488	0.101861	0.104241	0.0901866	-0.0711881	0.0799453	0.0900286	0.100794	0.106451	0.105623	0.114635	0.120943	0.082879	0.0856434	0.0769416	-0.167252	0.0249254	0.0374865	0.00889306	-0.0617179	0.112522
cg14950134	0.339081	0.289559	0.103681	0.267024	0.37346	0.494362	0.158472	0.371289	0.441051	0.443518	0.00869097	-0.0492413	0.157165	0.154596	0.0929758	0.0767344	0.11798	0.407104	0.0425153	0.0950305	0.275928	0.0930107	0.0121788	0.105441	0.0720273	0.0400086	0.247905	0.388454	0.370179	0.365572	0.218979	0.314831	0.150204	0.126609	0.258603	0.0773965	0.365861	0.380669	0.32184	0.509504	0.519465	0.302879	0.313663	-0.0879308	0.446988	0.0855918	0.0545276	0.328549	0.408871
cg23073974	0.0907599	0.0320647	-0.100171	0.0659185	-0.0821482	-0.0516141	-0.0820252	0.00215706	-0.276376	0.0372318	-0.056994	0.066656	-0.0684159	0.115383	-0.0991381	0.159271	-0.0893484	0.0918022	-0.0209258	-0.0784318	0.179928	-0.0379792	0.677253	-0.0371693	0.0225293	-0.0456357	-0.122432	0.0918424	0.0935503	0.030346	-0.0391326	0.0175569	0.115818	-0.0179615	-0.115849	-0.130076	0.0157682	-0.000863302	-0.0182615	-0.0574235	0.102852	0.0195522	0.0576081	0.223106	0.10649	-0.0117097	0.0382309	0.108944	0.0458769
cg00594040	0.40867	0.451414	0.139549	0.347827	0.475461	0.482817	0.0462684	0.383842	0.536212	0.532357	0.090153	0.0688223	-0.00446511	0.108779	-0.0527158	0.191902	0.0643357	0.398806	0.0423278	-0.0612248	0.33738	0.00676013	-0.12642	0.116507	0.0215867	0.0241437	0.368425	0.416435	0.421654	0.505787	0.159889	0.304023	0.16465	0.199425	0.103338	0.0210033	0.367991	0.366136	0.412484	0.376931	0.449378	0.376261	0.474365	-0.00170662	0.387092	0.0715077	0.0463933	0.387564	0.528938
cg15757195	0.303144	0.340221	0.173549	0.281386	0.333842	0.393188	0.0356357	0.386816	0.651083	0.410395	0.0850998	0.00878831	0.0246033	0.082675	0.0457579	0.0772077	0.121689	0.337612	-0.0243555	0.0194023	0.225732	-0.0110546	-0.182851	0.201561	0.0650127	0.0623202	0.362807	0.306237	0.31111	0.404841	0.200796	0.236096	0.153414	0.136617	0.139445	0.0707308	0.321222	0.325085	0.376634	0.337761	0.36914	0.260556	0.348321	0.0164816	0.306749	0.117753	0.0930774	0.304536	0.405286
cg26012482	0.255567	0.287179	0.177323	0.235213	0.301355	0.386597	0.0463115	0.321022	0.577319	0.400118	0.129162	-0.00128308	0.0226579	0.0759678	-0.00247202	0.037715	0.101686	0.317201	0.0372129	0.0667127	0.183908	-0.000206417	-0.206813	0.231389	0.0417105	0.0183672	0.339551	0.290876	0.311248	0.371671	0.175193	0.188216	0.196173	0.128965	0.233853	0.149498	0.303788	0.315299	0.299433	0.34859	0.345169	0.23374	0.280384	-0.0676986	0.307115	0.110603	0.0755032	0.322015	0.355415
cg25739938	-0.172786	-0.197991	-0.0678589	-0.198591	-0.308858	-0.294192	-0.0509989	-0.151011	-0.475726	-0.26289	-0.0451658	0.0741172	-0.0191199	0.132766	-0.0785827	-0.0671469	-0.083013	-0.100929	-0.0479193	-0.0648005	-0.103387	-0.0152238	0.561934	0.014425	0.0560097	-0.00805423	-0.241353	-0.152443	-0.201131	-0.273566	-0.104108	-0.107223	-0.0736614	-0.120419	-0.0589816	-0.11514	-0.145253	-0.178731	-0.222725	-0.259637	-0.138519	-0.164297	-0.187284	0.18056	-0.144713	-0.00844887	0.0573027	0.0570689	-0.270406
cg11710595	0.12503	0.149023	0.14406	0.0331912	0.253483	0.289203	0.164021	0.20212	0.284439	0.243342	0.0721592	-0.00497625	0.174447	0.0539517	0.164865	0.0275406	0.113991	0.179512	0.0220141	0.147698	0.0843759	0.154998	-0.462958	0.0846854	0.0633826	0.0723814	0.21324	0.154821	0.154527	0.17095	0.193171	0.173361	0.0121645	0.0710503	0.289592	0.228373	0.217318	0.243837	0.193041	0.310261	0.20674	0.173985	0.133957	-0.15454	0.164926	0.0838769	0.0504527	0.102537	0.233819
cg04163638	0.220936	0.309802	0.164686	0.241283	0.333473	0.440181	-0.0172549	0.384397	0.517696	0.415074	0.0454455	-0.0316646	-0.031053	0.0510189	-0.000511934	0.032279	0.144896	0.360514	0.0281581	0.0427677	0.135979	-0.0150123	-0.171103	0.189863	0.0201629	-0.0105145	0.30715	0.343086	0.323565	0.354291	0.0969657	0.205903	0.145942	0.209144	0.209821	0.107887	0.284772	0.357482	0.393825	0.370621	0.353283	0.243028	0.294846	-0.0391992	0.361714	0.0934984	0.0620493	0.322088	0.385449
cg10480329	-0.0520258	-0.124381	0.107085	0.182959	-0.0879177	0.0336945	0.0478368	0.00957549	0.112867	0.0185433	-0.0578633	0.0253527	0.113691	0.164796	0.0725534	-0.175025	-0.0865645	0.0985319	-0.0922331	0.0576037	-0.177726	0.102391	0.145764	0.0474947	0.00936056	0.12343	0.0657901	0.0770347	0.0335288	-0.0539925	0.0347362	0.107213	0.0126267	-0.0832682	0.163084	0.014764	0.14402	-0.0111718	-0.0387899	0.0902753	0.0680661	0.0360976	-0.0567927	-0.0364372	-0.00712609	0.0271728	0.0423789	0.140148	-0.0147532
cg20657709	0.292263	0.331041	0.213339	0.265352	0.328167	0.419537	0.0333296	0.358142	0.625549	0.427575	0.132575	0.0552907	-0.0116247	0.0529328	0.0162873	0.0504335	0.0967012	0.386243	0.0784598	0.0332405	0.190092	-0.0100907	-0.199482	0.230522	0.0543733	0.051796	0.343364	0.363351	0.346795	0.398561	0.149712	0.244161	0.186277	0.124793	0.132989	0.136537	0.328951	0.324575	0.395548	0.393696	0.349582	0.270549	0.312191	0.0445632	0.379926	0.144912	0.129412	0.350247	0.446347
cg19931733	0.0715197	0.0603378	-0.10762	0.0284995	0.101037	0.00479857	-0.0457345	0.00401372	0.184355	0.0599611	-0.029799	-0.0842716	-0.0420518	-0.138848	-0.105042	0.193586	0.0323541	-0.107918	-0.0856451	-0.0658578	0.260574	-0.11729	-0.135997	-0.0967121	0.024992	-0.0334029	0.130602	1.56632e-05	-0.0362936	0.046749	0.0290671	-0.0994954	0.136221	0.209101	-0.172238	-0.0711372	-0.0525966	0.0199111	0.00459286	-0.0332528	0.0138704	-0.0148039	0.0443315	-0.0254997	-0.0374492	-0.0725539	-0.0733029	-0.215235	0.0495955
cg13652008	-0.217799	-0.213036	-0.121805	-0.252319	-0.294553	-0.394422	-0.11622	-0.243982	-0.487607	-0.329002	-0.175019	0.0851192	-0.104655	0.0160915	-0.156452	-0.0422551	-0.141673	-0.203618	-0.047176	-0.13359	-0.108955	-0.0418536	0.460662	-0.0948877	0.0176089	-0.0201399	-0.206787	-0.21457	-0.259432	-0.296006	-0.162511	-0.155871	-0.115773	-0.123161	-0.190184	-0.190281	-0.2708	-0.251633	-0.264395	-0.381372	-0.21466	-0.252754	-0.152875	0.219129	-0.24377	-0.0699564	-0.00423097	-0.0338187	-0.314066
cg14102437	-0.222644	-0.239024	-0.0687752	-0.206341	-0.326063	-0.35185	-0.0633561	-0.225929	-0.492246	-0.317475	-0.100026	0.111114	-0.0346404	0.0681975	-0.0600703	-0.1076	-0.10204	-0.13715	-0.0418956	-0.0671023	-0.134681	-0.000887298	0.526535	-0.0506156	0.0501682	-0.00130774	-0.236806	-0.172811	-0.25195	-0.32001	-0.152545	-0.12475	-0.0912693	-0.118413	-0.083864	-0.127153	-0.200646	-0.231131	-0.278458	-0.346422	-0.207783	-0.224619	-0.200995	0.169484	-0.215979	-0.0316634	0.0314726	-0.0210218	-0.327357
cg05669832	-0.00531433	-0.0276147	0.135727	0.187323	0.0477197	0.26319	0.0411973	0.0942522	0.133581	0.1836	-0.0539255	-0.0312677	0.0849727	0.116292	0.0150266	-0.134141	-0.00383986	0.184928	0.0485158	0.0291979	-0.106183	0.145438	0.0643906	0.0710327	-0.00978506	0.0458904	0.0377765	0.205826	0.156143	0.0576384	0.0258635	0.145197	-0.0150605	-0.0110892	0.22806	0.126853	0.239169	0.115094	0.0738981	0.247154	0.224413	0.158647	0.000268067	-0.126514	0.18357	0.0403563	0.0238799	0.182529	0.0797432
cg26690127	0.0241787	0.0343364	0.129393	0.156557	0.0308669	0.200146	0.10111	0.0554987	0.0844391	0.205615	-0.0209231	0.0425509	0.119751	0.211954	0.0933697	-0.076233	0.0107127	0.282936	0.0626024	0.0631195	-0.05765	0.125849	0.285395	0.115724	0.0714835	0.0349065	0.0838607	0.217622	0.168359	0.0247331	0.0356463	0.21837	0.0902482	-0.100642	0.273913	0.0774272	0.297426	0.160023	0.0834192	0.278764	0.256925	0.149914	0.0423547	-0.00635768	0.214611	0.0680743	0.0898653	0.313729	0.0859247
cg25185536	0.565042	0.570696	0.169806	0.418718	0.533531	0.721621	0.129135	0.559439	0.402686	0.809338	0.121191	0.0852926	0.144798	0.251355	0.0835668	0.241953	0.0520381	0.664772	0.147005	0.0539738	0.436803	0.0935976	0.155408	0.131217	0.0203907	0.0402382	0.264625	0.670328	0.646606	0.658672	0.189215	0.436244	0.271713	0.178246	0.261744	0.103273	0.538936	0.521868	0.557501	0.649929	0.784918	0.502716	0.541622	0.0228347	0.702197	0.148587	0.133681	0.530877	0.699873
cg09535475	-0.113204	-0.0988525	0.0135801	-0.132036	-0.207944	-0.178623	-0.0172475	-0.0762754	-0.44592	-0.12255	-0.0186242	0.128663	-0.000543234	0.125116	-0.0125372	-0.062465	-0.0158128	0.048333	0.0230329	-0.00534749	-0.0514533	0.0666714	0.616987	0.0404334	0.0493471	0.0349525	-0.20636	-0.0358088	-0.0725544	-0.177094	-0.0673362	-0.0252748	-0.00298196	-0.0559701	0.00437811	-0.0348075	-0.0722426	-0.100144	-0.125794	-0.125783	-0.0267421	-0.0825417	-0.0717531	0.187645	-0.00369578	0.0274407	0.096356	0.138769	-0.141619
cg02630207	0.187316	0.188521	0.00125355	0.111335	0.263019	0.352576	0.00524236	0.22761	0.309201	0.308752	-0.00309831	-0.0730919	0.114159	0.0634155	0.080361	0.0989457	0.0744624	0.2334	0.0944898	0.0569896	0.165661	0.0842047	0.0363801	0.0167717	0.0751914	-0.0836746	0.0545571	0.292203	0.251703	0.155038	0.129079	0.216336	0.11635	0.173811	0.201825	0.0549312	0.25246	0.255414	0.224167	0.292836	0.345256	0.189983	0.155551	-0.0482022	0.313596	0.00553098	0.0255772	0.162048	0.247904
cg23678058	0.595219	0.59923	0.171809	0.441231	0.554397	0.681044	0.133179	0.557939	0.437904	0.780049	0.143616	0.0996945	0.112293	0.209017	0.0755	0.31111	0.0730615	0.609944	0.0242206	0.0462555	0.529605	0.0714897	0.155463	0.140989	0.0126908	0.0388344	0.314375	0.638778	0.691817	0.698349	0.224866	0.445441	0.308363	0.216957	0.213064	0.0923721	0.511664	0.51613	0.541543	0.648909	0.765193	0.505471	0.569284	-0.00952484	0.673767	0.102984	0.116361	0.516398	0.74098
cg26099045	0.224312	0.23832	0.149485	0.115834	0.345327	0.395504	0.175098	0.317053	0.334615	0.371165	0.0863025	-0.0091275	0.205724	0.116998	0.159842	0.125194	0.0661878	0.247498	0.0555798	0.0916959	0.157709	0.151808	-0.362676	0.0921287	0.00828455	0.0375998	0.197212	0.277132	0.225831	0.27501	0.164162	0.217603	0.0612888	0.120424	0.239497	0.13686	0.262496	0.286159	0.282465	0.37828	0.347247	0.198974	0.225557	-0.156951	0.286233	0.129165	0.0638641	0.223553	0.338438
cg08467103	-0.148986	-0.172871	-0.0852936	-0.0600711	-0.25112	-0.259482	-0.0244992	-0.169125	-0.361796	-0.206866	-0.0812044	0.108551	0.041846	0.148199	-0.0802408	-0.132233	-0.129399	-0.0660439	-0.127938	-0.0984861	-0.114277	0.0351008	0.513072	0.00457378	0.063131	0.000447861	-0.139783	-0.0913049	-0.164084	-0.225923	-0.0578552	-0.018257	-0.0823521	-0.0663545	-0.0672907	-0.160155	-0.152921	-0.152003	-0.180101	-0.22309	-0.09391	-0.0988068	-0.143061	0.115374	-0.129074	0.00667636	0.0611358	0.0408465	-0.221018
cg25099065	0.392689	0.404369	0.0805465	0.230451	0.450804	0.475548	0.0683038	0.286636	0.361854	0.518547	0.0313393	-0.0306563	-0.00180079	0.0436923	0.0209317	0.23582	0.0437857	0.31485	0.0730698	-0.0229521	0.356674	0.0234258	-0.0507817	0.0275771	-0.0487676	-0.00405243	0.213479	0.435153	0.428342	0.401116	0.139875	0.277915	0.192707	0.126676	0.145154	-0.00449695	0.318909	0.337905	0.395255	0.425637	0.464045	0.343206	0.383663	-0.0843405	0.401035	0.026239	-0.000237432	0.215565	0.446874
cg09948350	-0.0912774	-0.106604	-0.0829226	-0.146206	-0.264693	-0.24488	-0.0852426	-0.0952251	-0.475406	-0.177568	-0.0110449	0.0691888	-0.00979236	0.166906	-0.0840056	0.0114433	-0.0614419	-0.0295275	-0.0861893	-0.0818586	-0.0122464	0.00176322	0.593197	-0.0291061	0.0515633	-0.0556048	-0.176808	-0.0885367	-0.117498	-0.186895	-0.0661986	-0.0360361	-0.0152806	-0.0702875	-0.0949094	-0.1173	-0.131536	-0.123391	-0.187681	-0.209112	-0.0578216	-0.129026	-0.109255	0.190561	-0.0724297	-0.0246205	0.0258694	0.0705977	-0.179459
cg07586956	0.00364303	0.068899	0.0227525	-0.054937	0.160351	0.0963529	-0.00662242	0.124146	0.388118	0.015313	0.0176984	-0.0481963	-0.00147168	-0.09271	0.107778	-0.0793721	0.0760312	-0.0721417	0.057305	0.0341409	-0.0800837	-0.0489232	-0.581856	0.0831622	-0.00164136	-0.000292927	0.229441	-0.000593787	-0.0171697	0.0341297	0.0372924	-0.0318402	-0.0707878	0.0546171	0.03194	0.0371245	0.0100676	0.0567056	0.108698	0.0682159	-0.0164536	0.0152775	0.0536347	-0.0916182	-0.0316898	0.0123192	-0.0432066	-0.0165265	0.0414485
cg10934870	-0.106689	-0.160013	-0.0532064	-0.140386	-0.223438	-0.272663	-0.0737025	-0.140459	-0.456303	-0.206187	-0.0775746	0.120056	-0.0166908	0.103063	-0.101176	-0.0382953	-0.0657774	-0.00851602	-0.017417	-0.0539965	-0.0401002	0.019035	0.512462	-0.0212618	0.0602638	-0.0156083	-0.172286	-0.100539	-0.163149	-0.216584	-0.094721	-0.101981	-0.075205	-0.0917465	-0.0861859	-0.11397	-0.140886	-0.148224	-0.173649	-0.231287	-0.101672	-0.148361	-0.148049	0.17208	-0.111269	-0.00279919	0.0499318	0.0881092	-0.209348
cg07558704	0.140308	0.04651	-0.0876824	0.126541	0.151982	0.0484857	-0.0507691	0.0434508	0.198444	0.0431075	-0.079342	-0.100699	-0.0806675	-0.021919	-0.0397648	0.0580985	-0.0567479	-0.0700098	-0.0296973	-0.0449835	0.115843	-0.0533159	-0.116605	-0.0352477	-0.0837677	-0.05241	0.120399	0.0095314	0.0613018	0.0540052	0.0644577	-0.0486622	0.0584586	0.0513664	-0.150389	-0.103499	0.0642454	-0.0188443	0.115735	0.00815402	0.0711864	0.103116	0.127392	-0.0420592	0.0110263	-0.0604975	-0.107834	-0.146717	0.0484027
cg07002540	0.229155	0.237548	0.18079	0.307021	0.21137	0.377791	0.0870745	0.220174	0.223886	0.390271	-0.0322085	0.0655791	0.0711038	0.270814	0.0318886	-0.0572786	-0.00435238	0.416103	0.059403	-0.0420211	0.0229557	0.129381	0.27564	0.174847	0.0314031	0.0954144	0.162632	0.384487	0.3566	0.270999	0.096775	0.27579	0.0537451	0.0132539	0.252461	0.0184865	0.394276	0.250871	0.284727	0.427662	0.479541	0.295716	0.23281	0.0363542	0.392794	0.0771121	0.118125	0.463638	0.296549
cg10628126	0.216093	0.193853	-0.102609	0.139487	0.139488	-0.0826495	-0.0460645	0.0799596	0.223202	0.00707873	-0.0354396	0.0325136	-0.092242	0.0105996	-0.18654	0.144774	-0.0361937	-0.0833355	-0.193767	-0.19313	0.259826	-0.130794	-0.130917	-0.0222777	-0.00557042	-0.0457046	0.180805	-0.0176244	-0.0305481	0.183884	-0.0110504	0.0243211	0.0949785	0.115244	-0.258617	-0.105244	0.0137084	0.0355082	0.133386	-0.123403	-0.0288997	0.0511237	0.225986	0.061727	-0.0963539	0.0517417	0.0499043	-0.0489345	0.137766
cg00219921	0.153296	0.173659	0.140775	0.0745754	0.228474	0.2989	0.170766	0.262175	0.326954	0.230356	0.132893	-0.00877653	0.106952	0.102158	0.137347	0.0493096	0.130753	0.178774	0.0645465	0.127722	0.0051352	0.140588	-0.323977	0.120086	0.0293319	0.0455453	0.141631	0.184551	0.211927	0.193773	0.147834	0.180099	0.0496967	0.0317729	0.229138	0.119178	0.246804	0.1829	0.229744	0.276755	0.275833	0.175091	0.134017	-0.0889297	0.216203	0.097929	0.0532296	0.203837	0.257585
cg21648425	0.185156	0.223704	-0.0437422	0.229544	0.181532	0.28788	-0.0589416	0.270148	0.299143	0.352252	0.000535193	-0.155703	-0.0376244	0.0604592	-0.13517	0.191053	-0.00828158	0.291021	-0.161219	-0.0708722	0.230091	-0.0627249	0.0583134	0.0544204	0.0678326	-0.0733921	0.149641	0.262862	0.364272	0.248798	0.248066	0.140046	0.230141	0.144753	0.0418247	0.000423731	0.228187	0.327336	0.204111	0.270389	0.255304	0.248761	0.124793	-0.0838778	0.278691	0.152344	0.142141	0.173242	0.322615
cg25939861	0.341775	0.334126	-0.00920055	0.196105	0.312572	0.3248	0.120931	0.311701	0.403825	0.299477	0.0986535	-0.0419878	0.0908592	0.145057	0.0742578	0.111939	0.0121718	0.235988	-0.0941784	-0.0321405	0.222022	0.0708899	-0.415929	0.0476274	0.0198847	0.0776299	0.29479	0.221158	0.220331	0.365544	0.173698	0.256651	0.0952998	0.114306	0.0901287	0.0348747	0.279608	0.259352	0.281021	0.285142	0.270437	0.281149	0.293308	-0.0740493	0.200239	0.102594	0.0270703	0.148779	0.353429
cg03196485	-0.00661148	-0.0387195	-0.0130755	0.00269361	-0.0562999	-0.0915222	0.0556262	-0.0277861	0.0194578	-0.0937851	-0.0134013	-0.035295	0.0463987	0.0571698	0.0930685	-0.104015	0.0181397	-0.0297203	-0.023583	0.0241085	-0.0983064	0.135997	-0.206211	0.0334834	0.1257	0.0490444	0.0402501	-0.0829265	-0.11774	-0.0604431	-0.0232415	-0.0302218	-0.0762821	-0.092306	0.120051	-0.00303373	0.0202198	-0.064495	-0.0505678	-0.0202082	-0.108452	-0.0275743	-0.05139	-0.0385986	-0.147658	0.0319203	0.0297329	-0.0768764	-0.0767427
cg04329870	0.464663	0.415013	0.16062	0.318062	0.388399	0.546139	0.2042	0.429934	0.380822	0.524795	0.1229	0.0486604	0.144565	0.184327	0.0431695	0.210237	0.0732621	0.423741	-0.0543879	0.0778809	0.339858	0.0721916	-0.143747	0.0894421	-0.0485506	0.0371418	0.336502	0.425665	0.488995	0.511148	0.249034	0.352743	0.212243	0.221664	0.18085	0.0780259	0.451111	0.415246	0.3908	0.453685	0.518625	0.430007	0.441541	-0.0730195	0.438527	0.0658075	0.0507566	0.340879	0.523282
cg02606840	-0.379475	-0.428378	-0.0973129	-0.282981	-0.495125	-0.559731	-0.0496463	-0.361843	-0.471802	-0.569216	-0.0348956	0.0820734	-0.0493079	-0.0382654	0.00921261	-0.148854	-0.0619031	-0.392996	-0.147098	0.0024101	-0.30248	-0.0164434	0.014787	-0.0708723	0.00164716	0.0101285	-0.153409	-0.467036	-0.495949	-0.512218	-0.0792543	-0.28428	-0.188743	-0.132345	-0.169789	-0.0858255	-0.371944	-0.370414	-0.42429	-0.561061	-0.551814	-0.347225	-0.38673	0.123316	-0.510911	-0.0125598	-0.00415169	-0.308622	-0.510122
cg03429643	-0.227162	-0.285678	-0.101688	-0.174763	-0.369174	-0.409932	-0.0442392	-0.292238	-0.411393	-0.430055	-0.027045	0.120799	0.013653	-0.0124153	-0.00567707	-0.0644342	-0.0308888	-0.300013	-0.161644	-0.0572947	-0.183456	-0.0161105	0.0684313	-0.0329733	-0.0131831	0.00982053	-0.121862	-0.333809	-0.381563	-0.380699	-0.0551852	-0.201424	-0.180303	-0.096978	-0.184052	-0.100369	-0.288207	-0.280226	-0.306802	-0.481598	-0.430032	-0.217694	-0.271273	0.133257	-0.361806	-0.00263325	-0.00294128	-0.237073	-0.384719
cg16308841	0.1009	0.138624	0.068535	0.0432084	0.159231	0.211142	0.0872434	0.19244	0.343312	0.15004	0.131829	-0.0231813	0.0938324	0.0415155	0.0240233	0.0495416	0.104156	0.105888	-0.0379685	0.102362	0.0551326	0.00269184	-0.432244	0.0909312	0.0569305	0.0165796	0.227894	0.0713771	0.110839	0.205628	0.171806	0.0859418	0.0629779	0.136794	0.0871144	0.123722	0.139766	0.199214	0.178616	0.186651	0.103898	0.156591	0.0984985	-0.0873923	0.0896581	0.0900857	0.067325	0.0385559	0.192739
cg11335172	0.382335	0.41192	0.161094	0.313702	0.42476	0.496401	-0.00844935	0.412568	0.654745	0.506316	0.084682	0.0222093	-0.0220015	0.0704557	-0.0185548	0.160648	0.0712948	0.41613	0.044454	0.00431068	0.268805	-0.00463573	-0.162373	0.165208	0.00375368	0.0243316	0.34808	0.416612	0.437987	0.484153	0.160273	0.267172	0.201993	0.140922	0.105622	0.0863291	0.364955	0.387704	0.443481	0.408395	0.444839	0.353542	0.395456	-0.00755602	0.434989	0.0963963	0.0606764	0.360227	0.518608
cg00705730	-0.104797	-0.149309	-0.0386928	-0.149662	-0.24808	-0.260639	-0.0149475	-0.125216	-0.447695	-0.174087	-0.0202975	0.132484	-0.0152594	0.142476	-0.0611156	-0.0235879	-0.06492	-0.0323968	-0.0709534	-0.0379189	-0.0143118	-0.00831191	0.598998	-0.0288622	0.0610537	0.0137358	-0.194393	-0.0873225	-0.137262	-0.214392	-0.0559289	-0.0323132	0.0121679	-0.0816012	-0.0423408	-0.0604399	-0.0867825	-0.13493	-0.185476	-0.215313	-0.102908	-0.110997	-0.0984003	0.190495	-0.0836137	0.0240063	0.0812228	0.0887494	-0.2101
cg01154505	-0.00878069	-0.0336287	-0.0655721	-0.0843077	0.0456605	-0.0434085	0.138598	-0.0569559	0.0930513	-0.097411	-0.00964557	-0.0447521	0.12576	-0.0185066	0.0973035	-0.0453219	-0.0106652	-0.165923	-0.0737037	0.0327257	-0.0623876	0.0310575	-0.596903	-0.047907	0.00497574	0.032338	0.137914	-0.13216	-0.152956	-0.0361018	0.0752188	-0.0253771	-0.094646	0.0294366	0.0420952	0.0546526	-0.0252863	-0.0590995	-0.0480283	-0.0645427	-0.129301	-0.0118468	-0.0308116	-0.129398	-0.193555	0.0405854	-0.0103614	-0.180784	-0.0466058
cg17528559	0.60215	0.632589	0.163429	0.443484	0.599301	0.703302	0.15345	0.561583	0.457757	0.809451	0.090144	0.121913	0.121278	0.199192	0.0748999	0.31644	0.0710305	0.630568	0.0841386	0.0197442	0.527682	0.126552	0.0888907	0.121474	1.58643e-05	0.0705722	0.340496	0.648065	0.67454	0.698768	0.194758	0.451375	0.302167	0.217469	0.211746	0.065379	0.547075	0.559809	0.601347	0.64497	0.781074	0.515992	0.614286	-0.0335318	0.695852	0.135083	0.0989318	0.512426	0.744659
cg24441810	-0.00408603	-0.0444542	-0.018817	-0.0844035	0.0389284	-0.0366948	0.0851165	-0.0452679	0.0723806	-0.115046	-0.00692463	-0.0781491	0.05629	-0.0438738	0.0535435	-0.0348033	-0.0189332	-0.189284	-0.0476761	0.00901019	-0.072933	0.0564428	-0.565723	-0.0734886	-0.0323034	-0.0148895	0.0314137	-0.126311	-0.16258	-0.0619507	0.0359537	-0.000369252	-0.114405	0.0377407	0.022184	0.0218965	-0.0060772	-0.0436958	-0.0339598	-0.0288561	-0.104909	0.0144977	-0.0548264	-0.0792743	-0.161849	0.0377757	-0.0101202	-0.170829	-0.0384979
cg03339817	0.345085	0.342203	0.0779568	0.472661	0.267432	0.467794	0.0703194	0.339074	0.361728	0.499533	0.0531483	0.0481748	0.0262581	0.193077	-0.0611626	0.100706	-0.0131554	0.411084	0.000159431	0.0264291	0.232205	0.00439975	0.114098	0.0722586	-0.0299824	0.061719	0.236494	0.415948	0.446877	0.417686	0.152039	0.30419	0.174736	0.114761	0.147076	-0.00245839	0.356246	0.345734	0.337491	0.346989	0.442109	0.347329	0.342429	-0.0200202	0.362982	0.14006	0.116291	0.334132	0.437959
cg12313149	-0.0506789	-0.0981981	-0.0449771	-0.0981753	-0.209407	-0.17517	-0.0605325	-0.09373	-0.426063	-0.112145	-0.0464131	0.108199	-0.0317212	0.14061	-0.0795185	-0.0310999	-0.0594901	0.0319124	0.0046098	-0.0352884	0.00318357	-0.0308201	0.638002	-0.00458277	0.0196633	-0.0329234	-0.180427	-0.0231886	-0.0565251	-0.15525	-0.0851145	-0.0566205	0.00896782	-0.0760828	-0.044807	-0.0958371	-0.0900662	-0.0875438	-0.137401	-0.143773	-0.00402214	-0.0839153	-0.0617144	0.200244	-0.0181313	0.0337336	0.0721075	0.106621	-0.147359
cg06162038	0.092976	0.139728	0.1229	0.170237	0.126268	0.282654	0.0203858	0.11667	0.153734	0.264758	0.0323739	-0.0241345	0.123518	0.183899	0.0418386	-0.0495262	-0.000982555	0.280974	0.00555252	0.0748884	0.0312276	0.0649987	0.175887	0.159394	0.116115	0.0236518	0.04984	0.225206	0.259217	0.185534	0.113287	0.255531	0.0919095	0.0873292	0.265323	0.10315	0.196061	0.183354	0.146477	0.284906	0.294645	0.223641	0.0678721	-0.192617	0.268868	0.108185	0.118083	0.237924	0.13803
cg09599862	-0.0747819	-0.106598	-0.160554	-0.0897768	-0.238714	-0.230544	-0.168524	-0.241742	-0.354404	-0.214188	-0.17196	0.0814919	-0.154064	-0.00405836	-0.151985	-0.00187368	-0.0974372	-0.213574	0.131386	-0.165471	-0.0489803	-0.062583	0.299963	-0.0111138	-0.138658	-0.0929977	-0.23797	-0.141716	-0.131662	-0.221786	-0.225525	-0.177406	-0.104525	-0.112972	-0.1934	-0.148935	-0.220842	-0.259721	-0.197872	-0.335064	-0.176876	-0.125991	-0.115529	0.257044	-0.116589	-0.0977076	-0.0639339	-0.085593	-0.21775
cg12192282	0.146232	0.140333	0.108571	0.285592	0.127194	0.256533	0.043528	0.11213	0.0404648	0.250894	0.0315446	0.13724	0.0481131	0.0478152	0.00966329	0.0275854	0.0789824	0.208886	-0.0446733	0.0355164	0.163732	0.0125222	0.135593	0.101675	-0.0155591	0.0072708	0.0930282	0.245854	0.322047	0.176012	0.0899616	0.158977	0.116513	0.0706547	0.0670039	-0.013212	0.169623	0.166022	0.157811	0.147581	0.225484	0.192959	0.178893	-0.0198613	0.267726	0.0159118	-0.0104945	0.164018	0.190253
cg19867914	-0.142796	-0.135038	-0.00456279	-0.140139	-0.2502	-0.27383	-0.0341252	-0.129197	-0.463887	-0.197289	-0.0298086	0.121827	-0.0361072	0.12241	-0.0751003	-0.0806824	-0.0752803	-0.0549678	-0.0352434	-0.0672097	-0.0452923	0.00910168	0.600821	0.0144842	0.0106696	0.0238934	-0.231781	-0.0935106	-0.136031	-0.215544	-0.0624109	-0.0802811	-0.0335749	-0.090131	-0.0409674	-0.102627	-0.117912	-0.151977	-0.177342	-0.220657	-0.103946	-0.129831	-0.128523	0.17398	-0.106162	0.00250223	0.0590005	0.0715743	-0.215337
cg20995564	-0.114042	-0.121164	0.0151947	-0.0589361	-0.220634	-0.138977	-0.0323217	-0.103653	-0.353002	-0.171839	0.00903508	0.120443	0.00783733	0.123892	0.0531966	-0.0888029	0.0925684	0.0275038	0.0110539	0.0342528	-0.0763378	0.0292342	0.511609	0.0898202	0.0399876	0.0463392	-0.176432	-0.0435011	-0.0521582	-0.172397	-0.0831045	-0.0354037	-0.0508147	-0.0772857	0.0373949	-0.0212191	-0.0855455	-0.0552371	-0.150503	-0.147902	-0.104928	-0.11613	-0.115191	0.141148	-0.0271043	0.0174186	0.0991026	0.0629086	-0.173588
cg00213281	0.586416	0.641813	0.157813	0.438359	0.595326	0.702699	0.120675	0.565431	0.429836	0.808632	0.0997588	0.0773966	0.120491	0.186163	0.0470319	0.276716	0.0533218	0.619857	0.0738468	0.0318669	0.494509	0.104625	0.134157	0.0936009	0.00280892	-0.00288411	0.313396	0.644587	0.665252	0.68855	0.234242	0.428757	0.350612	0.230935	0.235685	0.0876339	0.537096	0.532569	0.608611	0.638059	0.785457	0.500928	0.603194	-0.0234998	0.67767	0.134757	0.111764	0.482725	0.75526
cg03406844	-0.226788	-0.256226	0.0140698	-0.235728	-0.310922	-0.288005	-0.0203931	-0.176394	-0.441372	-0.260993	-0.061569	0.11155	-0.00540018	0.115037	-0.0027274	-0.137888	-0.018644	-0.0907476	0.0122692	-0.0333085	-0.175225	0.0372507	0.529502	0.0258099	0.0238643	0.00121654	-0.237675	-0.15334	-0.204883	-0.293847	-0.122373	-0.101763	-0.0239623	-0.119777	-0.00536171	-0.044137	-0.153836	-0.179139	-0.235072	-0.223894	-0.147788	-0.183499	-0.236766	0.114935	-0.129971	-0.00798607	0.0542229	0.0602981	-0.28364
cg23098068	0.148271	0.140909	-0.0200927	0.130085	0.0152647	0.00262534	-0.136156	0.0720542	-0.190211	0.128203	0.0157113	0.149286	-0.0561758	0.167091	-0.0871835	0.141265	-0.0705858	0.138271	-0.0312791	-0.080421	0.178878	-0.029525	0.4761	0.027793	0.0440441	-0.0313859	-0.0205997	0.191918	0.132969	0.122019	-0.0886819	0.0509694	0.0962569	0.0337645	-0.0890867	-0.117282	0.0250704	0.104417	0.039205	-0.0601618	0.190763	0.0919239	0.134674	0.198654	0.170723	0.0348097	0.0660746	0.170342	0.104498
cg17178175	-0.154344	-0.198735	-0.1221	-0.112884	-0.292272	-0.257476	-0.0095203	-0.155809	-0.412243	-0.240327	-0.0643711	0.0570642	0.0189704	0.135396	-0.0590482	-0.142222	-0.0370624	-0.0412404	-0.0784418	-0.0692829	-0.114539	-0.0315444	0.55849	0.0476136	0.0672223	-0.0112911	-0.222612	-0.132483	-0.174177	-0.214462	-0.0840302	-0.0504787	-0.038876	-0.0882412	0.0223501	-0.0793477	-0.145731	-0.180735	-0.218482	-0.177506	-0.130814	-0.177079	-0.175142	0.105088	-0.12546	-0.0136503	0.029605	0.0477823	-0.256081
cg23261319	-0.145439	-0.185625	0.0400474	-0.0767338	-0.200302	-0.0752651	-0.0313694	-0.116898	-0.263151	-0.0398189	-0.00692314	0.0313846	0.0720623	0.134237	0.0285982	-0.168694	-0.0278362	0.0285241	0.0778001	0.0237336	-0.180149	0.0569472	0.449498	0.0702145	0.0610936	0.000168909	-0.150134	-0.0433095	-0.0728886	-0.132701	-0.0319287	-0.048071	-0.0758933	-0.0454024	0.146108	-0.0242236	-0.0737942	-0.105825	-0.126588	0.023146	0.0102593	-0.078081	-0.159284	0.00886252	0.0433449	-0.0221652	-0.0138894	0.116027	-0.175199
cg22765299	0.003735	0.0411039	0.075228	-0.0212867	0.178864	0.17328	0.131154	0.0713588	0.245125	0.103419	0.0967914	-0.0831799	0.161187	-0.00716143	0.191237	-0.0701616	0.0337432	0.0827154	0.0461602	0.149198	-0.0660242	0.124779	-0.562515	0.076745	0.0419895	0.0367366	0.138838	0.11801	0.040388	0.0340364	0.0310885	0.122535	-0.0807019	0.05772	0.258527	0.199606	0.161512	0.158358	0.0922521	0.196126	0.074433	0.113646	0.0261604	-0.236167	0.0122551	-0.00993805	-0.0569633	0.015944	0.088432
cg10240150	0.173311	0.157746	0.0385243	0.0641922	0.230507	0.212748	0.144946	0.164383	0.277152	0.181379	0.00857708	-0.0658534	0.114234	0.0523767	0.108007	0.0606869	0.0068997	0.0891893	-0.115075	-0.0129025	0.0877209	0.0439194	-0.530506	-0.00811115	0.0437619	0.0216539	0.214041	0.0854368	0.0781993	0.18538	0.156329	0.160804	0.00872799	0.0731048	0.141336	0.0339344	0.221094	0.156324	0.151048	0.192227	0.136846	0.18047	0.135976	-0.16562	0.072954	0.0637134	0.0112855	0.0558368	0.210212
cg10278149	0.057472	0.0529618	0.141129	0.16187	0.0626231	0.170611	0.105102	0.142528	-0.0202829	0.22634	-0.0202889	0.120987	0.127684	0.27187	0.0923311	-0.131738	-0.0105108	0.349133	-0.0098	0.0485244	-0.0182323	0.144003	0.387258	0.168132	0.0180636	0.0982787	0.0786162	0.269491	0.215059	0.0465948	0.1002	0.254217	0.0828309	-0.0197438	0.280692	0.0437718	0.229805	0.183674	0.0967698	0.260447	0.30501	0.127848	0.0944848	-0.0256821	0.256823	0.0980393	0.118755	0.350444	0.130184
cg05148385	0.295004	0.314002	0.0189358	0.27291	0.22413	0.258152	-0.0496713	0.258637	0.436947	0.315542	0.132646	0.125407	-0.0611886	0.0208591	-0.0811753	0.259091	-0.000153725	0.161838	-0.103349	-0.0867683	0.358094	-0.149452	-0.0791457	0.0652539	-0.0287035	-0.0113088	0.268483	0.237656	0.303602	0.399127	0.102277	0.210041	0.179826	0.196768	-0.131597	0.00154061	0.145863	0.267917	0.255324	0.113917	0.215323	0.218238	0.281291	0.0712394	0.196734	0.140084	0.142505	0.10189	0.365667
cg00760938	0.318706	0.282017	0.0511683	0.192621	0.36386	0.388083	-0.00386285	0.361431	0.524875	0.403373	0.0249095	-0.119238	-0.0201881	-0.0155381	-0.0267498	0.136214	0.0409058	0.235038	0.0121287	0.00167751	0.231578	0.0132367	-0.124546	0.0533379	0.0305447	0.0086326	0.251196	0.333796	0.341737	0.334915	0.17494	0.207411	0.2144	0.154988	0.118891	-0.00201507	0.327295	0.300003	0.320819	0.393159	0.362422	0.27856	0.269862	-0.123938	0.34881	0.0317092	0.0317528	0.209436	0.393212
cg25757820	-0.150484	-0.175587	0.0308107	-0.157909	-0.267035	-0.240836	-0.00479128	-0.120199	-0.452306	-0.197615	-0.0252126	0.13789	0.024126	0.128634	0.00491132	-0.0932585	-0.0483485	-0.0201416	0.000977313	-0.0134898	-0.0681237	0.0266896	0.575347	0.0265225	0.0212545	0.0149137	-0.195786	-0.0822108	-0.122242	-0.223665	-0.0683979	-0.0503007	-0.0616485	-0.110882	-0.0362223	-0.0451394	-0.118364	-0.152194	-0.199055	-0.156778	-0.0715446	-0.133435	-0.147413	0.169698	-0.0459529	0.00920038	0.0670798	0.088854	-0.215357
cg13484324	0.24423	0.260815	0.128599	0.121972	0.37298	0.394428	0.159653	0.299676	0.26608	0.32161	0.0532116	-0.0209781	0.167814	0.0555265	0.152251	0.0442329	0.0779484	0.26962	0.0816911	0.127217	0.095093	0.147278	-0.423575	0.0669835	-0.00329454	0.0290403	0.205563	0.281777	0.259859	0.285093	0.152146	0.207913	0.0210931	0.0729205	0.274778	0.168858	0.288155	0.269368	0.288667	0.392731	0.294149	0.258129	0.227981	-0.186592	0.295621	0.0589919	0.00655249	0.21018	0.324477
cg05171197	-0.0612098	-0.123798	0.0942474	0.0115433	-0.148692	-0.0806988	0.188181	-0.0864527	-0.0913707	-0.0193168	-0.0385943	0.100345	0.104674	0.171601	0.127413	-0.0616104	0.0296465	0.039783	-0.0743485	0.116745	-0.0647017	0.0537138	0.269792	-0.0815123	0.106876	0.0806893	0.0234207	-0.0583151	-0.040682	-0.0412722	0.0709114	0.127153	0.0662642	-0.0487155	0.0561847	0.00672952	0.00810693	-0.0622463	-0.134629	0.03838	-0.0223369	-0.0326138	-0.0788193	-0.0283485	0.0558697	0.0683734	0.119732	0.0623964	-0.0368926
cg19449565	-0.137422	-0.143204	0.104681	-0.111365	-0.206383	-0.113433	0.106989	-0.0714032	-0.184396	-0.0682372	0.00200637	0.110201	0.0773864	0.168787	0.0621491	-0.080339	-0.00915696	0.0136093	-0.0209871	0.0662652	-0.108162	0.102434	0.45554	0.0276132	0.154072	0.0568579	-0.0918607	-0.0802441	-0.0902698	-0.153139	0.03748	0.0532553	0.0611709	-0.0533904	0.0931259	0.0221856	-0.0305129	-0.080489	-0.123363	0.0154727	0.00482102	-0.0995507	-0.0936522	0.05505	0.0357143	0.0724491	0.138041	0.0670118	-0.107138
cg06022561	0.454495	0.537523	0.15434	0.37717	0.478197	0.532172	0.0584386	0.472616	0.581408	0.612493	0.143361	0.140933	0.0115664	0.136875	0.0193338	0.255363	0.137407	0.485155	0.00316124	0.0153741	0.440984	0.0163601	-0.0539322	0.171532	0.0235082	0.078166	0.419549	0.480696	0.492493	0.574394	0.205124	0.32867	0.254369	0.244967	0.102753	0.0448797	0.352041	0.454733	0.49879	0.40683	0.543774	0.373028	0.502722	0.0455987	0.50175	0.135462	0.131378	0.382452	0.594951
cg13613174	0.144542	0.174004	0.165419	0.173651	0.140478	0.193634	0.0632749	0.228789	0.507295	0.177236	0.0670275	0.0849282	-0.00251945	0.0932326	-0.00426916	-0.0413464	0.0997786	0.178345	-0.0787999	-0.0188745	0.0959709	0.00781801	-0.161148	0.187239	0.104529	0.094946	0.313841	0.145312	0.119655	0.240812	0.143543	0.107029	0.0946956	0.0363427	0.0318189	0.0717268	0.160272	0.138545	0.232361	0.126592	0.162698	0.13661	0.180872	0.0181157	0.127246	0.120353	0.11345	0.241277	0.207336
cg05705140	0.0966475	0.100418	0.0705038	0.025289	0.182969	0.157831	0.219412	0.0991511	0.227149	0.10015	0.0416867	-0.0873126	0.139055	0.0273748	0.130808	0.0269388	0.0399751	0.0362804	0.0120148	0.111549	-0.00557395	0.145267	-0.520258	0.0286472	0.0299994	0.0421709	0.141792	0.0229632	0.0739066	0.110013	0.137111	0.0753425	-0.010622	0.0307232	0.168401	0.140308	0.168848	0.0936788	0.156877	0.210901	0.0907716	0.14599	0.0864666	-0.203927	0.0479532	0.0626951	-0.00652589	0.00512613	0.103293
cg20916523	-0.092327	0.0486497	-0.00478233	-0.0403503	0.0416428	-0.0722017	0.0188185	0.0382724	0.035574	-0.0941416	0.0748536	0.026163	0.11059	-0.00716363	0.0506616	-0.0140351	0.0212624	-0.0103668	-0.10632	0.139872	-0.0733035	0.126054	-0.114331	0.0569346	0.164046	0.0950916	0.0689802	-0.0709618	-0.0947255	-0.0696864	0.0205121	0.079506	-0.044807	0.0445568	0.119855	-0.00507103	0.047666	0.0122221	0.0508264	-0.00702624	-0.0858169	-0.0143552	0.0271967	-0.13617	-0.0568496	0.0293865	0.0884922	0.0011672	-0.101324
cg17660833	-0.0243197	-0.0870757	-0.06302	0.0280997	-0.151154	-0.0956662	0.0225138	0.00370136	-0.25254	-0.0556939	-0.0505523	0.109837	0.0280693	0.222621	0.00265001	-0.0820147	0.00806016	-0.0113566	-0.0601068	-0.0412091	-0.0215958	0.0162063	0.525276	0.091085	0.00346857	0.0796038	-0.0731005	-0.00793186	0.0404765	-0.0476795	-0.0680108	0.0173676	-0.0179628	-0.032255	0.0143935	-0.0764337	-0.0466699	-0.0145129	-0.0866622	-0.0900458	0.0470111	0.014948	-0.0504546	0.111283	0.0373348	0.00807775	0.0582589	0.11819	-0.115582
cg12400702	0.0448007	0.0227363	0.0411475	0.0234014	0.108013	0.134583	0.113129	0.0426659	0.285504	0.127191	0.00390404	-0.0459888	0.120424	-0.0659345	0.0549608	0.062038	0.0600197	-0.0146699	-0.050793	0.0369681	0.0535291	0.00242412	-0.203258	0.00046255	0.0519559	0.0287852	0.116528	0.013475	0.066241	0.0575065	0.104094	0.0691623	0.12452	0.182821	0.0742198	0.0781698	-0.00227214	0.0833251	0.0861627	0.105433	0.0104255	0.030436	0.0354776	-0.198317	0.0609855	0.0435877	0.0261908	-0.0884905	0.0918364
cg09438522	0.130041	0.040332	-0.189906	0.0567266	-0.0689345	-0.0821471	-0.0165258	-0.0594782	0.161059	-0.0693991	0.0608404	-0.0141791	-0.0141602	-0.0138655	-0.0162474	0.170993	0.0415199	-0.156926	-0.279828	-0.0431401	0.224833	-0.134601	-0.251873	-0.0748147	-0.015564	-0.0594546	0.196466	-0.0919251	-0.0943914	0.0748183	0.000688273	-0.0298721	0.0590763	0.0719077	-0.237458	-0.0927437	-0.049644	0.0457729	-0.0469256	-0.213181	-0.154871	0.0217009	0.00266804	-0.00620709	-0.160747	0.0652658	0.0122557	-0.192793	0.0581604
cg19915997	0.341519	0.354018	0.123339	0.272959	0.369795	0.443198	-0.00495177	0.400744	0.633171	0.437634	0.06154	0.0233777	-0.00388863	0.0877432	-0.0367763	0.0951544	0.0396597	0.368521	-0.0029646	-0.00485951	0.228965	-0.00265553	-0.192624	0.219167	0.0471696	0.0332157	0.474316	0.365549	0.337996	0.452712	0.165817	0.250796	0.173168	0.177281	0.11269	0.0593315	0.33431	0.332082	0.40415	0.344811	0.418799	0.299384	0.341077	-0.0028861	0.365606	0.0858081	0.0616933	0.34334	0.463237
cg21634628	0.241155	0.313774	0.212667	0.207428	0.40645	0.490841	0.0880633	0.339086	0.606933	0.425311	0.143632	-0.0207049	0.0139767	0.0268963	0.110299	0.0215565	0.164408	0.359076	0.152236	0.101173	0.0999031	0.0606104	-0.279266	0.242391	0.0273531	0.0502635	0.307275	0.323238	0.33931	0.378971	0.131854	0.259526	0.0806367	0.11104	0.26789	0.140142	0.36206	0.334582	0.387141	0.453328	0.386465	0.309521	0.325275	-0.12402	0.391809	0.0333496	0.0113601	0.33936	0.368139
cg27274718	0.217614	0.264417	0.164429	0.173437	0.246134	0.318835	0.000174018	0.301691	0.603896	0.318531	0.0532419	0.0211944	-0.0377794	-0.00337344	-0.0220815	0.0548713	0.0648399	0.266282	-0.00401866	-0.0286055	0.135636	-0.0764255	-0.238973	0.161892	0.0242281	0.0178063	0.34827	0.225605	0.231143	0.339084	0.178249	0.178576	0.142365	0.111402	0.0878356	0.0703244	0.22021	0.257694	0.304682	0.283561	0.244153	0.181156	0.264264	0.0138945	0.258546	0.0973428	0.0787862	0.25992	0.340238
cg22230912	0.18648	0.16315	-0.00072916	0.0995285	0.224758	0.231007	0.0985272	0.178551	0.252843	0.254609	0.0197437	-0.091207	0.145932	0.0648147	0.0642626	0.0937029	-0.0317484	0.127894	-0.0284753	0.0120924	0.10852	0.0725322	-0.465979	-0.0206509	0.0132	-0.0261576	0.209676	0.156262	0.112285	0.183298	0.160292	0.157659	0.0125741	0.0969913	0.179015	0.0638284	0.190092	0.184517	0.165843	0.213553	0.218794	0.190066	0.120956	-0.199393	0.126018	0.0565312	-0.0200242	0.0797051	0.229125
cg16775598	0.0864458	0.117609	0.0935288	-0.0307649	0.271216	0.274594	0.122557	0.145132	0.234627	0.198733	0.0155911	-0.095126	0.121185	-0.0146374	0.170137	-0.00342394	0.0139141	0.121397	0.0658256	0.0950038	-0.00719364	0.117795	-0.528385	0.0133026	0.00843797	0.00476745	0.139554	0.159982	0.114968	0.137014	0.0880534	0.135137	-0.0497357	0.0244908	0.24446	0.118513	0.197538	0.198586	0.151653	0.280122	0.168917	0.144777	0.115086	-0.230769	0.112781	0.0163802	-0.05103	0.0854506	0.193903
cg23683962	0.0818794	0.127878	-0.146608	0.0663344	0.0998973	0.0910698	-0.0128027	0.0234051	0.216748	0.0460531	-0.0883485	-0.0812622	-0.0693785	-0.0956237	-0.0342482	0.178336	0.0597731	-0.0579983	-0.134247	-0.0987984	0.204001	-0.0277406	-0.117904	-0.137218	0.038624	-0.0665023	0.14894	-0.010495	0.0374479	0.0908518	0.0556694	0.0161627	0.0588458	0.208539	-0.171451	-0.056194	-0.00850768	0.0860509	0.103283	0.0299051	0.0616497	0.0653892	0.156317	-0.100448	0.0157884	-0.029516	-0.0638327	-0.156531	0.0722907
cg02244028	0.222432	0.156651	0.0242792	0.278676	0.150953	0.205519	-0.0253371	0.214835	0.210296	0.256505	-0.0190934	0.108806	0.0554473	0.200515	-0.0292338	0.00991216	-0.0020003	0.23498	0.0342617	0.0034128	0.0750056	0.0658318	0.259446	0.059567	-0.00298945	0.0443966	0.163221	0.243787	0.255885	0.256395	0.0570432	0.209275	0.168885	0.00614797	0.158109	-0.0664606	0.268671	0.0896415	0.186609	0.238796	0.28078	0.171541	0.217235	0.0496641	0.225789	0.134053	0.139086	0.28113	0.231787
cg17687789	0.615626	0.634802	0.136833	0.460799	0.58238	0.700997	0.138502	0.535677	0.418412	0.807838	0.103498	0.108015	0.0680268	0.223653	0.0157242	0.34294	0.050234	0.640117	0.0807144	0.0305347	0.515386	0.109095	0.118644	0.13446	0.0203998	0.0425377	0.303842	0.668887	0.700072	0.691827	0.208601	0.448969	0.273744	0.191491	0.171794	0.0500084	0.534031	0.559364	0.6002	0.638236	0.785014	0.551358	0.604744	-0.0151726	0.697063	0.125458	0.110942	0.51559	0.736231
cg06845438	0.576087	0.588536	0.150516	0.441179	0.518685	0.721603	0.135979	0.559133	0.416072	0.819807	0.136716	0.0670398	0.112591	0.204654	0.0306137	0.313967	0.0248373	0.641797	0.0719883	0.0190688	0.492069	0.0801223	0.13172	0.0848273	-0.00681436	-0.000953754	0.282529	0.666015	0.656509	0.679119	0.212999	0.449939	0.312926	0.19726	0.241382	0.0760066	0.531456	0.559886	0.54574	0.642433	0.776391	0.506664	0.543683	-0.00911976	0.703113	0.169946	0.144071	0.546771	0.743975
cg09220326	-0.010752	-0.0482926	-0.053985	0.0997415	-0.0853247	-0.00194583	-0.0200323	-0.0564927	-0.206073	-0.0264847	-0.0460226	0.13433	0.0587139	0.177685	-0.0244497	-0.0875733	-0.0494836	0.121745	-0.0543645	-0.00729182	-0.065984	0.0177847	0.374065	-0.0113944	0.0308842	0.0388683	-0.0722447	0.0741827	0.0434838	-0.0135391	-0.0160591	0.0349979	-0.0134442	-0.0638935	0.115241	-0.0600605	0.0768459	-0.0196449	-0.0439002	0.0130684	0.0822365	-0.00368467	-0.0381695	-0.00402556	0.0136517	0.00327424	0.044671	0.17026	-0.0387837
cg24954967	0.269478	0.210044	-0.0107567	0.337247	0.18407	0.331593	0.03075	0.179011	0.164286	0.300246	-0.020704	0.0614558	0.11007	0.215578	-0.0128362	0.0667962	-0.0198847	0.322074	-0.0380047	0.00242039	0.129664	0.0882418	0.237021	0.0284367	0.0519485	0.040867	0.164624	0.368527	0.303444	0.236673	0.0510573	0.224387	0.0935185	0.081113	0.15054	-0.0574928	0.333149	0.237874	0.215222	0.22275	0.345115	0.265791	0.19184	-0.0365558	0.289302	0.0524092	0.0445201	0.232207	0.231451
cg10499974	-0.0467901	-0.0646702	0.0397868	0.0388607	-0.160723	-0.0845286	0.0301136	-0.00764179	-0.255635	0.00727172	0.0288264	0.124065	0.0753031	0.208243	0.00730484	-0.0371533	-0.00788648	0.108355	-0.0214231	0.0606345	-0.0656794	0.0938196	0.586878	0.120131	0.0396632	0.0767569	-0.089754	0.0583344	0.0128225	-0.0874775	-0.000823707	0.0408262	0.0233371	-0.0371795	0.101707	-0.0447077	0.0625261	-0.0432417	-0.0646587	-0.0234432	0.115444	-0.0363315	-0.0420478	0.0967566	0.0980346	0.0413662	0.0956828	0.167052	-0.138654
cg05070273	0.122909	0.141822	0.0723801	0.017359	0.274845	0.211555	0.169283	0.100755	0.214749	0.163884	0.0245324	-0.0338964	0.172291	0.0370418	0.121014	0.0622461	0.0325398	0.0519609	0.0166268	0.0807793	0.063116	0.169184	-0.49525	0.00827416	0.0150524	0.0498923	0.192474	0.119128	0.106311	0.119806	0.0902618	0.0722593	-0.00877178	0.0434163	0.145946	0.115373	0.152067	0.132639	0.188483	0.18352	0.126559	0.136864	0.134183	-0.152654	0.101355	0.0641304	-0.0132397	0.0475733	0.191164
cg15035590	0.212545	0.210383	0.0935151	0.144113	0.243922	0.340747	0.118557	0.209232	0.304671	0.32827	0.00603919	0.0293347	0.100664	-0.0389288	0.0686455	0.0971713	0.0956063	0.204786	0.0153093	0.102955	0.26402	0.0420512	-0.0469618	0.0825974	0.0760821	0.0529993	0.135895	0.267125	0.262721	0.223742	0.106112	0.162882	0.204571	0.189879	0.153856	0.113298	0.195252	0.268671	0.219945	0.345156	0.338348	0.157769	0.200634	-0.124186	0.302713	0.020891	0.0251088	0.141239	0.249794
cg04478930	0.105869	0.126693	0.122786	0.242664	0.0470663	0.252586	0.0422989	0.192378	0.0508529	0.274302	-0.0843069	0.0652874	0.0813887	0.262412	-0.0259616	-0.0985563	-0.0511585	0.386579	-0.000542683	-0.0209583	-0.0212961	0.154487	0.37724	0.10588	0.04378	0.0371441	0.0822152	0.314127	0.328506	0.176555	0.0958146	0.241374	0.0639113	-0.0261008	0.22696	0.00312221	0.264287	0.184623	0.160297	0.30811	0.358911	0.21083	0.134724	-0.0538418	0.322984	0.0906284	0.0884786	0.416729	0.198776
cg11036656	0.0484011	0.0331764	0.0960314	0.130061	-0.0225243	0.109121	0.107757	0.0250196	-0.0541112	0.16554	0.034751	0.0863962	0.112057	0.2737	0.107564	-0.131244	0.00198351	0.262861	0.0378779	0.0583785	-0.0217287	0.0861204	0.48795	0.156775	0.0935844	0.11889	-0.0327663	0.131976	0.137753	0.0652231	0.0493615	0.127691	0.0922557	-0.077959	0.261634	0.0155677	0.18857	0.057284	0.0564044	0.218573	0.165786	0.10721	0.107579	0.0249939	0.201593	0.0858032	0.116601	0.258282	0.0231857
cg27104413	0.550777	0.591512	0.152775	0.405739	0.589532	0.728072	0.118777	0.527191	0.380865	0.809231	0.12396	0.070928	0.089683	0.153493	0.0661159	0.293231	0.0959605	0.652526	0.14859	0.0589228	0.442734	0.114771	0.10075	0.133376	-0.0134632	0.0217795	0.289472	0.67652	0.718502	0.645034	0.165229	0.433807	0.271069	0.226808	0.255551	0.105786	0.544578	0.569153	0.600598	0.661534	0.747962	0.507642	0.53753	-0.0609391	0.734369	0.0708931	0.045085	0.508986	0.708202
cg12422199	0.082755	0.0717991	0.0598774	0.246276	0.0610539	0.197079	0.045201	-0.00221515	0.0939355	0.128898	-0.0240224	0.0442186	0.0298882	-0.0194317	0.0379568	0.025914	0.0271327	0.121089	0.0105536	-0.0215708	-0.0355797	0.0328156	0.0273985	0.022559	0.00549594	0.0118568	0.158153	0.104934	0.123943	0.157143	-0.00610554	0.11029	0.0309636	-0.0149051	0.0320063	-0.080053	0.140229	0.0262481	0.100428	0.124491	0.128713	0.101888	0.0623509	-0.0656793	0.0874613	0.0956169	0.0690308	-0.0249422	0.0691216
cg18279004	-0.130711	-0.12472	-0.0145558	-0.155646	-0.221125	-0.211834	-0.0357829	-0.126876	-0.427657	-0.164823	-0.0737133	0.0883953	-0.04059	0.133297	-0.0740591	-0.0570157	-0.0825043	-0.0135069	0.0604829	-0.077459	-0.0832084	0.00966787	0.538616	0.0197473	0.0260131	0.00817354	-0.201791	-0.0545046	-0.107375	-0.196905	-0.10867	-0.0759665	-0.0725216	-0.106686	-0.0479949	-0.0962662	-0.0857111	-0.11419	-0.156286	-0.161921	-0.0380321	-0.0908343	-0.0929609	0.231736	-0.0424329	0.00758407	0.0383824	0.149289	-0.195909
cg22256853	0.28391	0.313344	0.0915097	0.243625	0.424394	0.463507	0.0988431	0.33651	0.516964	0.466639	0.0737501	-0.0160317	0.143479	0.00950677	0.0633717	0.148418	0.112259	0.374076	0.0650447	0.100539	0.292336	0.0543876	-0.177521	0.119489	0.000826634	0.0616874	0.232407	0.428034	0.395481	0.385538	0.186994	0.326333	0.119022	0.225862	0.198823	0.15619	0.323349	0.38317	0.34757	0.48777	0.429357	0.314967	0.281308	-0.127604	0.435155	0.0411698	0.0326137	0.244043	0.440451
cg07681748	0.0217795	-0.0487177	-0.125888	-0.00838866	-0.0799914	-0.0470595	-0.0666497	-0.0527465	-0.190892	0.0171902	-0.010234	0.0224482	-0.0230815	0.020805	-0.0316262	0.0721818	-0.0903523	-0.023084	-0.0787435	-0.00445734	0.0962303	-0.0581058	0.424089	0.00043248	0.0678952	-0.0565953	-0.00692614	-0.0342349	0.0120502	-0.0432877	-0.0129836	-0.0370833	0.120963	0.0629475	-0.0419931	-0.00710368	-0.0681566	-0.0168697	-0.0467003	-0.0573041	0.0248235	-0.00948355	-0.00019619	0.0738803	0.0223666	0.00944754	0.024856	-0.00703546	-0.0167062
cg19456938	0.200787	0.3061	0.127248	0.208461	0.32749	0.362595	0.00658906	0.278314	0.591159	0.390349	0.0633363	0.00723341	-0.0237979	0.0160766	-0.0184061	0.0536523	0.0438924	0.268271	0.00837254	0.0593521	0.143966	-0.0231078	-0.213221	0.153348	0.140308	0.0470206	0.341093	0.257591	0.264242	0.346944	0.131698	0.186486	0.145718	0.163839	0.137873	0.120674	0.249068	0.3094	0.356436	0.302053	0.315657	0.211612	0.290256	-0.0487068	0.268964	0.0688721	0.0724611	0.247442	0.357114
cg11926444	0.624718	0.636524	0.134444	0.459299	0.596708	0.698853	0.130553	0.536808	0.383147	0.819915	0.101139	0.100469	0.0895271	0.209078	0.0300079	0.386995	0.0775061	0.615484	0.0720089	0.00252341	0.53011	0.0992616	0.11401	0.0779642	0.00378433	0.0308706	0.315198	0.670637	0.679621	0.716118	0.177354	0.440023	0.294771	0.216748	0.18942	0.0348958	0.51509	0.560806	0.583203	0.597438	0.762455	0.52653	0.599158	-0.0265923	0.685088	0.128737	0.107856	0.514622	0.755908
cg21792134	-0.157365	-0.171123	-0.0470009	-0.185412	-0.253179	-0.287929	-0.0593455	-0.12713	-0.484928	-0.227444	-0.0335022	0.101253	-0.00779628	0.122327	-0.0632637	-0.0618249	-0.0580534	-0.0616108	-0.0272214	-0.0527463	-0.0823008	0.00660581	0.55687	0.00660776	0.0546468	0.015189	-0.18942	-0.145155	-0.175657	-0.248585	-0.0905835	-0.0975039	-0.0564022	-0.0617458	-0.045671	-0.0775626	-0.177313	-0.157495	-0.215477	-0.247936	-0.125337	-0.174232	-0.169021	0.21786	-0.104459	-0.0478767	0.00213223	0.07306	-0.267017
cg13482010	0.335864	0.367857	0.120356	0.278849	0.457538	0.601646	0.0833827	0.378411	0.458081	0.58341	0.12926	-0.00186841	0.0370989	0.121781	0.136928	0.115821	0.161099	0.447596	0.142491	0.148195	0.290202	0.133407	-0.022365	0.157817	-0.0253321	0.0203725	0.192866	0.527128	0.523046	0.405919	0.144009	0.316977	0.202366	0.125313	0.264546	0.220532	0.384985	0.424605	0.419304	0.556982	0.529388	0.351098	0.334239	-0.138135	0.572155	0.0264998	0.0223172	0.319019	0.490142
cg09846625	0.647464	0.639201	0.131917	0.46501	0.570766	0.683907	0.131465	0.525215	0.420923	0.787142	0.0482299	0.0822252	0.0725984	0.222648	-0.00113953	0.35033	0.0175264	0.602993	0.0188647	-0.0416618	0.544427	0.0723037	0.091117	0.0373107	0.00438165	-0.000830795	0.332227	0.639744	0.642866	0.700042	0.217895	0.448993	0.331646	0.208879	0.139747	0.0144917	0.522081	0.508275	0.600801	0.584315	0.761868	0.512795	0.608239	0.0316715	0.665024	0.129358	0.109543	0.462825	0.75576
cg06804344	0.0819587	0.063924	0.0209603	0.0293102	0.0590013	-0.0340949	0.00463922	0.0968726	0.197296	0.037276	-0.0365214	-0.0739543	0.043923	0.0855033	-0.0443283	0.00300506	0.0519552	0.0655194	-0.0598464	0.0524138	0.0853677	-0.00230668	0.230405	0.114815	0.0319921	-0.0126894	-0.0145569	-0.0491968	0.015911	0.0649026	0.141441	0.0953226	0.188307	0.067872	0.0585965	0.0129854	0.0659084	-0.0364778	0.0572362	0.103796	0.0853577	-0.0195406	0.0903342	0.0794604	0.101454	0.0575705	0.0679518	0.059792	0.0942457
cg21333217	0.10059	0.139761	0.154573	0.0999257	0.163682	0.18181	-0.0264179	0.218344	0.542573	0.130134	0.0374556	9.0774e-05	-0.0722569	-0.06788	-0.00859875	-0.0338149	0.0830196	0.10774	-0.06822	-0.0515198	0.0712093	-0.0581832	-0.300128	0.149708	0.0510344	0.0442379	0.295038	0.101481	0.0676056	0.211016	0.100413	0.0770723	0.0764688	0.093439	0.0144439	0.0201973	0.085344	0.140467	0.196351	0.13331	0.101371	0.0715609	0.155841	-0.011385	0.0947228	0.0688655	0.0413556	0.163345	0.181734
cg04795044	0.111465	0.124725	0.111105	0.088747	0.180289	0.128918	0.000167253	0.186571	0.492765	0.119721	0.00743544	0.0560906	-0.0203349	0.0304351	0.0126429	-0.0601804	0.0615878	0.0929478	-0.134649	0.00164035	0.0829314	0.00448921	-0.286034	0.0962251	0.104868	0.0855238	0.305857	0.116475	0.0728486	0.170772	0.152853	0.113099	0.045941	0.155621	0.0805764	0.0690344	0.105628	0.132689	0.168603	0.0802043	0.0703748	0.101363	0.0842294	-0.0364497	0.0569918	0.084553	0.0685131	0.110873	0.140354
cg05936004	-0.174015	-0.19755	-0.0342834	-0.182587	-0.282887	-0.289203	-0.0477205	-0.156676	-0.4614	-0.229487	-0.0522762	0.0765287	0.00415329	0.134028	-0.0682868	-0.11238	-0.0575393	-0.0703318	-0.0150924	-0.049662	-0.116681	-0.0253009	0.563892	0.00757559	0.0438468	-0.0129167	-0.230328	-0.139465	-0.167117	-0.263418	-0.0927419	-0.119232	-0.0567555	-0.114648	-0.0287949	-0.0824615	-0.154341	-0.155749	-0.220462	-0.227306	-0.143762	-0.143355	-0.179612	0.191551	-0.108016	0.0054269	0.0474186	0.0765544	-0.256735
cg20959189	0.169877	0.228436	0.181581	0.189482	0.294981	0.394951	-0.00364149	0.287691	0.568954	0.380967	0.0780294	0.0350145	0.0101749	-0.0707777	0.0454357	0.0578915	0.123758	0.241746	0.0599213	0.0595164	0.149776	-0.00990082	-0.2752	0.176135	-0.00892107	-0.0120094	0.27835	0.293564	0.264191	0.293817	0.089119	0.179568	0.129826	0.11075	0.172565	0.159275	0.212674	0.284786	0.302556	0.307101	0.288313	0.19601	0.209542	-0.0759825	0.269458	0.0761415	0.0137198	0.232383	0.34634
cg19145082	0.00269565	-0.00907172	0.0344636	0.142589	-0.0813715	-0.0184813	0.00784694	0.0121802	0.0407339	0.0544445	-0.0316041	0.0668314	0.0717862	0.201001	-0.0844921	-0.0681855	-0.061665	0.102114	-0.11551	-0.0305833	-0.0908293	0.00791071	0.421158	0.143647	0.0430441	0.0261507	0.0184098	0.0469629	0.0706157	0.000822845	0.0350366	0.108896	0.0347272	-0.0520233	0.158152	-0.151574	0.0790329	0.0121608	-0.00497715	0.0359062	0.137022	0.0568821	0.0402543	0.012871	0.057406	0.114974	0.144578	0.216556	-0.0339804
cg06815003	0.289323	0.382686	0.0220866	0.24231	0.344376	0.432221	0.0156574	0.325632	0.522731	0.410947	0.208129	0.0956647	-0.0495124	0.0155346	0.0190614	0.30705	0.130333	0.271256	-0.0518227	0.0587033	0.38023	-0.0526945	-0.186919	0.114105	0.026538	0.00233371	0.297197	0.336365	0.360615	0.381223	0.10682	0.233079	0.197844	0.257352	0.0102482	0.0328272	0.206815	0.359943	0.392973	0.281386	0.329128	0.27453	0.341818	-0.00897188	0.344817	0.059444	0.0610449	0.143095	0.412572
cg00091349	-0.0573996	-0.0631468	0.0361547	0.0194093	-0.14597	0.000347982	0.0215083	-0.0441375	-0.218757	0.0491785	-0.0112419	0.0753514	0.0979044	0.23466	0.056413	-0.15782	0.0702818	0.208365	0.102225	0.0721637	-0.0889283	0.0609862	0.587749	0.111111	0.0567775	0.0278729	-0.0613392	0.0863941	0.0274543	-0.0580443	-0.0313734	0.0195346	0.0281387	-0.0670934	0.159422	-0.00167449	0.0586376	0.0237011	-0.0643397	0.0768549	0.11169	0.0116185	-0.0581066	0.146141	0.124914	0.0519021	0.106127	0.218841	-0.0414895
cg20187173	0.226026	0.326914	0.201424	0.175723	0.367473	0.445162	-0.00255309	0.358449	0.61718	0.480742	0.0855944	-0.0686242	0.0224791	0.0386815	0.0451621	0.00605593	0.106647	0.400969	0.133548	0.0531801	0.110036	0.0264331	-0.15735	0.210651	0.0531846	-0.0144698	0.284991	0.416441	0.372004	0.401236	0.158117	0.245274	0.171096	0.11059	0.174626	0.10751	0.331625	0.343803	0.377666	0.428551	0.387348	0.255463	0.298806	-0.06931	0.394579	0.115231	0.111358	0.375653	0.446855
cg23189692	-0.185623	-0.224562	-0.00670229	-0.136537	-0.313099	-0.285921	-0.017774	-0.189295	-0.462335	-0.25875	-0.0660643	0.122458	-0.0242927	0.0851669	-0.0768993	-0.0941665	-0.0470824	-0.0837482	-0.0673203	0.000903507	-0.0805822	0.0241552	0.533818	0.0189929	0.0342574	0.0323258	-0.218558	-0.160905	-0.164371	-0.265242	-0.0862287	-0.112724	-0.102135	-0.0713558	-0.0696342	-0.0817144	-0.179005	-0.184018	-0.237801	-0.246567	-0.14359	-0.153196	-0.171208	0.159617	-0.122922	-0.0253766	0.0419289	0.023555	-0.275555
cg18990407	0.078585	0.00396362	-0.07471	0.181575	-0.0607916	-0.00135784	-0.0824586	-0.0646062	-0.121073	-0.0200266	-0.0599089	0.11505	-0.0730011	0.124368	-0.151684	0.0989989	-0.00509431	0.0541656	-0.0175995	-0.0772678	0.00936938	-0.0222813	0.279329	-0.0311404	-0.0295898	0.017186	0.0140816	0.0921445	0.0904434	0.00280165	-0.0767628	-0.0652303	0.0445516	0.0421434	-0.149336	-0.143847	0.0338797	-0.0386971	0.0140147	-0.100237	0.024489	0.0330367	-0.0208242	0.145765	-0.00497571	-0.0599209	0.0168899	-0.00647865	0.0192136
cg01040649	0.138766	0.178673	0.0809369	0.0431377	0.275168	0.357646	0.134421	0.189283	0.26025	0.271367	0.105237	-0.0480579	0.153498	0.00679837	0.162591	0.0565188	0.0471557	0.203488	0.0405394	0.104374	0.0743839	0.0920693	-0.48218	0.0760697	0.0339975	0.00290823	0.212227	0.22946	0.176275	0.246235	0.129848	0.158344	-0.0332462	0.0988744	0.260495	0.135235	0.225988	0.253548	0.217074	0.297154	0.250461	0.191781	0.163423	-0.17417	0.213676	0.0222131	-0.0182927	0.101131	0.254486
cg25599673	0.0853384	0.0457916	0.0184282	0.0347442	0.153618	0.153285	0.14946	0.12791	0.185336	0.0961886	0.062644	-0.0725538	0.112925	0.0171883	0.0891147	0.0722005	0.0065348	0.00855743	-0.0598039	0.0307314	0.0450052	0.046486	-0.511826	-0.0165589	-0.0187302	-0.0333233	0.167229	0.0726682	0.0408516	0.0833	0.130035	0.0625042	0.00724687	0.0729953	0.123455	0.109425	0.147184	0.139674	0.104476	0.152731	0.081242	0.156017	0.0371352	-0.247804	0.00475423	0.085762	0.00285796	-0.0193119	0.101432
cg24314564	0.341999	0.335009	0.142977	0.367016	0.36943	0.507662	0.115171	0.328131	0.379996	0.551159	0.0611841	0.0623574	0.0180102	0.0593297	0.0602408	0.15615	-0.00540236	0.374044	0.013651	0.0213836	0.292919	0.0639596	-0.086517	0.0958479	0.00027284	0.0306191	0.230142	0.427613	0.419706	0.445238	0.159094	0.304578	0.224185	0.110293	0.201253	0.117812	0.342898	0.34135	0.355153	0.444363	0.442649	0.329335	0.351858	-0.0514579	0.388926	0.0455411	0.00604473	0.25315	0.442727
cg19066520	0.445628	0.512026	0.173597	0.355287	0.498376	0.589392	0.0679717	0.468202	0.632733	0.644238	0.127321	0.0443213	0.0795881	0.103804	0.0477176	0.165603	0.0929887	0.486539	0.0698814	0.0734134	0.331322	0.0581868	-0.240416	0.170161	0.0390666	0.0327079	0.390142	0.487055	0.495701	0.606891	0.168799	0.315177	0.235539	0.213164	0.198318	0.106161	0.422837	0.439766	0.491676	0.514002	0.55093	0.401908	0.462815	-0.0635648	0.488647	0.107206	0.0919408	0.384806	0.655452
cg09217898	0.344734	0.357561	0.182021	0.191698	0.408129	0.575464	0.103946	0.384814	0.372255	0.572724	0.120935	-0.0133865	0.144906	0.125827	0.106962	0.11135	0.117726	0.48001	0.182582	0.120253	0.265453	0.0875201	0.112482	0.223729	0.0363244	0.00624325	0.228902	0.475688	0.449694	0.416042	0.168376	0.28669	0.196744	0.150565	0.275999	0.106316	0.402468	0.393392	0.411958	0.549264	0.566012	0.312188	0.344386	-0.0439194	0.556822	0.0808789	0.0611205	0.382235	0.463504
cg06706813	-0.143334	-0.200005	-0.0201936	-0.171277	-0.295721	-0.326946	0.0233624	-0.152008	-0.474983	-0.278715	-0.0592289	0.149987	0.00748637	0.126215	-0.0389361	-0.062516	-0.0158942	-0.0954998	-0.0568732	-0.0422455	-0.0867506	0.00544206	0.585715	0.0208976	0.078348	0.0230923	-0.18552	-0.162443	-0.177563	-0.265066	-0.0723997	-0.0990612	-0.0458725	-0.100844	-0.0662798	-0.068527	-0.13416	-0.205987	-0.211193	-0.249722	-0.150592	-0.173571	-0.159168	0.19218	-0.157938	0.0210135	0.0833469	0.0379084	-0.260247
cg04855678	-0.155196	-0.201938	-0.0636859	-0.163906	-0.318535	-0.343522	-0.042264	-0.212125	-0.493199	-0.283556	0.000547062	0.153546	-0.0515519	0.0770084	-0.0317534	-0.0254829	-0.0478477	-0.157106	-0.109694	-0.034104	-0.0410365	-0.0377585	0.5501	-0.0437839	0.0428082	0.0389929	-0.197639	-0.214085	-0.204516	-0.274561	-0.105179	-0.128448	-0.0534469	-0.0928573	-0.132585	-0.136724	-0.22449	-0.185384	-0.248853	-0.330384	-0.220245	-0.20967	-0.144969	0.178274	-0.20026	-0.00417185	0.0579718	-0.0481515	-0.268992
cg18095675	-0.15893	-0.225731	-0.103269	-0.170567	-0.337004	-0.344256	-0.0602041	-0.215923	-0.479704	-0.299947	-0.0845776	0.0805908	-0.0592516	0.106019	-0.106431	-0.0591031	-0.0914027	-0.14059	-0.0755906	-0.0856796	-0.0931237	-0.0563128	0.566921	-0.0420155	0.0305059	-0.0261607	-0.214457	-0.207284	-0.199551	-0.299871	-0.0973319	-0.13096	-0.0616191	-0.127774	-0.130455	-0.154908	-0.156524	-0.210264	-0.259133	-0.301638	-0.191879	-0.183586	-0.178537	0.194752	-0.188128	-0.00727854	0.0356298	0.00427239	-0.282448
cg18168751	0.643016	0.638511	0.13272	0.484704	0.581242	0.701639	0.136746	0.569108	0.438658	0.772142	0.110444	0.105436	0.0854221	0.225914	0.0213184	0.34884	0.0777763	0.632619	0.0713255	0.00472777	0.519798	0.0700407	0.0959781	0.0934077	0.0228917	0.04008	0.333215	0.652492	0.683704	0.71862	0.194004	0.392679	0.317484	0.208043	0.16521	0.0471835	0.528595	0.528538	0.604504	0.60454	0.750039	0.524335	0.604744	0.00649362	0.663992	0.122915	0.127235	0.482394	0.763222
cg07110949	-0.0732831	-0.123216	-0.0030411	-0.125792	-0.0162108	-0.0845776	0.120254	-0.0419689	0.0654875	-0.144803	0.0313534	-0.107637	0.125983	-0.0615533	0.118985	-0.0867941	0.056802	-0.183338	-0.0153463	0.1144	-0.139097	0.0608546	-0.595525	-0.00242051	0.0344473	-0.0247121	0.090462	-0.196948	-0.176767	-0.0964001	0.0818942	-0.0720234	-0.115215	0.0220945	0.113224	0.0932707	-0.0547341	-0.0825346	-0.0917025	-0.0670933	-0.175633	-0.0746653	-0.124418	-0.133675	-0.197093	0.00721539	-0.0604964	-0.188763	-0.112859
cg22488278	0.244223	0.228218	0.12944	0.21325	0.238658	0.277279	0.011875	0.279035	0.570625	0.303191	0.0598038	-0.00025415	0.0117079	0.0412022	0.0136034	0.0477158	0.098248	0.234087	-0.0747196	0.0149721	0.17113	-0.0104606	-0.246459	0.147507	0.0238533	0.0490819	0.371938	0.211416	0.195125	0.327688	0.161827	0.173142	0.112551	0.0913729	0.0971184	0.0405843	0.232789	0.227316	0.262258	0.222664	0.224138	0.202876	0.249107	-0.0487091	0.230177	0.124828	0.0954754	0.263429	0.32976
cg12811871	0.240841	0.238673	0.148289	0.176631	0.24834	0.291105	-0.00638458	0.268309	0.59695	0.278545	0.0493212	0.00649069	-0.0561857	0.0164402	-0.0349165	0.078177	0.0972929	0.219251	-0.0221086	-0.0208584	0.145656	-0.0719244	-0.30953	0.159248	0.0323192	0.0453176	0.364611	0.171065	0.203799	0.328913	0.160247	0.129797	0.101291	0.121325	0.0393005	0.00901812	0.199332	0.240056	0.278268	0.215524	0.234535	0.198759	0.229427	0.00958335	0.196051	0.0983409	0.0860559	0.227928	0.322502
cg08132711	0.21196	0.209729	0.0873776	0.162565	0.196174	0.236182	0.0556098	0.212827	0.351831	0.21935	0.118878	-0.0397813	0.125198	0.097872	0.0405944	0.0413358	0.00057559	0.149966	-0.0915927	0.0170238	0.199453	0.016891	-0.273746	0.162184	-0.055255	-0.036261	0.216865	0.193762	0.156994	0.251223	0.179836	0.0970639	0.105193	0.126924	0.0365769	0.150512	0.179169	0.19961	0.196919	0.226893	0.195987	0.215966	0.145925	-0.0334305	0.148711	0.0535325	-0.0311714	0.119057	0.212116
cg03368758	0.258957	0.295945	0.10442	0.169555	0.252239	0.356278	-0.0196341	0.306417	0.356034	0.385597	0.149967	0.010116	0.0105905	0.0740488	0.0630074	0.144959	0.0873482	0.37476	-0.0919893	0.0956012	0.315486	-0.0443791	0.0625626	0.190406	0.0729543	-0.131393	0.199971	0.325961	0.320364	0.314678	0.122145	0.25032	0.262466	0.247135	0.194407	0.0974733	0.290034	0.374824	0.29499	0.303144	0.354434	0.263823	0.268673	-0.0643289	0.306405	0.140545	0.109714	0.223218	0.345722
cg08639389	0.0246346	0.0812654	0.103852	-0.036121	0.200403	0.221782	0.152412	0.086194	0.239983	0.128135	0.0719776	-0.0981915	0.159938	-0.0229296	0.178026	-0.065066	0.030033	0.0822199	0.0503157	0.137217	-0.0611118	0.150529	-0.548368	0.0477472	0.0560367	0.0503422	0.153126	0.0380509	0.0591613	0.0625233	0.118862	0.119084	-0.0506393	0.067011	0.251191	0.188231	0.140218	0.1158	0.109453	0.213671	0.0888649	0.0939376	0.0440748	-0.159635	0.0590868	0.0372099	-0.0163184	0.00841413	0.0996696
cg14160419	0.611362	0.611345	0.140235	0.481997	0.547702	0.680807	0.124047	0.533432	0.378024	0.759445	0.136663	0.105192	0.0825943	0.248675	0.0456171	0.309952	0.0594444	0.644263	0.0534184	0.027774	0.49654	0.103694	0.192725	0.146965	0.0443133	0.0544612	0.28437	0.648889	0.691584	0.691962	0.178426	0.412714	0.330016	0.207883	0.18546	0.0597076	0.5362	0.520501	0.563294	0.613494	0.758023	0.507862	0.574623	-0.016584	0.678045	0.133715	0.148574	0.503346	0.729841
cg06202778	0.326594	0.356775	0.200041	0.296958	0.342706	0.477131	0.0396577	0.410346	0.609722	0.494762	0.0652671	0.0538847	0.0205332	0.095536	0.00319904	0.0758456	0.0729078	0.422808	0.0251998	0.0460169	0.210796	0.0134519	-0.125485	0.21448	0.0754649	0.0543827	0.391708	0.400053	0.433674	0.449106	0.181707	0.303427	0.191103	0.171903	0.218192	0.104405	0.367576	0.379994	0.419886	0.447845	0.466977	0.309764	0.362481	-0.0454518	0.432331	0.120537	0.100055	0.430316	0.499276
cg23599224	-0.197172	-0.183323	0.0286606	-0.197145	-0.25132	-0.22001	-0.00641461	-0.14746	-0.434823	-0.19684	-0.000213863	0.0916844	0.0116743	0.101716	0.00195098	-0.137141	-0.00791888	-0.00990747	0.0305455	-0.00897199	-0.124872	0.0267627	0.54254	0.0761581	0.0434064	0.0182594	-0.214731	-0.0779807	-0.137879	-0.262671	-0.0967632	-0.0659968	-0.0577234	-0.10194	0.0287686	0.000235306	-0.11254	-0.108665	-0.217651	-0.146673	-0.0815295	-0.131787	-0.169185	0.149695	-0.054003	-0.0355045	0.0127074	0.129572	-0.244899
cg17679619	0.272632	0.285134	0.0380515	0.225907	0.346538	0.392216	0.0389307	0.276411	0.415387	0.392615	-0.0112229	-0.0263024	0.0741602	0.0891171	0.0139975	0.151242	0.0750938	0.294548	-0.00729823	-0.0142456	0.351451	0.0319336	0.00955527	0.0729933	0.0749325	0.0353691	0.177708	0.377992	0.347971	0.313455	0.11712	0.230607	0.191795	0.233432	0.0548043	0.0447717	0.245403	0.297828	0.284453	0.370668	0.42373	0.235896	0.20029	-0.111603	0.36802	0.0612598	0.0729631	0.143658	0.352061
cg03340036	-0.197504	-0.228556	-0.0142205	-0.189682	-0.313304	-0.315384	-0.0360795	-0.174777	-0.483866	-0.259559	-0.0385715	0.0909131	0.0129578	0.112922	-0.041635	-0.126434	-0.0568176	-0.0824899	-0.0560219	-0.0116781	-0.117608	0.0210983	0.573168	-0.0013385	0.045423	0.00564696	-0.223158	-0.176014	-0.215308	-0.288051	-0.0833743	-0.121788	-0.0638053	-0.0990943	-0.0178265	-0.0840281	-0.166813	-0.192977	-0.248892	-0.244712	-0.147178	-0.172217	-0.200331	0.160009	-0.149003	-0.0330613	0.0309905	0.0497755	-0.304945
cg16567676	0.113065	0.0518354	-0.0666646	0.088369	-0.109094	-0.0363692	-0.108342	0.0342493	-0.252131	0.0694992	-0.0168771	0.136349	-0.0396719	0.171709	-0.0617148	0.133276	-0.065067	0.102972	-0.0146729	-0.0615575	0.186058	-0.0334899	0.674793	0.0136793	-0.0428114	-0.00444298	-0.0857391	0.113198	0.0920893	0.0462843	-0.000810848	0.0587221	0.0905007	-0.0126322	-0.12149	-0.115682	-0.0117071	0.00796808	-0.0307135	-0.0584335	0.125097	0.0401264	0.0641921	0.236797	0.112211	0.021507	0.058402	0.122189	0.0582401
cg24690709	-0.310238	-0.366515	-0.140032	-0.247033	-0.39483	-0.489295	-0.0938949	-0.347558	-0.452225	-0.462238	-0.0850733	0.0247685	-0.049316	-0.0312129	-0.0552713	-0.108796	-0.0528181	-0.366928	-0.00405278	-0.0252731	-0.191931	-0.0282	0.371383	-0.0940493	-0.000374961	0.0033207	-0.349769	-0.344117	-0.370413	-0.465282	-0.160388	-0.271714	-0.100883	-0.165123	-0.198135	-0.0777018	-0.328958	-0.345511	-0.386269	-0.427727	-0.369428	-0.333593	-0.337787	0.126374	-0.349527	-0.0863333	-0.043156	-0.276894	-0.439718
cg09755397	0.0817345	0.0274787	-0.000472996	-0.00682575	0.1712	0.064535	0.140984	0.00578926	0.109589	0.0191539	0.08893	-0.0646688	0.067951	-0.0750896	0.0903072	0.118135	0.0505309	-0.0759263	-0.00978921	0.0585701	0.0683339	0.0684502	-0.517625	-0.0460349	0.0113533	0.0104485	0.0890335	-0.0112162	-0.0101556	-0.00921139	0.0780948	-0.00332857	-0.0262001	0.0647816	0.0232959	0.11753	0.0224776	0.0929944	0.0622587	0.0290554	-0.0233077	0.0287831	-0.0129347	-0.120996	-0.0535352	-0.00377827	-0.0639409	-0.174201	0.0615654
cg21997986	0.0924218	0.172097	0.16915	0.0986981	0.284848	0.411725	0.0596692	0.245047	0.346279	0.371292	0.0503176	-0.0149389	0.0717259	-0.0306602	0.138323	0.0373899	0.129445	0.287075	0.146522	0.138825	0.127065	0.107514	0.0126662	0.0727262	0.0345819	0.0394934	0.105692	0.343676	0.314203	0.156503	0.114942	0.205909	0.108579	0.0765319	0.261242	0.182064	0.250298	0.290216	0.238323	0.406389	0.409758	0.18708	0.14964	-0.160292	0.377906	0.00484339	0.0117591	0.211689	0.23972
cg09710521	0.618358	0.634629	0.133286	0.450946	0.585126	0.712553	0.171589	0.547467	0.388239	0.768812	0.105889	0.150593	0.0956956	0.17174	0.0482568	0.416777	0.0689328	0.595228	0.0511582	0.00313271	0.569529	0.0801911	0.0871168	0.118716	-0.00733178	0.0460435	0.293018	0.658474	0.676537	0.68215	0.208484	0.447108	0.258121	0.228693	0.144826	0.0289282	0.483446	0.562115	0.573002	0.576134	0.747328	0.516397	0.592858	-0.0374052	0.686762	0.0864367	0.0765388	0.455112	0.703964
cg19296305	0.177911	0.184237	0.073974	0.075494	0.298402	0.308204	0.165048	0.19847	0.222095	0.268308	0.0789619	-0.0272161	0.165151	0.0867902	0.168073	0.0505461	0.0829865	0.158026	0.0501273	0.0824412	0.0753882	0.170994	-0.498857	0.0463495	0.020857	0.0422639	0.215118	0.219738	0.151462	0.165862	0.125782	0.151936	-0.0296876	0.109046	0.229493	0.129932	0.21758	0.250278	0.209618	0.285183	0.208902	0.221077	0.15011	-0.199408	0.176929	0.0605406	-0.0169238	0.0780439	0.231017
cg05559643	0.205137	0.231841	0.168537	0.131449	0.345513	0.426599	0.124263	0.315262	0.406345	0.390477	0.101639	-0.0139655	0.185208	0.147146	0.141745	-0.0161558	0.0865641	0.304366	0.0549532	0.120679	0.0949458	0.147811	-0.361082	0.125185	0.0451194	0.0214093	0.242317	0.346429	0.270064	0.286793	0.171828	0.244469	0.042371	0.116835	0.307153	0.245765	0.333582	0.342147	0.264855	0.424598	0.376483	0.269158	0.208354	-0.211513	0.34306	0.0958418	0.0291868	0.280292	0.347987
cg00916454	0.545535	0.670117	0.153293	0.418631	0.647481	0.713465	0.132146	0.524589	0.41436	0.791154	0.0507363	0.138817	0.113356	0.219562	0.0367919	0.285161	0.0476937	0.65881	0.0782964	0.0130279	0.458073	0.121313	0.115912	0.137146	0.0364692	0.0480246	0.319911	0.665061	0.683914	0.618723	0.222083	0.467428	0.286507	0.217674	0.244305	0.0930919	0.563597	0.549304	0.689088	0.646442	0.769554	0.525271	0.640065	-0.0618509	0.67096	0.112193	0.108665	0.555187	0.69628
cg10594510	0.598825	0.589544	0.10767	0.456909	0.497325	0.648909	0.092017	0.493992	0.422265	0.732922	0.139047	0.0661499	0.0776842	0.220854	0.00878976	0.309273	0.0348471	0.577373	0.0746546	-0.0207527	0.47239	0.036806	0.0919902	0.0877593	0.039987	-0.0144926	0.28561	0.629638	0.618897	0.7076	0.176198	0.38348	0.323217	0.195534	0.131744	0.0297013	0.491307	0.506938	0.528691	0.570862	0.703674	0.484364	0.501341	0.0155031	0.630115	0.147546	0.150748	0.491677	0.741423
cg26934362	0.274071	0.289717	0.190687	0.241604	0.307648	0.409849	0.0889875	0.352054	0.578211	0.391364	0.0838645	0.0976949	-0.0152947	0.0568913	0.0337418	0.0811629	0.084584	0.320947	0.0137504	0.0486072	0.207203	-0.0263889	-0.21082	0.191966	0.096653	0.0740145	0.344258	0.298473	0.297049	0.44655	0.176356	0.20023	0.205383	0.115014	0.110517	0.139713	0.308014	0.297989	0.37074	0.365025	0.32563	0.234264	0.31628	-0.0625394	0.286705	0.202701	0.177119	0.306167	0.397891
cg05524458	0.159307	0.147294	0.00653884	0.0538397	0.157196	0.225586	0.0319858	0.187623	0.178301	0.222392	0.0777223	-0.0553223	0.0411659	0.0758618	0.0830579	0.0598098	0.0533148	0.105309	0.0804323	0.0792962	0.190285	0.0223152	0.222607	0.0878808	0.0213527	-0.00342876	0.0682555	0.149299	0.213211	0.102553	0.063899	0.114042	0.144223	0.118835	0.155243	0.0224581	0.162676	0.188531	0.157318	0.22996	0.259579	0.102171	0.157974	-0.028545	0.225067	0.0319436	0.0719046	0.106398	0.161215
cg14792180	-0.141894	-0.132	-0.0533582	-0.0516645	-0.200177	-0.0376078	-0.0278299	-0.0738204	-0.167995	-0.0221956	-0.106902	0.0473939	0.0691318	0.113778	-0.0664965	-0.132841	-0.139802	-0.00843049	-0.0814547	-0.0903655	-0.0620793	-0.00811073	0.38285	-0.0289414	0.0606204	0.023835	-0.0681147	-0.0433299	-0.0656315	-0.11746	0.0170566	0.0785194	-0.0465637	-0.11361	0.0886245	-0.0952522	-0.0611995	-0.0113744	-0.0881277	0.0241336	0.0499975	-0.0980339	-0.0855868	0.0465997	0.00846684	0.0930638	0.10948	0.102355	-0.0983993
cg09526469	0.268986	0.279929	0.120279	0.166943	0.427936	0.426788	0.177712	0.268445	0.293357	0.399059	0.0998674	0.012842	0.0385714	0.126996	0.0634199	0.117002	0.0916244	0.271555	0.0892967	0.0806479	0.171374	0.180483	-0.352201	0.0600534	-0.0268698	0.045167	0.204641	0.353674	0.320313	0.354759	0.166057	0.246574	0.0758621	0.0911708	0.155178	0.155056	0.301562	0.316068	0.350431	0.400163	0.382194	0.31256	0.258529	-0.181924	0.354971	0.0460606	0.0113376	0.240568	0.379838
cg23974120	0.317122	0.443649	0.200658	0.293352	0.4869	0.565718	0.118747	0.413984	0.465757	0.528564	0.0722572	-0.00178163	0.11386	0.0938283	0.113036	0.0925754	0.0951026	0.442064	0.0649299	0.0319796	0.215327	0.110599	-0.284691	0.156095	0.00905645	0.0262491	0.277724	0.476347	0.456467	0.46266	0.175002	0.301626	0.139879	0.178142	0.265726	0.148978	0.404887	0.435237	0.474893	0.476861	0.497296	0.390724	0.399281	-0.130626	0.474875	0.0791914	0.0545325	0.34743	0.490773
cg08691577	0.0844375	0.175934	0.180395	0.101975	0.236849	0.32329	0.0185479	0.266013	0.550607	0.275102	0.0864334	-0.0228618	0.0302251	-0.0213462	0.0257152	-0.0435537	0.121675	0.222047	0.0276076	0.078944	0.0139813	-0.0281521	-0.359228	0.22422	0.050353	-0.000658255	0.252319	0.17147	0.221971	0.2225	0.102302	0.151557	0.0921745	0.0885164	0.191324	0.137687	0.215333	0.264111	0.267894	0.29551	0.210187	0.129982	0.139733	-0.132932	0.205028	0.0969793	0.0506342	0.234688	0.214998
cg16281534	0.490206	0.500933	0.183952	0.383312	0.473406	0.652803	0.108154	0.527397	0.401376	0.794779	0.141708	0.0988577	0.156031	0.203539	0.0883145	0.257023	0.0584478	0.61847	0.108048	0.101533	0.424122	0.0965918	0.193363	0.177042	-0.0236996	-0.00193194	0.29642	0.617064	0.589916	0.561164	0.17624	0.396671	0.304155	0.167537	0.276111	0.0771389	0.482297	0.531268	0.513095	0.587203	0.723852	0.447267	0.504189	0.00523929	0.657636	0.11702	0.0971055	0.507462	0.678395
cg18700420	0.224419	0.202014	0.10806	0.104464	0.297114	0.265918	0.153118	0.166718	0.254589	0.276288	0.0728514	-0.0147392	0.118126	0.0276201	0.116525	0.111088	0.088622	0.136486	0.0475576	0.0832888	0.140044	0.0986999	-0.435125	0.0189134	-0.0116358	0.0437535	0.233578	0.246243	0.207253	0.222078	0.0982754	0.216673	0.057447	0.151321	0.178965	0.148277	0.216526	0.202645	0.226275	0.279891	0.1955	0.234614	0.204166	-0.171434	0.203642	0.0619774	0.0129417	0.0510902	0.252858
cg24729879	-0.0362938	-0.0352009	0.106797	-0.0189255	0.123234	0.103485	0.0912239	0.0621969	0.179947	0.0484889	0.0154769	-0.119122	0.157308	0.0244319	0.174343	-0.111056	0.0248502	0.0542767	0.0239831	0.142005	-0.123479	0.141113	-0.414327	0.0381222	0.0631904	0.0478618	0.0543307	0.0440257	-0.0111795	-0.0306946	0.121114	0.0952575	-0.101215	0.00630227	0.240143	0.179667	0.15491	0.0768907	0.0723703	0.154859	0.0439805	0.0624358	-0.0337452	-0.220692	0.019354	0.0347185	-0.0296374	0.0353045	-0.00222048
cg07145038	0.402114	0.402222	0.129309	0.260011	0.470329	0.516565	0.0908016	0.395659	0.526855	0.536119	0.048282	-0.0581901	0.0918692	0.103506	0.0643125	0.161359	0.0933755	0.374834	0.0821345	0.0651607	0.303118	0.0574281	-0.037931	0.117023	0.0415529	0.0292719	0.207581	0.453698	0.43241	0.445099	0.168148	0.319109	0.230615	0.151964	0.240265	0.073696	0.422894	0.384631	0.401565	0.528387	0.531071	0.33549	0.398075	-0.0989121	0.479517	0.0609888	0.0515867	0.353129	0.493993
cg25386954	0.233376	0.321289	0.207479	0.221075	0.343916	0.434961	0.00378774	0.26754	0.56712	0.405159	0.0350498	0.0361113	-0.060674	0.0415208	0.0181678	0.038664	0.0535155	0.365706	0.117253	0.0074155	0.117016	0.0562932	-0.186539	0.16803	0.0202166	0.0574067	0.274112	0.370338	0.324476	0.344347	0.118091	0.16783	0.0908845	0.127123	0.149763	0.118139	0.286618	0.317966	0.361002	0.392767	0.356342	0.254613	0.288057	-0.0312094	0.327432	0.106973	0.0931081	0.30466	0.393108
cg04527989	0.187751	0.203468	0.151346	0.1737	0.175719	0.214759	-0.00446122	0.207915	0.541811	0.202767	0.0460571	0.0455883	-0.0544726	-0.0501396	-0.0374701	0.10002	0.0814311	0.155547	-0.0549965	-0.0252685	0.138132	-0.048458	-0.256636	0.0895876	0.00743687	0.0476669	0.293782	0.101708	0.154534	0.209144	0.14188	0.0913961	0.113812	0.0993022	0.0641231	0.00676763	0.147722	0.151595	0.28376	0.165383	0.13375	0.150054	0.218325	0.0219069	0.148162	0.135037	0.0799393	0.101592	0.238641
cg05986288	-0.074762	-0.118866	0.00376803	0.00205287	-0.225199	-0.0853574	-0.0760487	-0.0842939	-0.250435	-0.0577565	-0.0320292	0.0309348	0.0528334	0.155241	0.0142197	-0.123324	-0.0634509	0.0591165	-0.0128179	-0.0490191	-0.128937	0.0689119	0.50268	-0.0254918	0.0483812	-0.0190247	-0.209308	0.0180894	0.00523081	-0.124179	-0.0780403	-0.0213529	-0.0188831	-0.0978185	0.0826475	-0.102491	-0.00947583	-0.0583176	-0.106477	-0.0368192	0.051689	-0.0673248	-0.113843	0.0968849	-0.00256933	0.0361967	0.061642	0.100428	-0.120492
cg08595501	0.0371183	0.0291483	0.147896	0.165266	0.0808814	0.200532	0.0777839	0.101446	0.0903868	0.183231	-0.0198077	0.0878959	0.114071	0.133103	0.0427018	-0.0327806	0.0632427	0.23872	0.0523081	0.114188	0.0103884	0.108065	0.321379	0.130835	0.0430814	0.0244424	0.0679593	0.199149	0.162078	0.0220079	0.0793443	0.144604	0.120492	-0.0475564	0.204764	-0.0134854	0.15517	0.140265	0.110152	0.235925	0.226914	0.116505	0.0362993	-0.0327533	0.257862	0.0787099	0.0615071	0.246172	0.082039
cg02021919	-0.192054	-0.185568	-0.0329804	-0.19501	-0.304017	-0.273453	-0.0684507	-0.167799	-0.461961	-0.223108	-0.013427	0.0750375	0.00405311	0.120762	-0.0339282	-0.131701	-0.0919128	-0.031982	0.00831857	0.0086324	-0.16133	0.0286756	0.567206	0.0223624	0.00185189	-0.0324378	-0.234038	-0.107638	-0.154052	-0.242239	-0.0969625	-0.0988094	-0.025679	-0.0949087	0.0316471	-0.0457634	-0.124517	-0.176276	-0.222346	-0.180922	-0.131179	-0.155705	-0.1822	0.134179	-0.0991705	-0.00970527	0.042823	0.0758488	-0.25389
cg02072492	0.115319	0.106891	0.0972754	0.0495841	0.253791	0.241019	0.157033	0.149757	0.247756	0.217457	0.0513475	0.0137761	0.163305	0.0888409	0.182441	-0.00476699	0.0229931	0.131087	0.0289242	0.0585282	0.0349456	0.123522	-0.441917	0.0551279	0.0768675	0.0580444	0.16405	0.16412	0.116856	0.123519	0.135345	0.158688	-0.0211562	0.0422323	0.255856	0.108797	0.185858	0.179627	0.172733	0.279554	0.173042	0.199453	0.0889963	-0.226264	0.122371	0.0763733	0.0341553	0.135878	0.175852
cg06465076	-0.0681427	-0.0540864	0.0251204	-0.110368	-0.159303	-0.143974	-0.0278647	-0.040877	-0.431142	-0.0877361	-0.0188251	0.138077	0.00396157	0.175037	0.00455628	-0.0422448	-0.0360156	0.0913647	0.010921	-0.021017	-0.0442762	0.0349878	0.626052	0.0317259	0.0690554	0.0074477	-0.176864	0.00657787	-0.00534263	-0.128032	-0.0578207	-0.00818384	0.0100526	-0.0550994	0.0162419	-0.0404001	-0.0237537	-0.0671756	-0.101492	-0.0978421	0.0233006	-0.0683117	-0.0325875	0.18439	0.0349312	0.0263568	0.0971503	0.187806	-0.120765
cg02061660	-0.0379447	0.0458126	0.153738	-0.0579103	0.170988	0.216086	0.0983228	0.0911117	0.320892	0.133033	0.0881165	-0.0369217	0.0801645	-0.105957	0.12244	-0.0803403	0.120151	0.0780021	0.165711	0.158445	-0.0926312	0.0818366	-0.484156	0.108142	0.0512324	0.00397509	0.157447	0.0628165	0.0879796	0.0230499	0.0598287	0.0813176	0.0204635	0.0846935	0.238073	0.225924	0.125416	0.127639	0.164448	0.202526	0.0568059	0.0329075	-0.0140466	-0.173399	0.102911	0.0430583	0.0220648	0.0954465	0.101524
cg10837404	-0.0884555	-0.0573091	0.025102	-0.104972	0.125946	0.048425	0.0985506	-0.0631583	0.170629	-0.0133357	-0.0550848	-0.134295	0.0707283	0.0181773	0.070024	-0.140937	-0.0290498	-0.0637477	0.087922	0.044023	-0.174395	0.0643247	-0.571349	-0.012514	0.0344072	0.0231842	0.0894174	-0.033792	-0.102423	-0.0519555	0.0666209	0.00738021	-0.18806	-0.0170818	0.166837	0.101575	0.0666522	-0.0255717	0.0505558	0.109758	-0.0339407	0.0488026	-0.0701935	-0.183108	-0.0991884	-0.0114951	-0.0430157	-0.0396182	-0.0429243
cg01806427	0.14899	0.285124	0.089318	0.228792	0.256722	0.326721	-0.0305684	0.189264	0.422122	0.294433	0.128397	-0.011667	0.0114681	0.0526195	0.0183341	0.0483668	0.0379625	0.298276	0.0109987	0.0533802	0.118089	0.00395358	-0.149489	0.122518	0.0281421	-0.0427425	0.298785	0.261586	0.247604	0.257276	0.143441	0.240391	0.0682681	0.0867594	0.168977	0.0444875	0.169784	0.274572	0.327528	0.289121	0.244622	0.188938	0.255071	-0.0399022	0.265827	0.120137	0.113402	0.249717	0.270709
cg05593759	0.365455	0.369853	0.147845	0.301242	0.363795	0.476387	0.0213384	0.373281	0.645211	0.481185	0.0556607	0.0497056	-0.0340223	0.0989022	-0.0213578	0.124273	0.0565371	0.396856	-0.0166259	-0.0249827	0.264969	-0.0351682	-0.193748	0.144734	0.000497114	0.0432337	0.386914	0.383158	0.353336	0.486794	0.183573	0.253034	0.18164	0.136248	0.0886777	0.00610514	0.361485	0.349879	0.423453	0.402841	0.435476	0.321258	0.390934	-0.0298634	0.382836	0.113039	0.0833997	0.380772	0.49868
cg25368824	0.514307	0.556492	0.215182	0.417113	0.497598	0.680274	0.147382	0.522795	0.355839	0.792321	0.137677	0.0914818	0.153682	0.23635	0.0977127	0.251723	0.0548835	0.661227	0.109975	0.0927647	0.403751	0.127849	0.213661	0.164014	0.0252408	0.0759787	0.28309	0.647126	0.669009	0.5934	0.204153	0.413966	0.295601	0.171124	0.302714	0.111928	0.517281	0.52913	0.51983	0.639625	0.792325	0.476517	0.513187	-0.00909964	0.695505	0.140106	0.114421	0.540384	0.683775
cg02387618	0.0822171	0.0228377	-0.0241003	-0.0051463	0.106715	0.0278031	0.135458	0.0329901	0.160545	-0.0213093	-0.00776029	-0.0393581	0.0862627	-0.020385	0.0696759	0.0484838	0.0110306	-0.0952046	-0.103592	0.00206665	0.0290749	0.0347638	-0.615619	-0.0552915	0.0247575	0.0144774	0.185289	-0.0692299	-0.0573137	0.0538228	0.104863	0.0578625	-0.0424148	0.056049	0.0212091	0.0241096	0.0718902	0.0411459	0.0371642	0.00338113	-0.0463085	0.0653863	0.0263353	-0.149659	-0.103089	0.0220362	-0.0288255	-0.128318	0.0665706
cg13577149	0.334503	0.298763	0.10813	0.154517	0.390242	0.491735	0.0667417	0.362004	0.506339	0.457727	-0.0164081	-0.0745155	0.0725105	0.0832161	0.0328886	0.047104	0.0875573	0.355926	0.0949733	0.0342491	0.211022	0.0463508	-0.068276	0.0860345	0.0144975	0.0557246	0.23528	0.379029	0.362576	0.406555	0.195186	0.295099	0.18288	0.0988142	0.260844	0.0845243	0.382307	0.344845	0.355361	0.517178	0.473794	0.282238	0.319268	-0.116337	0.429176	0.106865	0.0900925	0.33607	0.426789
cg24854175	0.117769	0.191203	0.0918653	0.11881	0.218058	0.228081	0.0313876	0.207902	0.511031	0.215664	0.0873087	0.00201607	-0.023942	-0.0835884	0.00937995	0.0577546	0.039673	0.105856	0.00133446	-0.0110667	0.118887	-0.0599296	-0.377649	0.190237	0.0207204	-0.0140957	0.285233	0.115996	0.132106	0.206803	0.0649634	0.080102	0.0567412	0.103513	0.0309851	0.0427768	0.139291	0.213094	0.214064	0.193213	0.10752	0.114136	0.145383	-0.061097	0.117808	0.0674929	0.0284639	0.0528262	0.202622
cg04232128	0.0685538	0.0304592	-0.13115	0.0132113	-0.111629	-0.0996426	-0.0990334	-0.0877704	-0.396361	-0.0111128	-0.0998586	0.0213079	-0.0606062	0.167428	-0.155801	0.110548	-0.0710825	0.0781775	-0.0402779	-0.106795	0.113999	-0.050623	0.62342	-0.0688141	0.0156627	-0.0889873	-0.174914	0.00828255	0.0136081	-0.0500406	-0.0676908	-0.0116954	0.0685825	-0.0674922	-0.0862892	-0.202826	-0.0301445	-0.0698567	-0.0435234	-0.125228	0.0638236	-0.00883624	0.0330429	0.165382	0.0329756	0.00616773	0.042667	0.105592	-0.0264334
cg19628988	0.129137	0.0823017	-0.0527132	0.103486	-0.0733969	-0.0333453	-0.108636	0.0450376	-0.0633601	0.0555129	-0.00414214	0.166497	-0.0702118	0.14089	-0.06961	0.108347	-0.0296366	0.10452	-0.0601423	-0.0968901	0.142229	-0.119483	0.565985	0.0137617	0.0159494	-0.0665682	0.0178982	0.0974634	0.07473	0.0765572	-0.0390992	0.0501885	0.133953	-0.0121956	-0.104298	-0.158126	0.0284215	0.0451373	0.0214165	-0.11785	0.0676693	0.0470673	0.134089	0.200066	0.0802631	0.0717934	0.119067	0.175375	0.0759157
cg11671363	-0.0917864	-0.156804	-0.12726	-0.112143	-0.322291	-0.378585	-0.0458493	-0.171341	-0.443174	-0.311038	-0.0292771	0.14937	-0.0128462	0.110475	-0.104491	0.0278842	-0.01176	-0.161287	-0.110442	-0.0534748	-0.0181898	-0.045958	0.502519	-0.00671228	0.0532572	0.0333744	-0.118289	-0.235305	-0.244624	-0.243035	-0.0714603	-0.144695	-0.0500959	-0.0419442	-0.170246	-0.202809	-0.188416	-0.230569	-0.220786	-0.391519	-0.198587	-0.203996	-0.129079	0.248831	-0.217528	-0.00816649	0.0620196	-0.0669129	-0.25611
cg16666745	0.606477	0.631812	0.154322	0.463414	0.608147	0.726755	0.145844	0.544805	0.450655	0.799498	0.111486	0.103198	0.114752	0.211328	0.0449816	0.306252	0.101383	0.636337	0.0991824	0.0220883	0.491878	0.12171	0.0942389	0.144375	0.0278553	0.0680004	0.314252	0.68645	0.703176	0.686764	0.217001	0.452317	0.268339	0.220063	0.228609	0.0923682	0.528713	0.55182	0.589006	0.66028	0.790976	0.557289	0.593953	-0.0194154	0.707159	0.104757	0.101665	0.493681	0.739822
cg25693317	-0.103394	-0.119391	-0.0421304	-0.124589	-0.239334	-0.252885	-0.0398268	-0.111912	-0.382871	-0.185123	-0.042439	0.114609	-0.0184091	0.171545	-0.0841526	-0.0334777	-0.0520418	-0.00641015	-0.0785552	-0.0472535	-0.0201402	-0.022716	0.605489	0.0250533	0.0669171	0.0198981	-0.184714	-0.0862246	-0.106924	-0.185177	-0.0518946	-0.017742	-0.00112113	-0.0558781	-0.0470354	-0.0867908	-0.055331	-0.118619	-0.161105	-0.19003	-0.0664172	-0.0985741	-0.10734	0.198815	-0.0738482	0.0471275	0.121235	0.124095	-0.165644
cg20661080	0.113855	0.0609783	0.0400488	0.00385397	0.14573	0.144475	0.147847	0.0682537	0.238395	0.0820121	0.0228816	-0.0638444	0.159451	0.0268692	0.116747	0.0305366	0.00701865	0.0249321	-0.0180418	0.0372498	0.0197219	0.0540217	-0.560133	0.0101889	0.00834769	-0.0205587	0.196911	0.0231262	-0.00389536	0.0902993	0.121476	0.0682283	-0.0066102	0.057403	0.131919	0.104575	0.102702	0.077201	0.10403	0.142768	0.0753929	0.121604	0.0681476	-0.167779	0.00886423	0.081864	0.0154623	-0.0208665	0.122008
cg24886867	0.0573701	0.109571	0.156556	0.125939	0.159575	0.234256	0.0658346	0.20778	0.394774	0.175832	0.103825	0.0341178	0.111911	0.0939651	0.142086	-0.123099	0.0784863	0.182425	0.0486923	0.136281	-0.0186167	0.0674117	-0.26283	0.188258	0.0194133	-0.00374922	0.184991	0.1709	0.131529	0.146292	0.100967	0.132852	-0.0256495	0.0273787	0.232634	0.197237	0.223364	0.235152	0.209968	0.277777	0.141092	0.132705	0.0840196	-0.112283	0.17251	0.0976049	0.0260813	0.114409	0.126362
cg26166854	0.0320935	-0.00468835	0.105595	-0.0353771	0.12809	0.100413	0.159726	0.052788	0.24952	0.03937	0.0318385	-0.042418	0.126954	0.00934416	0.151216	-0.0234441	0.0510552	-0.0435756	0.0269212	0.0746586	-0.0561204	0.104147	-0.578782	-0.0159151	0.0220215	0.0605971	0.12008	0.00847217	-0.0099456	0.0220881	0.0791118	0.0881902	-0.0488649	0.0248241	0.170498	0.101977	0.111225	0.0669848	0.0678654	0.100432	-0.0031121	0.0969616	0.0130759	-0.168101	-0.0399317	-0.022512	-0.075236	-0.0441222	0.0383478
cg07970799	-0.00907252	-0.0132825	0.0252592	-0.0288066	0.0968878	0.0262965	0.104627	0.0374739	0.20814	-0.0307895	-0.0116472	-0.0476654	0.123062	-0.0133649	0.0981749	-0.0291112	0.0507332	-0.0906473	-0.0556538	0.0124638	-0.0592827	0.0447435	-0.574779	0.0194505	0.049132	0.0666499	0.139619	-0.0825035	-0.0896913	0.0233785	0.102648	0.00620414	-0.0792578	-0.00215802	0.073188	0.0278181	0.064644	0.0177498	0.0383016	0.0297337	-0.068585	0.0182021	-0.0176821	-0.157506	-0.120193	0.0091712	-0.0213172	-0.0850227	0.017889
cg13863638	0.5875	0.574432	0.198951	0.428529	0.566329	0.72775	0.145007	0.541544	0.394296	0.834671	0.0808825	0.0747387	0.130841	0.213921	0.0514317	0.320207	0.0526201	0.630589	0.0922196	0.0462803	0.484277	0.124144	0.135898	0.0692677	0.0145509	0.0477756	0.304976	0.662271	0.643354	0.643818	0.194634	0.433187	0.307185	0.206275	0.250017	0.0678428	0.542278	0.54011	0.566563	0.62392	0.803682	0.522779	0.557564	-0.0312333	0.685154	0.103837	0.0810168	0.529193	0.709958
cg10824972	0.322893	0.281035	0.0625512	0.212511	0.355256	0.394592	0.0597031	0.307808	0.482791	0.402675	0.0344247	-0.0634293	0.101422	0.0335747	0.0425173	0.153974	0.0625986	0.309219	-0.0081668	0.0928392	0.334404	-0.0103333	-0.0875765	0.0637654	0.0463458	-0.00909147	0.226186	0.295522	0.338007	0.314664	0.212235	0.24836	0.250943	0.16796	0.176797	0.120734	0.244471	0.350049	0.287349	0.391761	0.347374	0.288371	0.284145	-0.0778236	0.34466	0.103972	0.0639013	0.200689	0.402309
cg24408769	-0.0174417	0.0532068	0.0949793	0.0538756	0.0131537	0.0215314	-0.0515176	0.115324	0.395825	0.0112834	0.0207779	0.064959	-0.0330523	0.0418354	-0.0332696	-0.0630322	0.0742613	0.108365	-0.114673	-0.000628724	-0.000763027	-0.0375769	-0.121098	0.167615	0.0505685	0.0676069	0.279131	-0.00226149	-0.0571868	0.0648842	0.144123	0.00157781	0.0207403	0.0376759	0.0108139	0.0220784	0.0496461	0.0532466	0.0994896	-0.0035593	0.0201722	0.00166184	0.0275436	0.0306514	0.0111955	0.0800053	0.0598409	0.130022	0.028733
cg10558740	0.0327824	0.0282133	0.0256995	-0.0367393	0.16552	0.155701	0.129208	0.049311	0.195798	0.0839693	-0.0157065	-0.122464	0.140087	0.0250885	0.11358	-0.0837019	-0.0176064	0.0282107	0.0631091	0.0676984	-0.0791145	0.0995988	-0.560248	0.00465715	0.0233744	0.0148319	0.133702	0.0467001	-0.00531476	0.0352306	0.123494	0.0914187	-0.093796	0.0121177	0.217499	0.12354	0.13804	0.0578915	0.0738931	0.1712	0.0402496	0.10731	0.0202689	-0.182705	0.0157353	0.0503866	-0.0256037	0.0390586	0.0781581
cg18128312	-0.00395441	-0.0772251	0.07518	0.0481591	-0.127249	0.00440856	-0.0253251	0.0145267	-0.182043	0.0388797	-0.0340292	0.0902604	0.0606751	0.192041	0.0260895	-0.0648963	-0.0467031	0.170572	0.0666593	0.0234771	-0.06211	0.0829052	0.423884	0.0792975	0.023455	0.0214224	-0.0658381	0.12248	0.0646482	-0.106633	0.0158152	0.0539749	0.0489257	-0.110686	0.121974	-0.0127263	0.0906405	-0.000687875	-0.0506763	0.0960317	0.138251	-0.0168415	-0.0502038	0.0344605	0.121748	0.0542142	0.0490073	0.215799	-0.0425103
cg18835472	-0.0448567	-0.114437	-0.0156692	0.104383	-0.164929	-0.0505593	-0.0315579	-0.0523013	-0.0346799	0.0103828	-0.111604	-0.000412745	0.0789209	0.149894	-0.0192581	-0.141081	-0.0829291	0.0184411	-0.0463473	-0.0565954	-0.0834782	0.0293161	0.277714	-0.00675887	0.00698084	-0.0693128	0.0152325	0.0454253	-0.0116396	-0.0560233	0.0194477	0.0696582	0.0354322	-0.121981	-0.0125746	-0.0584079	0.0508612	-0.0480393	-0.0952688	0.0191614	0.0408302	-0.0443867	-0.088679	-0.00500012	0.00262388	0.0298625	0.0175626	0.0876221	-0.0642651
cg07790778	0.553947	0.560622	0.13656	0.456446	0.556129	0.704621	0.142993	0.55137	0.436735	0.790793	0.0880608	0.146724	0.11043	0.21069	0.0438542	0.326157	0.0733033	0.634142	0.0654054	0.046147	0.477344	0.101852	0.0913913	0.131993	-0.0119608	0.00945782	0.31625	0.681841	0.682472	0.650676	0.200361	0.398405	0.364115	0.213622	0.207219	0.0814239	0.521579	0.541743	0.57831	0.606302	0.741394	0.501823	0.557419	-0.0407367	0.679395	0.142595	0.119382	0.504107	0.745467
cg00529757	0.647953	0.658856	0.15484	0.479393	0.610422	0.716852	0.152916	0.557647	0.420838	0.790485	0.123938	0.128076	0.109248	0.230176	0.0556438	0.341423	0.0880904	0.630602	0.0807712	0.0236635	0.508387	0.0910662	0.115477	0.10319	0.0124779	0.0465062	0.34941	0.670089	0.679223	0.722313	0.209802	0.44089	0.303956	0.223787	0.179529	0.07048	0.550049	0.533861	0.599468	0.612866	0.772244	0.551247	0.625207	0.0018928	0.685707	0.107877	0.0891379	0.503063	0.742893
cg01493678	0.334171	0.286284	0.0912129	0.237631	0.386261	0.485499	0.127379	0.312644	0.385664	0.409687	0.111986	-0.0167817	0.112903	0.115466	0.120104	0.17936	0.110357	0.300234	0.0898346	0.0711734	0.27799	0.0521972	-0.20008	0.0509597	0.0317629	0.0189957	0.302879	0.344908	0.329522	0.314244	0.198016	0.286656	0.145675	0.173537	0.196746	0.0913404	0.306896	0.358653	0.331419	0.435747	0.407925	0.274542	0.257968	-0.184339	0.381053	0.129023	0.054407	0.214628	0.375972
cg25042789	0.112223	0.0677041	0.10373	0.0940087	0.148738	0.258545	0.068084	0.23736	0.391471	0.20712	0.0440414	-0.124732	0.165137	0.0257366	0.119694	-0.060202	0.0547889	0.131817	-0.0507923	0.0602895	0.020954	-0.0505255	-0.375342	0.169944	-0.0100849	-0.071473	0.237938	0.156647	0.0918373	0.190332	0.162673	0.0742802	0.101284	0.0459338	0.192499	0.126215	0.213938	0.14809	0.116825	0.238553	0.153619	0.154841	0.106235	-0.132455	0.107324	0.117787	0.0573938	0.107033	0.195208
cg26234900	0.050938	-0.00170348	0.121398	-0.00445961	0.122517	0.18587	0.138929	0.173061	0.240986	0.0758808	0.0287768	-0.100942	0.157456	-0.0433215	0.123564	-0.0905111	0.0851643	0.0400931	-0.107035	0.0631503	-0.0351801	0.0645361	-0.467861	0.0989089	-0.00690525	0.00210138	0.176015	0.0611431	0.0200183	0.0918188	0.171819	0.0682492	0.00617234	0.061071	0.189269	0.11769	0.149488	0.107492	0.0916919	0.182043	0.0589782	0.0870207	0.0544847	-0.155915	0.019701	0.104284	0.0456479	0.0376516	0.11177
cg26811065	0.520698	0.483705	0.188676	0.333349	0.450217	0.615351	0.16911	0.460538	0.276951	0.639491	0.098804	0.0939466	0.111981	0.17395	0.0538804	0.302116	0.0567609	0.444229	-0.0306785	0.0462679	0.468651	0.0760519	0.109628	0.0706946	-0.0137761	0.032874	0.22716	0.514627	0.539855	0.558824	0.221603	0.369667	0.300905	0.184175	0.131626	0.0660977	0.394609	0.409162	0.494301	0.504324	0.619842	0.4163	0.507812	-0.00466479	0.542258	0.148876	0.132668	0.348413	0.647694
cg12118504	0.0587461	0.0209758	-0.0828563	0.0855563	-0.10234	-0.0566607	-0.0923011	-0.0217437	-0.221187	0.0622544	-0.0273217	0.0754688	-0.026308	0.154731	-0.103194	0.0831198	-0.0939256	0.10224	-0.00273728	-0.0758499	0.131895	-0.0759959	0.660193	-0.0242141	-0.00288398	-0.068652	-0.0966326	0.0592754	0.0544859	0.0134482	-0.0479634	0.0486975	0.0812339	-0.0584131	-0.106313	-0.0981018	-0.0164639	0.0233629	-0.0253834	-0.0301653	0.119688	-0.0188662	0.0312133	0.195883	0.0982512	0.058981	0.0737596	0.110713	0.0452322
cg06526020	-0.116649	-0.135456	-0.05899	-0.139179	-0.265275	-0.190363	-0.0100814	-0.10479	-0.485596	-0.147515	-0.0270531	0.100072	-0.0259325	0.111255	-0.0567265	0.00647792	-0.0346273	-0.0191055	-0.00582092	-0.0496463	-0.0679135	0.0336418	0.552779	-0.0295651	0.0169512	-0.0204812	-0.169652	-0.0403591	-0.0828895	-0.219157	-0.104158	-0.074682	-0.0424695	-0.0985282	-0.0192999	-0.0921756	-0.0659589	-0.0939993	-0.15442	-0.191417	-0.0531925	-0.0944261	-0.106851	0.151159	-0.0365612	-0.00126128	0.0338852	0.0829749	-0.195867
cg04499011	0.405302	0.406857	0.00665557	0.294098	0.483416	0.487062	0.0623042	0.417332	0.509192	0.513605	0.028825	-0.0561747	0.0572791	0.120974	0.0277483	0.18619	0.107391	0.356014	0.0661209	0.0111523	0.346995	0.0367611	-0.0804408	0.0263816	-0.0265568	0.0364908	0.271489	0.456216	0.414334	0.429347	0.154952	0.285727	0.189433	0.16332	0.0971469	0.00936446	0.384766	0.367717	0.443171	0.443703	0.525393	0.361388	0.386073	-0.0905629	0.448139	0.00115189	-0.0210562	0.309735	0.479752
cg04609694	-0.141197	-0.15241	-0.0183244	-0.124527	-0.259961	-0.322155	-0.0382662	-0.133838	-0.432624	-0.265342	-0.0217998	0.130351	-0.0189875	0.162311	-0.0670803	-0.0754049	-0.0677552	-0.0992145	-0.114827	-0.0416741	-0.0352655	0.0213924	0.528918	-0.0196156	0.0756838	0.0324407	-0.169101	-0.166091	-0.189553	-0.236299	-0.0583874	-0.104665	-0.0375759	-0.0730168	-0.116595	-0.0861375	-0.115605	-0.192977	-0.201422	-0.282632	-0.141623	-0.151384	-0.113724	0.193909	-0.185384	0.0321809	0.0913742	0.0480024	-0.231368
cg01946401	-0.0669482	-0.0275524	-0.000993941	-0.086768	0.0494107	0.0658079	-0.0758517	0.0253857	0.294341	-0.0159481	0.0543193	-0.032158	0.0516156	-0.0830477	0.0806476	-0.0352022	0.0234633	-0.0987249	0.0043745	-0.00604363	-0.0380068	0.049023	-0.466426	0.0929274	-0.00767289	-0.0151909	0.174734	0.0353319	-0.0736732	-0.0329869	0.0626833	0.0218088	-0.0705937	0.0676019	0.0114057	0.145976	-0.0497354	0.0548728	0.00863166	-0.0143364	-0.0356466	-0.050445	-0.113861	-0.11822	-0.0515271	0.022061	-0.0393322	-0.104196	-0.0127875
cg16277229	0.611249	0.630651	0.127959	0.432923	0.590062	0.701401	0.107832	0.519589	0.438136	0.787638	0.10707	0.0710979	0.078875	0.189925	0.0238299	0.362865	0.093691	0.614388	0.0600041	0.00379186	0.534475	0.0972109	0.0841412	0.119311	-0.0187473	0.0445105	0.334873	0.658455	0.684781	0.727667	0.205447	0.422999	0.295542	0.247218	0.136076	0.0574655	0.506958	0.56948	0.576178	0.622508	0.738694	0.499395	0.600907	-0.0214252	0.681609	0.109481	0.0783592	0.467146	0.75747
cg12604490	0.207678	0.211355	0.142516	0.153538	0.306465	0.423002	0.0788379	0.290927	0.376242	0.392194	0.0458021	-0.0221748	0.0546611	0.0147109	0.0574457	0.0280089	0.11317	0.315348	0.15218	0.0667663	0.188256	0.052513	-0.0181849	0.0919046	0.0263487	0.021462	0.113741	0.32015	0.297698	0.263535	0.13402	0.221776	0.167647	0.115509	0.220762	0.142668	0.277866	0.33462	0.246349	0.431781	0.408797	0.246136	0.188555	-0.162892	0.358512	0.0350767	0.00538837	0.244	0.285442
cg03002526	-0.0365192	0.0271939	0.0636891	-0.0859005	0.113733	0.150224	0.12579	0.0702975	0.154393	0.075581	0.120221	-0.0571618	0.177544	-0.0667664	0.147985	-0.00436105	0.0818264	0.0151414	0.0288766	0.125036	-0.0356926	0.115647	-0.470305	0.0999509	-0.0147645	0.038372	0.144562	0.0667539	0.00155536	0.0134337	0.105806	0.0508291	-0.0732597	0.0840004	0.22804	0.152161	0.0910821	0.155367	0.0608997	0.17071	0.0412163	0.0388404	0.0109897	-0.247658	0.0329406	0.0812831	0.0399643	0.00119367	0.0477162
cg20559385	0.193276	0.145373	0.166959	0.346717	0.150497	0.365221	0.0896861	0.170835	0.261109	0.325711	-0.00252425	0.0433022	0.0612171	0.210884	0.0577593	-0.0225297	0.0272082	0.355561	-0.00582195	0.0343576	0.0827901	0.119854	0.19082	0.156811	0.0221891	0.0553	0.173291	0.336547	0.311404	0.212129	0.0914939	0.280186	0.154107	-0.0103088	0.188359	0.0805189	0.329786	0.241838	0.196617	0.353183	0.354467	0.237094	0.159321	-0.00797665	0.331025	0.14752	0.13221	0.338207	0.259398
cg24737761	-0.133926	-0.137782	-0.00920231	-0.147336	-0.261116	-0.232481	-0.0328927	-0.116834	-0.45287	-0.17995	-0.0329532	0.101992	-0.0331001	0.113806	-0.0618156	-0.0636392	-0.0352292	0.00366925	-0.0176314	-0.010444	-0.0630069	-0.0100947	0.613424	0.0110654	0.0619583	-0.0182279	-0.211681	-0.10272	-0.117425	-0.195312	-0.0959111	-0.059215	-0.00557894	-0.0902386	-0.0382798	-0.0680855	-0.108568	-0.140983	-0.195328	-0.164273	-0.0791523	-0.123996	-0.124825	0.20071	-0.0616128	0.00910238	0.0616276	0.107068	-0.203581
cg14426428	0.0492419	0.0404894	0.0398981	0.0514675	-0.0210944	0.0487504	-0.0503089	0.0606281	-0.233119	0.0975165	-0.0365086	0.0617352	0.0246235	0.104488	-0.0161545	0.0920966	0.0562552	0.129559	-0.011997	0.0424618	0.143019	0.0459678	0.542007	-0.00837819	0.0707285	-0.0309359	-0.167665	0.090965	0.12062	-0.00541673	0.0159521	0.0184142	0.0901565	-0.0656746	-0.0170666	0.00824927	0.0122617	0.0799805	0.00196916	0.0234501	0.159817	-0.000539658	0.0488139	0.129007	0.117639	0.0119851	0.021431	0.12464	0.0904216
cg17266282	-0.401484	-0.449381	0.0344993	-0.303291	-0.462168	-0.507598	0.0416373	-0.299098	-0.360886	-0.555714	-0.041346	0.118305	0.0315824	-0.0457034	0.0225254	-0.344146	-0.0823118	-0.334128	-0.0730157	0.0824733	-0.419589	0.0484295	0.00933917	0.0238348	0.08903	0.0732673	-0.139429	-0.427732	-0.429422	-0.509013	-0.0296688	-0.247626	-0.165891	-0.212549	0.00197497	0.0490147	-0.261719	-0.33737	-0.377763	-0.37248	-0.490484	-0.346728	-0.397965	0.0971829	-0.430274	0.0194027	0.0706345	-0.186105	-0.515912
cg06297318	0.21876	0.0954873	-0.133668	0.319108	-0.0214211	0.0410218	-0.000715375	-0.00798699	0.0610542	0.0634213	-0.0982935	0.0164669	-0.0182068	0.114135	-0.19273	0.236498	-0.0507079	0.0645341	-0.264716	-0.192147	0.20632	-0.0452574	0.115989	-0.129299	0.0717147	-0.0696039	0.112097	0.111168	0.128466	0.149971	0.000556502	0.0423384	-0.0163632	0.112347	-0.231458	-0.230892	0.101602	0.118784	0.026863	-0.111655	0.0896731	0.140584	0.0619454	-0.0312923	0.0129665	0.040443	0.0748563	-0.0529791	0.108205
cg14575356	-0.235674	-0.196151	-0.0469775	-0.160008	-0.299816	-0.320562	-0.0963901	-0.133762	-0.397359	-0.250021	-0.0331999	0.111149	-0.0052406	0.118931	-0.0631834	-0.100265	-0.037888	-0.0606441	-0.0110959	-0.0435806	-0.0993655	-0.0116295	0.56068	0.0695782	0.0510446	0.0065217	-0.155748	-0.1223	-0.191857	-0.269689	-0.0863581	-0.0867972	-0.0404853	-0.106288	-0.0506439	-0.0751862	-0.145421	-0.146969	-0.204051	-0.246354	-0.144517	-0.187749	-0.153777	0.168717	-0.131851	-0.00328389	0.0457619	0.0589921	-0.265403
cg01699630	-0.11853	-0.157774	-0.00812632	-0.180835	-0.238671	-0.246673	0.00437375	-0.128521	-0.438487	-0.225258	-0.0446498	0.124044	-0.000918046	0.114107	-0.0541669	-0.0561969	-0.0561683	-0.0570131	-0.0219965	-0.057047	-0.0543388	-0.00732082	0.566704	0.00694334	0.037884	0.0107298	-0.214556	-0.12452	-0.148315	-0.216564	-0.0725219	-0.0604549	-0.0564165	-0.119772	-0.0745983	-0.0919646	-0.125484	-0.146385	-0.181821	-0.206088	-0.0839579	-0.129389	-0.134894	0.207849	-0.0932248	-0.00231904	0.0606489	0.0990923	-0.225744
cg08692676	-0.132906	-0.135066	-0.00777739	-0.0192502	-0.23055	-0.127993	-0.0661254	-0.101023	-0.252354	-0.0781529	-0.0531719	0.0869641	0.126798	0.188706	-0.0134394	-0.148487	-0.0769222	0.0768194	-0.0184096	0.0189186	-0.155683	0.0760456	0.491316	0.0832427	0.0323213	0.0145252	-0.0961769	0.00835123	-0.0772065	-0.132852	-0.0741524	-0.0462497	-0.0241078	-0.0509231	0.12697	-0.0470532	-0.0528935	-0.0969591	-0.129205	-0.0769638	0.0117528	-0.0601663	-0.138266	0.103017	-0.0341547	-0.00857868	0.022774	0.163468	-0.163392
cg26400113	0.140648	0.115973	0.0337926	0.00325542	0.249619	0.221113	0.148346	0.133754	0.22237	0.153641	0.063084	-0.0280161	0.152533	0.00693214	0.147548	0.0595384	0.0243833	0.0819125	0.0282729	0.113606	0.0789304	0.0902721	-0.541399	0.044519	0.066505	0.0153004	0.169148	0.133942	0.0556421	0.142638	0.0745241	0.119533	-0.00952426	0.0426612	0.187419	0.124581	0.142959	0.164747	0.142973	0.18721	0.112572	0.129386	0.110464	-0.194372	0.0874337	0.0478574	-0.016779	0.00701062	0.165538
cg09547025	0.528856	0.599881	0.191943	0.442125	0.568441	0.71514	0.15192	0.523294	0.415163	0.772464	0.116387	0.0966663	0.0977003	0.221405	0.0607815	0.245222	0.0541177	0.66538	0.0941198	0.0633137	0.435772	0.101126	0.114698	0.132434	0.0243545	0.0472875	0.265614	0.65833	0.656862	0.658361	0.191997	0.420442	0.270782	0.184047	0.233001	0.112844	0.559768	0.551475	0.613803	0.668867	0.76397	0.510158	0.575474	-0.0517148	0.690141	0.145396	0.112839	0.533611	0.714928
cg06895218	0.302896	0.381467	0.0564896	0.219298	0.378376	0.426048	-0.0156655	0.34564	0.393502	0.469646	0.0377701	0.0185725	0.0166571	0.0139711	0.0799715	0.283042	0.0985922	0.324957	0.0423734	0.0316237	0.386526	-0.0177743	-0.0826356	0.0199768	-0.0587954	0.00484071	0.278735	0.368804	0.38166	0.380604	0.149656	0.277007	0.243298	0.250526	0.0944776	0.00391938	0.223806	0.336455	0.355491	0.368869	0.456616	0.276954	0.292549	-0.0125736	0.344294	0.0389011	0.00365226	0.157377	0.413103
cg17622855	0.0476167	0.000137682	0.0882508	-0.0283344	0.104902	0.164481	0.0775993	0.108839	0.35073	0.0925927	-0.0132907	-0.0691862	0.0457882	-0.0215905	0.0102462	-0.0664477	0.0211051	-0.00428275	0.0142887	0.0758668	0.0216103	0.0430607	-0.196412	0.0594847	0.0918856	0.109693	0.144123	0.0378812	0.0339344	0.0543196	0.126193	0.0671354	0.0464116	0.0785072	0.092434	0.0336126	0.0820155	0.0753259	0.0362861	0.175178	0.148807	0.0405569	0.000519664	-0.141385	0.0538139	0.0841561	0.0898568	0.0128954	0.0443468
cg19884556	0.523778	0.547624	0.0367612	0.414792	0.460911	0.574768	0.0710242	0.432118	0.281341	0.707289	0.102574	0.124455	-0.0263702	0.130881	-0.0386809	0.455858	-0.00124692	0.455438	-0.00794553	-0.0150617	0.604501	-0.0362622	0.141126	0.0316644	-0.00932421	0.0218166	0.316857	0.559556	0.588389	0.616552	0.144298	0.370941	0.340874	0.211516	0.019469	-0.0239227	0.405838	0.482559	0.481383	0.423674	0.618154	0.438535	0.546762	0.0208471	0.51699	0.10755	0.091803	0.381066	0.626618
cg09354692	0.137269	0.128408	0.107482	0.197909	0.032623	0.218492	0.0455137	0.159993	-0.0772218	0.248308	0.046303	0.131642	0.083868	0.226207	0.0430277	-0.0330942	0.0451462	0.31885	0.0584165	0.0758688	0.0870341	0.0598765	0.492044	0.163437	0.0333794	0.0362083	0.0488825	0.317297	0.24033	0.0964541	0.0324886	0.192257	0.0968693	0.0133832	0.185335	0.0468023	0.202392	0.207096	0.102204	0.218911	0.329636	0.186244	0.123433	0.057236	0.268884	0.0369089	0.0607074	0.333154	0.140326
cg19301114	0.185825	0.204227	0.121439	0.299524	0.161945	0.354397	0.0896594	0.189636	0.248827	0.33629	0.144946	0.0512472	0.0957789	0.181116	0.192374	0.0754885	0.089893	0.342853	0.00124677	0.152168	0.0930218	0.0137729	0.0957822	0.117914	0.0308317	0.0305304	0.177137	0.302809	0.325945	0.199775	0.124837	0.23601	0.193236	0.0386234	0.220323	0.0565513	0.281111	0.317887	0.211914	0.264921	0.288694	0.187002	0.182729	-0.0647016	0.259396	0.206464	0.180571	0.20096	0.317688
cg23244761	-0.0115743	-0.0121255	0.0515699	0.25412	-0.0507093	0.117328	0.0331733	0.0573285	0.217236	0.0793801	-0.0145711	-0.0228186	0.0440117	0.147498	0.0168864	-0.112171	0.0069016	0.0721062	0.0268985	0.0378056	-0.116799	-0.0085847	0.0272717	0.0311649	-0.0557717	-0.0227274	0.119749	0.121528	0.0692675	0.0653912	0.0251036	0.0572051	0.0202134	-0.0816067	0.0923859	0.0279437	0.123199	0.0557649	0.0456721	0.129403	0.0738261	0.036067	0.0141321	-0.0807548	0.0298317	0.0560497	0.0287985	0.136862	0.0720526
cg26872907	0.0144805	0.0169897	0.0562372	0.256079	-0.030349	0.12459	0.0478117	0.0494466	0.239386	0.0923247	-0.0378085	0.00866542	0.0135027	0.101674	-0.00278149	-0.0577367	0.0161765	0.102304	-0.102383	0.00796914	-0.0353783	-0.00960697	0.082969	0.0680437	0.00959627	-0.00554107	0.173612	0.122484	0.0892447	0.0581624	0.0317216	0.0934008	0.0887338	0.00600675	0.0866683	-0.0557514	0.12658	0.0816996	0.0690474	0.0969991	0.0948813	0.0356614	0.0327608	-0.0858589	0.000426068	0.112049	0.0941432	0.0690391	0.0634962
cg00439981	-0.206713	-0.237169	-0.0564751	-0.169626	-0.349161	-0.344285	-0.0321096	-0.2118	-0.477784	-0.294569	-0.0873713	0.123234	0.0107787	0.100491	-0.0620707	-0.100212	-0.0898169	-0.116242	-0.0712311	-0.0527337	-0.0975976	-0.0512434	0.565611	-0.00546516	0.0373814	-0.0117743	-0.240623	-0.203166	-0.242628	-0.297382	-0.0942619	-0.124608	-0.0471333	-0.13369	-0.075241	-0.119762	-0.201422	-0.219707	-0.268966	-0.280744	-0.174715	-0.223946	-0.214941	0.16854	-0.18961	-0.00388635	0.0490646	0.010793	-0.30243
cg08973950	0.549252	0.592111	0.104269	0.418792	0.499359	0.582349	0.10469	0.456234	0.284693	0.68644	0.0592056	0.193177	0.102692	0.262235	-0.0175229	0.28128	0.0219854	0.576591	-0.0268098	-0.0313578	0.482574	0.055925	0.299102	0.136851	0.0553393	0.0814181	0.261024	0.575	0.625951	0.66747	0.167768	0.397117	0.305475	0.1794	0.155898	0.00450212	0.444718	0.465561	0.502309	0.515356	0.693818	0.482071	0.566841	-0.00588671	0.589303	0.176786	0.193529	0.548976	0.667884
cg12583572	0.0440597	-0.0486704	-0.0968326	-0.0420181	0.000668677	-0.0770375	0.0456575	-0.0134566	0.124597	-0.0758752	-0.0625797	0.00609104	0.000618397	-0.0693541	-0.00201952	0.132678	0.084248	-0.17088	-0.128655	-0.0269162	0.140586	-0.0273275	-0.174566	-0.0649821	0.0475438	0.050134	0.100284	-0.0994476	-0.0703765	-0.0247006	0.0155934	0.0118707	0.0424985	0.101858	-0.130605	-0.0696153	-0.0857832	-0.0157155	-0.0566245	-0.158398	-0.0907041	-0.0243719	-0.0111839	0.0108939	-0.12259	-0.0309226	-0.0245207	-0.225035	-0.0363565
cg03663120	-0.0730166	-0.181598	0.0302857	0.0171475	-0.197034	-0.143101	0.000512106	-0.0455892	0.026967	-0.0758123	-0.0640841	0.0452023	0.118634	0.0778632	0.0141153	-0.155751	-0.0495637	-0.0570483	-0.109392	0.011457	-0.0996175	-0.061742	0.230835	-0.0368313	0.0914802	0.00776807	-0.0363987	-0.156394	-0.142928	-0.107559	0.0959342	0.0475259	0.135552	-0.00447416	0.0443755	-0.0284088	-0.0301831	-0.118794	-0.116468	-0.0211676	-0.0414369	-0.107889	-0.164057	-0.0610388	-0.0626833	0.138422	0.167296	0.0121651	-0.106124
cg16586807	0.0865291	0.116227	0.0403282	0.000156664	0.217818	0.227817	0.064041	0.14509	0.30192	0.173917	-0.0191822	-0.0721132	0.0470037	-0.0325507	0.0463753	0.0089563	0.100507	0.0867772	0.0959991	0.108363	0.127543	-0.0133908	-0.0917417	0.00306611	0.0658818	0.0332176	0.0997584	0.153464	0.141552	0.160834	0.0606232	0.110528	0.0106772	0.133679	0.0478081	0.0818277	0.142886	0.212594	0.152077	0.249912	0.181802	0.0700997	0.136902	-0.124954	0.152194	-0.00440634	-0.00540424	0.0279608	0.166842
cg17768768	0.0564627	0.0576411	-0.035142	-0.0337358	0.140209	0.101409	0.0273688	0.0955872	0.336315	0.0543322	-0.0603927	-0.138473	0.0219918	-0.0739528	0.0162119	0.0139464	0.0790577	-0.05145	-0.00823116	-0.0186111	0.076757	-0.0479957	-0.171781	-0.0204178	0.00523177	-0.0281981	0.0870484	0.00861063	0.011476	0.0736587	0.0963502	0.0378328	0.106439	0.033623	0.0202348	0.0108299	0.0270187	0.0556368	0.0865257	0.131464	0.0645385	-0.0140567	0.0657173	-0.124346	0.0385145	0.0106642	-0.0147631	-0.0521052	0.068319
cg20641531	-0.0764693	-0.100664	0.132466	0.111471	-0.05778	0.0676754	0.0366174	-0.0203725	-0.0119658	0.0125769	-0.035979	-0.0161882	0.0798961	0.127371	0.00855452	-0.187223	-0.0162202	0.175077	0.0527905	0.0325686	-0.157046	0.0289202	0.25319	0.0531993	0.0433212	0.0594648	-0.0562742	0.124927	0.12572	-0.0761857	-0.0351379	0.048981	-0.114812	-0.0505457	0.140955	-0.0168413	0.13452	0.0548747	-0.00822406	0.130101	0.103338	0.0143014	-0.0868855	-0.0480455	0.0841411	-0.0304035	0.011195	0.205125	-0.0622972
cg26959945	0.0783534	0.152357	0.167485	0.216828	0.211167	0.325677	0.0276491	0.200084	0.300404	0.308179	-0.027507	-0.017262	0.105473	0.103992	0.0687587	-0.107571	0.0232938	0.303746	0.136437	0.0794185	0.0258687	0.0269285	0.0922066	0.177985	-0.00852043	0.0799453	0.102594	0.27847	0.237264	0.125988	0.045878	0.185622	0.092671	0.00354691	0.247487	0.0992399	0.208993	0.204556	0.24256	0.371009	0.385481	0.127038	0.179532	-0.0691358	0.259126	0.046974	0.00569731	0.279423	0.208798
cg23302989	-0.151248	-0.16282	-0.0443135	-0.146945	-0.283844	-0.239216	-0.064556	-0.145285	-0.431368	-0.206056	-0.0376022	0.0783128	-0.0335862	0.106704	-0.0733271	-0.0630543	-0.0897729	-0.0208197	-0.0344636	-0.0508848	-0.056315	-0.0196742	0.6119	-0.017569	0.0403499	-0.00942144	-0.237413	-0.0890326	-0.132206	-0.251421	-0.0820372	-0.0693308	-0.016917	-0.0771967	-0.0646612	-0.104692	-0.125594	-0.131484	-0.210631	-0.195818	-0.100512	-0.143537	-0.157472	0.168405	-0.0729518	-0.00776485	0.0489911	0.081566	-0.218666
cg12431517	-0.120942	-0.199665	-0.0130313	-0.0178859	-0.277712	-0.198886	-0.0529711	-0.163905	-0.281245	-0.17188	-0.0146953	0.106051	0.0220224	0.144507	-0.0124174	-0.150755	0.025286	0.0157481	0.0167512	0.0179838	-0.132005	-0.00824444	0.458611	0.0348533	0.0273894	-0.0319968	-0.102551	-0.0328379	-0.133443	-0.171055	-0.143786	-0.0448089	-0.0169064	-0.0710905	0.0528259	-0.0546316	-0.0124254	-0.109513	-0.257649	-0.108178	-0.090191	-0.0937842	-0.180453	0.0876322	-0.0652762	0.0228653	0.0694839	0.0887534	-0.219879
cg22938901	-0.182651	-0.188579	0.0454843	-0.10645	-0.131835	-0.0918184	0.0471431	-0.0563744	0.00917575	-0.0673357	-0.0769445	-0.0107534	0.0855015	0.0658253	0.0345568	-0.194146	-0.0350067	-0.0580085	0.0340718	0.0199336	-0.192566	0.0485304	0.256489	0.112051	0.0662098	-0.0181495	-0.0720145	-0.0817387	-0.128241	-0.191322	0.0642536	-0.0165604	-0.0700114	-0.151423	0.19636	0.0375686	-0.0110008	-0.075832	-0.0610608	0.0836299	0.0458549	-0.0403301	-0.151072	-0.00414672	0.0123706	0.0238085	0.0292948	0.145387	-0.195072
cg21762695	-0.115443	-0.171297	-0.00347199	-0.152473	-0.274617	-0.281885	0.0178102	-0.149266	-0.471584	-0.217061	-0.0353524	0.148957	-0.0212134	0.134397	-0.0629718	-0.0379766	-0.0712642	-0.0701078	-0.050623	-0.0366335	-0.0749249	0.011942	0.612132	-0.0184256	0.0278989	0.0429593	-0.190176	-0.13352	-0.177069	-0.238226	-0.071527	-0.089341	-0.0424709	-0.111783	-0.0525848	-0.123405	-0.105535	-0.161304	-0.197904	-0.264896	-0.123189	-0.141166	-0.107948	0.191846	-0.11778	-0.0193731	0.041159	0.0512997	-0.245203
cg22379472	0.584211	0.642613	0.138534	0.429215	0.58264	0.685892	0.127247	0.507047	0.379847	0.761518	0.10932	0.0964183	0.0641104	0.164337	0.0489055	0.344976	0.0907008	0.582969	0.0919647	0.0528483	0.490764	0.0724228	0.110692	0.103797	0.0209728	0.0158076	0.254843	0.626095	0.660177	0.695658	0.182254	0.402777	0.306141	0.205923	0.171058	0.038598	0.462659	0.513105	0.578194	0.592918	0.731356	0.462118	0.574556	-0.00467734	0.66984	0.0957381	0.0804948	0.4718	0.710667
cg21828319	0.03592	0.125827	0.102623	0.0748861	0.136891	0.175355	0.0185279	0.141539	0.478784	0.113162	0.0189517	0.0694786	-0.00628141	-0.0813954	0.00887488	-0.0693642	0.0872102	0.0911317	-0.0272341	-0.0063073	0.0315582	-0.0828778	-0.319889	0.113094	-0.0283492	0.0462864	0.250999	0.061048	0.0788177	0.17343	0.103805	0.0471229	0.0622965	0.10007	0.0135856	0.0757255	0.0620643	0.0899431	0.154732	0.0808769	0.0417453	0.0780169	0.095022	-0.0350479	0.0421015	0.0741474	0.0669903	0.0392627	0.144898
cg18735089	0.0676537	0.0972196	0.152287	-0.00161564	0.204994	0.221067	0.175297	0.147814	0.237066	0.170157	0.0227247	-0.063473	0.152771	0.0231204	0.137943	-0.0554737	0.0373591	0.116573	0.0425962	0.0636031	-0.0410387	0.178346	-0.553375	0.0203813	0.0222193	0.0432952	0.171775	0.082108	0.0690011	0.106642	0.14735	0.144876	-0.0400537	0.0288811	0.230882	0.145539	0.174888	0.111739	0.170655	0.254479	0.146642	0.144393	0.0851918	-0.195391	0.0948793	0.0543417	0.000706418	0.0585669	0.137016
cg25235205	0.137788	0.120652	0.0745915	0.0513058	0.213435	0.187621	0.173981	0.166258	0.248504	0.161572	0.0359815	-0.0644375	0.133916	0.0415226	0.13854	0.0326374	0.0238912	0.102526	-0.127192	0.0645956	0.0716596	0.128196	-0.477052	0.015578	0.0279325	0.021067	0.188628	0.0692217	0.0889998	0.187817	0.167009	0.171433	0.0155821	0.13901	0.175911	0.100497	0.183439	0.13515	0.126499	0.206208	0.111424	0.150186	0.115859	-0.197985	0.0840797	0.0770513	0.0173186	0.0905832	0.179558
cg17442155	-0.173013	-0.207143	-0.0588142	-0.182757	-0.287953	-0.311004	-0.0396572	-0.175377	-0.514733	-0.249241	-0.034447	0.0782953	-0.0163368	0.109328	-0.0644299	-0.0819589	-0.0405352	-0.0984598	-0.0524508	-0.0420071	-0.100962	-0.0111164	0.594236	-0.0117987	0.0359513	-0.00829718	-0.219055	-0.171882	-0.189655	-0.273842	-0.0922493	-0.129919	-0.0745035	-0.122078	-0.0578417	-0.101536	-0.172045	-0.200541	-0.237448	-0.258409	-0.145197	-0.174681	-0.184293	0.151051	-0.142079	0.00479584	0.0633238	0.0275259	-0.277851
cg14203426	0.62004	0.633087	0.155417	0.459502	0.579233	0.696421	0.137737	0.530564	0.417487	0.778252	0.124021	0.0873756	0.0840639	0.221694	0.0190071	0.345732	0.0705779	0.62363	0.0694228	0.0103779	0.509457	0.129537	0.105887	0.075957	-0.0162098	0.0449204	0.281863	0.642164	0.662033	0.699705	0.189551	0.404999	0.312569	0.18063	0.17127	0.0539358	0.53552	0.521521	0.573069	0.592328	0.754462	0.500693	0.596097	0.0130175	0.656018	0.121276	0.103946	0.489708	0.748197
cg05816398	0.0318109	0.0425034	0.0587233	-4.83585e-05	0.182803	0.223469	0.105587	0.174383	0.32931	0.193469	-0.0435101	-0.122225	0.0806948	-0.0558085	0.103437	-0.0682451	0.0278974	0.0976643	0.0951679	0.105493	-0.0239458	0.0711659	-0.208389	0.000470709	-0.0249813	0.0213427	0.107357	0.145377	0.116628	0.0782779	0.106669	0.0973694	0.0409085	0.0429856	0.177084	0.154436	0.155631	0.133595	0.119941	0.309895	0.208626	0.0853952	0.0459032	-0.16171	0.143809	0.0239892	-0.0301235	0.0788704	0.113359
cg13969327	0.464829	0.529618	0.163838	0.350237	0.474633	0.618424	0.100661	0.468446	0.305925	0.714833	0.0409087	0.0836217	0.123168	0.20891	0.0042629	0.25272	0.0246219	0.605465	0.0861535	0.0295731	0.430512	0.0965421	0.292963	0.141461	0.0342153	0.0259021	0.270423	0.599732	0.57945	0.593739	0.217935	0.406505	0.282739	0.150771	0.244731	0.0488275	0.460862	0.515133	0.48502	0.614773	0.722373	0.413388	0.500218	0.039332	0.632103	0.172368	0.133459	0.502477	0.629443
cg09342997	-0.165937	-0.18316	0.00343034	-0.18059	-0.284753	-0.280216	-0.0148118	-0.149027	-0.480232	-0.227649	-0.0276074	0.140139	0.0461605	0.132694	-0.00941716	-0.0798943	-0.0108391	-0.0433816	-0.0277502	0.0140539	-0.110186	0.0518325	0.576014	0.0504751	0.0907131	0.0731374	-0.167491	-0.122567	-0.177002	-0.271588	-0.0780836	-0.103226	-0.0582765	-0.0968793	-0.0422318	-0.0563313	-0.150533	-0.146433	-0.217153	-0.219706	-0.119909	-0.16032	-0.169625	0.203838	-0.104346	0.00449786	0.0622012	0.0397372	-0.257552
cg11058932	-0.0355754	-0.0772132	-0.0187583	-0.0151547	-0.178785	-0.206804	0.000128135	-0.0875914	-0.287174	-0.119082	-0.0712173	0.0762689	0.0443642	0.172257	-0.0859902	-0.0615155	-0.103748	0.04942	-0.0691873	-0.0540985	-0.0656564	-0.0230036	0.587008	0.00681141	0.0598706	0.00571089	-0.12039	-0.0568098	-0.0976445	-0.127695	-0.0221953	0.0134002	0.0273833	-0.0927319	-0.0204161	-0.166596	-0.0083784	-0.112379	-0.140237	-0.124241	-0.0236973	-0.100937	-0.0343187	0.223697	-0.0515107	0.0373098	0.0655232	0.0940028	-0.136449
cg20667964	0.589012	0.587309	0.0800184	0.434261	0.555376	0.651693	0.120717	0.513516	0.398774	0.797681	0.0562975	0.0424398	0.109481	0.171318	0.00574403	0.355158	0.0474865	0.569295	0.0441863	0.00335868	0.539085	0.0503907	0.0757325	0.0812546	0.0114401	-0.0151438	0.302248	0.608082	0.635237	0.669904	0.225677	0.464957	0.321978	0.227892	0.169273	0.0588024	0.462656	0.513389	0.578182	0.598441	0.738621	0.502444	0.582189	-0.00712531	0.629111	0.0887249	0.0721784	0.445225	0.726891
cg12973904	0.57363	0.602495	0.156825	0.426527	0.58532	0.697455	0.122313	0.518518	0.453736	0.774157	0.131379	0.0454612	0.106392	0.195249	0.0519943	0.265521	0.0691868	0.622703	0.100746	0.0429424	0.475119	0.0928403	0.0802427	0.120543	0.0314772	0.0416256	0.305476	0.628846	0.618999	0.666788	0.186554	0.417105	0.298291	0.194719	0.261039	0.0821797	0.529686	0.520527	0.561715	0.598348	0.723421	0.469336	0.590216	0.0142235	0.645865	0.131852	0.115341	0.489252	0.729367
cg09016797	0.150064	0.125957	0.0549276	0.0544806	0.227638	0.184194	0.154336	0.138834	0.209668	0.138366	0.0939483	-0.0193172	0.14419	0.0190419	0.142855	0.0194641	0.0860415	0.0442372	0.0235876	0.0784059	0.0892127	0.111734	-0.537214	0.0568961	0.047559	0.0510073	0.212676	0.0733527	0.069848	0.140594	0.123121	0.0933856	0.00905718	0.0731103	0.167696	0.13806	0.138443	0.103804	0.143503	0.125048	0.115384	0.155703	0.119021	-0.150941	0.0540503	-0.00135114	-0.0357231	-0.0128697	0.177638
cg21459713	0.0589116	0.0746209	-0.0721469	0.244063	0.050046	0.0464357	-0.0265789	0.00285864	0.167016	0.0380362	-0.161945	-0.0386096	-0.154836	0.0561081	-0.20993	0.0623719	-0.127074	0.0496744	-0.125728	-0.184544	-0.0128174	-0.027912	0.0892951	-0.0988422	-0.0253778	0.03388	-0.0260932	0.0771234	0.144083	0.0551353	0.0423626	0.101135	0.014586	0.0586845	-0.0972489	-0.137802	0.118178	0.0638931	0.115426	0.0260158	0.0435656	0.0982414	0.050787	-0.107779	0.00300496	0.0822057	0.0570681	0.00644611	0.0646789
cg20713968	0.534828	0.549819	0.174726	0.39016	0.493044	0.703436	0.161073	0.538988	0.41954	0.804414	0.185463	0.12212	0.180808	0.247085	0.120389	0.267951	0.0769587	0.664326	0.11594	0.129248	0.436428	0.13994	0.163851	0.162477	0.0244354	0.0702802	0.314436	0.652428	0.633956	0.652914	0.233077	0.414844	0.300837	0.219087	0.306811	0.108289	0.511474	0.55057	0.523833	0.663646	0.75085	0.459642	0.513804	-0.034425	0.693839	0.131008	0.102785	0.523723	0.70872
cg10414350	0.0921552	0.104458	0.0904927	0.0100702	0.259004	0.208498	0.151385	0.125852	0.277159	0.179786	0.126455	-0.0217417	0.0554599	-0.00706197	0.107723	0.0412162	-0.00949527	0.0839347	0.0573536	0.0566156	0.00500898	0.115921	-0.560759	0.0408034	0.0385583	0.0843662	0.158795	0.151999	0.0904833	0.133131	0.0360486	0.114238	-0.0430411	0.072148	0.173176	0.13908	0.187334	0.177684	0.150123	0.180979	0.108236	0.141987	0.0876447	-0.206772	0.0916366	0.0493403	0.00566718	0.0548253	0.165832
cg22826986	0.332553	0.349775	0.133224	0.227635	0.438502	0.513585	0.164725	0.359635	0.496924	0.493925	0.0082396	-0.117935	0.105086	0.02846	0.0622205	0.108519	0.0809467	0.355105	0.0869679	0.0745981	0.255197	0.0822227	-0.11397	0.0505544	0.0704838	0.00550503	0.218682	0.429495	0.376396	0.401946	0.166973	0.317744	0.18147	0.107549	0.209668	0.114032	0.372733	0.339375	0.340241	0.493536	0.474881	0.324474	0.319389	-0.109243	0.409986	0.0889208	0.0659766	0.291986	0.484542
cg03860768	0.308345	0.316727	0.0509942	0.215881	0.389942	0.423634	0.0607582	0.251085	0.380225	0.424161	0.0271006	-0.0884664	0.090813	-0.0214741	0.0730513	0.177659	0.113982	0.296608	0.0359383	0.0972011	0.337294	0.0407606	-0.0948744	0.0852051	0.07321	0.0554277	0.162509	0.334552	0.366403	0.341074	0.121238	0.239449	0.162824	0.172585	0.129302	0.109293	0.240425	0.381659	0.284028	0.390587	0.368145	0.225507	0.311925	-0.131956	0.352641	-0.0584051	-0.0611001	0.158071	0.400404
cg27510066	-0.064321	-0.0671724	0.0274825	-0.106221	-0.168277	-0.133968	-0.0270857	-0.0460607	-0.407725	-0.0935168	0.0157769	0.140411	0.0164031	0.156594	-0.0153568	-0.0391316	0.00921171	0.0632872	0.0155001	-0.00889769	0.0146873	0.0436181	0.615805	0.082025	0.0340917	0.0405073	-0.174913	-0.00328526	-0.013765	-0.14576	-0.065062	-0.0226869	0.00257323	-0.075543	0.0245733	-0.0140067	-0.0421619	-0.0529216	-0.123487	-0.104983	0.00286708	-0.0634674	-0.0551927	0.159326	0.0291294	0.0223547	0.0746669	0.124323	-0.124309
cg19694519	0.0209898	0.0140648	0.0209247	-0.0457963	0.109675	0.0846394	0.13257	0.0359705	0.171368	0.0229455	0.00951929	-0.0684194	0.114037	-0.00770805	0.130627	-0.0373955	0.0494233	-0.0468053	-0.000885525	0.0981709	-0.0628462	0.0875162	-0.608861	0.0303433	0.0226289	0.0104581	0.147998	-0.029525	-0.0330333	0.0043393	0.0897606	0.035732	-0.0933201	0.0626461	0.147697	0.0902834	0.0637956	0.0653689	0.0645272	0.0791252	-0.0148383	0.0604538	0.00445645	-0.129344	-0.0320027	0.0146549	-0.0396753	-0.0528425	0.0211493
cg17048073	0.0636055	0.0512032	-0.074649	-0.0157912	0.198359	0.13646	0.0353994	0.0836756	0.18636	0.111099	0.0412638	-0.171941	0.0517679	-0.0306447	0.0394474	0.0557005	-0.0168145	0.0185309	0.0307855	0.0677897	0.0402923	0.0403556	-0.487172	-0.018612	0.0247879	-0.0595171	0.130705	0.0911967	0.0778087	0.046014	0.0978063	0.0529453	-0.0293132	0.0981999	0.0566328	0.167425	0.070181	0.114503	0.0693144	0.155176	0.0655925	0.0910812	0.0149819	-0.187556	0.0419006	0.0174112	-0.0749561	0.00619876	0.108347
cg16193207	0.0326145	-0.0199061	0.132887	-0.0501399	0.132425	0.129465	0.156622	0.0617111	0.188559	0.064135	-0.0145625	-0.0441103	0.106101	0.0439336	0.147244	-0.0727252	0.0430779	0.0174115	0.0212207	0.0540258	-0.10132	0.0931875	-0.532114	0.00407512	0.0580205	0.0581296	0.144547	0.0191118	-0.0199489	0.0741966	0.114995	0.0504382	-0.0550235	-8.6578e-05	0.193689	0.130032	0.114742	0.0564681	0.0832062	0.152678	0.0269819	0.0832112	0.00909605	-0.164455	-0.00883265	0.0385694	-0.00534749	0.0282152	0.0832114
cg02324835	0.0304805	-0.0228197	0.0227238	-0.0428278	0.0576179	0.0280018	0.12557	0.0764734	0.176574	-0.0426331	0.0334045	-0.0502848	0.0984122	0.0259827	0.072653	-0.0354643	-0.0482873	-0.075396	-0.127933	0.0155127	-0.0552057	0.0355488	-0.515307	0.00158789	0.0303795	0.00514846	0.16915	-0.082365	-0.0476745	0.0098454	0.122929	0.0699987	-0.0620453	0.0193309	0.0732934	0.046227	0.110047	0.00136701	0.0136987	-0.00359329	-0.0639084	0.0449663	0.0190631	-0.148707	-0.11575	0.0384242	-0.00320088	-0.0176647	0.0168359
cg11531557	0.184412	0.141953	0.0693655	0.0390288	0.185956	0.214487	0.151433	0.207228	0.207538	0.143211	0.0977695	0.0125934	0.0884538	0.0837592	0.163823	-0.0341194	0.0622685	0.104349	0.0890846	0.0595794	0.0197627	0.112196	-0.423452	0.0739164	-0.00648207	-0.00993241	0.157469	0.10751	0.150056	0.154234	0.0435972	0.0816476	0.0644402	0.0191321	0.122443	0.126373	0.174206	0.0549423	0.184869	0.192755	0.120656	0.174295	0.156601	-0.0841195	0.11304	0.00389878	-0.0215524	0.113526	0.194043
cg07023317	-0.0278573	-0.0189555	0.0189104	0.114347	-0.0783091	-0.00522319	-0.0655964	-0.00969314	-0.162052	0.0323076	0.0224655	0.0675946	-0.0421729	0.129792	-0.0220401	0.0321398	-0.0503461	0.135868	0.0188538	-0.044155	0.013417	0.00597681	0.400159	0.0845383	0.00717672	0.0120477	-0.0320015	0.0738005	0.0832384	-0.043832	-0.0168773	-0.0100148	0.0495016	-0.0430427	0.00855327	-0.00725437	0.0668703	0.0545938	-0.0808637	-0.00640531	0.0614924	-0.0258794	-0.0450737	0.0844021	0.06569	0.04856	0.0251266	0.1067	-0.0102673
cg25596405	0.0447028	0.0691918	0.0736616	0.155714	-0.00121904	0.0897941	0.0339834	0.0619553	-0.0284858	0.171189	-0.0588279	0.0678062	0.0374967	0.238181	-0.0436117	-0.0484399	0.0189738	0.292611	-0.0407672	-0.00658885	0.00398296	0.0743819	0.48723	0.130485	0.0221226	0.0320445	-0.00315501	0.166085	0.214151	0.0844556	0.0729097	0.175837	0.0496458	-0.0166692	0.180292	-0.124556	0.198925	0.096647	0.0811709	0.129851	0.210688	0.076234	0.0903707	0.0144302	0.199056	0.0932039	0.0823243	0.290086	0.032072
cg09322573	0.0583955	0.0879274	0.133653	0.205483	0.0520929	0.256105	0.0227364	0.136994	0.0651786	0.230261	0.0209383	0.123232	0.10731	0.170893	0.0304479	-0.076425	0.0044634	0.32875	0.0838968	0.119704	-0.0536363	0.106035	0.352668	0.153554	0.0339355	0.0658275	0.0670775	0.2408	0.24178	0.10957	0.0482706	0.203527	0.029022	-0.0122434	0.301261	0.0382403	0.236001	0.218161	0.1243	0.310112	0.295308	0.131703	0.111271	-0.0309499	0.310849	0.0644923	0.0831	0.339043	0.106567
cg17779658	0.0297954	-0.00386665	0.00503295	-0.0219712	-0.0397416	0.032896	-0.0141288	0.0704593	-0.142694	0.109963	-0.0184578	0.0585406	0.00217718	-0.00233567	-0.0216682	0.144751	-0.0576448	0.0668448	0.0360025	-0.056464	0.0803907	-0.0481601	0.36523	-0.0100164	0.0757394	0.0272573	-0.016142	0.133642	0.126454	-0.064739	-0.119052	-0.0245189	0.0732377	0.0483749	-0.0480958	-0.11581	-0.0194066	0.0767735	0.00867296	0.00373217	0.149321	0.00474935	0.0121548	0.176316	0.134246	0.00474435	0.0424639	0.0573868	0.0245532
cg11251498	0.3536	0.42486	0.210126	0.342527	0.411232	0.549137	0.0307758	0.429984	0.588226	0.525247	0.12935	0.0785086	0.0124678	0.0956874	0.0868338	0.14554	0.15711	0.466639	0.102723	0.0896837	0.212261	0.0334962	-0.11214	0.216578	0.013551	0.0399441	0.342046	0.468711	0.498816	0.451411	0.188779	0.322411	0.181211	0.157528	0.183983	0.1308	0.364723	0.438523	0.443301	0.440822	0.478594	0.360449	0.396341	-0.0133739	0.47973	0.110445	0.0986275	0.397777	0.51311
cg11774624	0.112446	0.0615442	-0.0873273	0.0534221	0.125658	0.193441	0.0524351	0.0674918	0.343729	0.102819	0.0056896	-0.0850448	-0.0242355	-0.0323678	0.0232624	0.0348636	0.0569394	0.00547866	0.0274156	0.0227018	0.104394	0.0139608	-0.166926	-0.00214373	0.110204	-0.0244797	0.14866	0.0981674	0.0613844	0.072833	0.0520746	0.035505	0.110437	0.0718169	0.0225292	0.00138202	0.0856519	0.117867	0.102103	0.165812	0.10244	0.114506	0.0566701	-0.130879	0.0948279	0.0326648	0.0619663	0.010857	0.11564
cg17052552	0.513392	0.541098	0.073254	0.372034	0.418505	0.563758	0.204126	0.464967	0.285521	0.629847	0.175515	0.222189	0.15341	0.163207	0.147796	0.489179	0.188172	0.482849	-0.18395	0.0970358	0.661456	0.0809988	0.164068	0.0989513	0.0403833	0.0696411	0.332029	0.498721	0.535593	0.590302	0.268464	0.448425	0.358242	0.327884	0.0923286	0.106246	0.344475	0.529489	0.446647	0.415652	0.544342	0.408783	0.522894	-0.0529455	0.561927	0.190785	0.180632	0.287268	0.656665
cg23146741	0.0696289	0.0319793	0.184093	0.229341	0.0212083	0.197873	0.0523852	0.0250943	0.100233	0.185341	-0.0616963	-0.00460354	0.0429485	0.104156	0.00890929	-0.0998267	0.0252457	0.221531	0.055839	0.0267446	-0.09129	0.0518627	0.166512	0.0415361	-0.0699097	0.011595	0.0646733	0.196551	0.162771	0.162374	0.0764857	0.0827405	0.00739108	0.0146508	0.189961	0.0216505	0.225161	0.0864638	0.0296407	0.213928	0.181253	0.131764	0.0670472	-0.0559068	0.166288	0.0289984	0.00814606	0.156488	0.0931759
cg18066690	0.220044	0.225303	0.108501	0.36374	0.18813	0.368484	0.0798085	0.17794	0.198831	0.340403	0.0462073	0.05585	0.0962829	0.0805646	0.0167407	0.132678	0.0200181	0.279423	-0.055956	0.0209053	0.19359	0.0596306	0.0852316	0.0718289	-0.0189797	0.0935171	0.221869	0.34967	0.304946	0.278479	0.0798652	0.22575	0.0865138	0.127184	0.0825442	-0.0451375	0.285788	0.231224	0.205703	0.217749	0.332938	0.234254	0.227532	-0.0432304	0.263284	0.0467216	0.010304	0.185479	0.261324
cg26275360	0.25444	0.374911	0.140971	0.244613	0.375498	0.470321	0.0401248	0.345011	0.565745	0.469811	0.144274	0.0473632	-0.0131799	-0.0113099	0.0316211	0.153781	0.133527	0.350037	0.0404802	0.0354002	0.25693	0.0253018	-0.180953	0.193429	0.0214054	0.0289872	0.312273	0.379698	0.409479	0.400378	0.136802	0.216071	0.123882	0.194141	0.151823	0.120699	0.257126	0.385506	0.431556	0.342323	0.346652	0.266881	0.306601	-0.0706968	0.393961	0.0787684	0.0484325	0.242702	0.437514
cg23144445	-0.0700358	-0.122813	-0.0828688	-0.0564687	-0.182471	-0.164233	-0.0584776	-0.123163	-0.268846	-0.136355	-0.0790925	0.0323583	0.0679294	0.151444	-0.0420976	-0.0544915	-0.0975798	-0.00971431	-0.0126031	-0.0862884	-0.172325	-0.0673149	0.435189	-0.00163371	-0.0145097	-0.000297503	-0.173436	-0.0744272	-0.0574713	-0.065931	-0.116466	-0.0237799	-0.0437976	-0.115981	0.0284056	-0.0864631	0.0135155	-0.131055	-0.161358	-0.0960416	-0.0726526	-0.0554116	-0.0811225	0.0401315	-0.118123	0.0403989	0.0993627	0.106734	-0.128349
cg25874782	0.0600555	0.0579797	-0.0635639	0.0397013	-0.0236442	-0.012237	-0.147202	0.0959495	-0.150828	0.0366928	-0.00470617	0.0755362	-0.0629846	0.131435	-0.0326372	0.0404514	-0.0115011	0.104089	-0.00295403	-0.0321346	0.107705	0.0106554	0.61036	0.00341207	0.00322184	-0.0149935	-0.0857329	0.105147	0.128084	0.0388439	-0.00280825	0.04326	0.131239	-0.0338684	-0.0624886	-0.0936151	0.0207973	0.0144286	0.0172317	-0.0353184	0.141436	0.0134127	0.0698389	0.241051	0.127873	0.0193186	0.0684865	0.179411	0.0906791
cg04173396	0.0503658	-0.0326676	-0.17357	-0.0109999	-0.118948	-0.121137	-0.0406616	-0.0908198	-0.43124	-0.0554214	-0.0475292	0.0505759	-0.00106922	0.130722	-0.0392337	0.164461	-0.078478	-0.0664312	-0.0175097	-0.0587999	0.125251	-0.0405401	0.46276	-0.135029	0.00317587	-0.0607565	-0.160428	0.0257461	-0.0103555	-0.114844	-0.0830232	0.00363777	0.000119553	-0.0435563	-0.127636	-0.151686	-0.073987	-0.0665642	-0.123676	-0.152731	-0.020895	-0.00898167	-0.0214577	0.120498	-0.0135076	-0.034728	-0.00994819	-0.0583327	-0.0522926
cg14783123	0.537991	0.569804	0.116021	0.394055	0.534643	0.61259	0.134982	0.522337	0.364365	0.771242	0.167261	0.1429	0.0991755	0.123915	0.0747487	0.387322	0.123571	0.525582	-0.0341824	0.0428286	0.597672	0.0855851	0.130744	0.109952	0.0371209	0.0367613	0.304603	0.611446	0.622196	0.615537	0.176739	0.491062	0.344124	0.283455	0.192405	0.0439656	0.419711	0.583426	0.504703	0.522388	0.698819	0.453187	0.542489	-0.0603286	0.632904	0.112105	0.101192	0.411758	0.67555
cg18250453	0.0544472	0.0709957	0.0593139	-0.0639783	0.146808	0.15081	0.0422005	0.120724	0.305259	0.147314	-0.0326896	-0.0899716	0.109208	-0.122262	0.0741707	0.00554552	0.137475	0.0510724	0.00595158	0.0624916	0.109811	-0.0159236	-0.133434	0.0699087	0.0828155	0.0333951	0.112579	0.0619951	0.0941428	0.125302	0.129517	0.0847214	0.108112	0.198399	0.0479349	0.12232	-0.00494328	0.166447	0.115368	0.214814	0.130742	-0.0557451	0.0471961	-0.0554827	0.144448	0.057297	0.0551938	-0.059601	0.127246
cg23338668	-0.114114	-0.123509	-0.0369688	-0.149579	-0.235441	-0.223661	-0.0434035	-0.100122	-0.448447	-0.19433	-0.0160746	0.0972063	-0.018129	0.156184	-0.0552376	-0.0445774	-0.0269251	0.00247698	-0.0240175	-0.0514492	-0.0557412	-0.0104012	0.57502	0.00274275	0.0650032	-0.00617049	-0.199507	-0.0707371	-0.105148	-0.193002	-0.0753859	-0.0385506	-0.0115996	-0.090069	-0.0320154	-0.0747856	-0.0719097	-0.128148	-0.169366	-0.159742	-0.0730319	-0.0893665	-0.11319	0.182847	-0.0565436	0.0317841	0.0915726	0.125292	-0.175715
cg01232717	-0.191849	-0.22754	-0.0956448	-0.189458	-0.315819	-0.331954	-0.0613433	-0.174397	-0.485765	-0.302023	-0.0342746	0.12066	-0.0230312	0.0830099	-0.0421268	-0.0570882	-0.0317921	-0.142864	-0.105342	-0.045344	-0.080584	0.00668572	0.536309	-0.0526869	0.0473896	0.00920612	-0.187891	-0.170283	-0.236903	-0.276029	-0.0807945	-0.132927	-0.0691112	-0.0444087	-0.121546	-0.0974959	-0.185739	-0.176133	-0.241432	-0.292146	-0.173889	-0.227554	-0.188954	0.172112	-0.173504	-0.00708496	0.0433018	-0.0349487	-0.296652
cg10558233	0.216494	0.204077	0.00988043	0.315177	0.123464	0.267238	0.0261851	0.042592	0.162924	0.28584	-0.025319	0.0777426	-0.0220829	0.0353427	-0.0564855	0.106345	0.00170373	0.236664	-0.0271415	0.0415611	0.128792	0.0577781	0.0484547	0.0115556	-0.0281764	0.0318713	0.147642	0.266423	0.290352	0.202777	0.0537922	0.20557	0.0638951	0.0728468	0.0384299	-0.101601	0.187205	0.217176	0.142301	0.133929	0.243855	0.21167	0.165491	-0.038174	0.225972	0.0369756	0.0124814	0.120014	0.253411
cg20987610	0.358037	0.400311	0.12578	0.312461	0.37728	0.471725	0.0248954	0.376847	0.605745	0.501253	0.11522	0.0589325	-0.0465728	0.0539374	-0.0343892	0.187479	0.112186	0.342153	0.0435199	0.0139825	0.306455	0.00052965	-0.186556	0.13051	-0.0249692	0.000143473	0.35549	0.407119	0.407278	0.455946	0.134699	0.226455	0.166775	0.185049	0.0652988	0.0532683	0.298408	0.405323	0.429217	0.334837	0.417474	0.331155	0.365974	-0.0181988	0.398862	0.0911035	0.0541615	0.283862	0.470401
cg14537031	0.127159	0.204218	0.140366	0.0292173	0.330566	0.332769	0.104678	0.16895	0.323906	0.293666	0.130506	-0.0464233	0.0454511	-0.014971	0.104758	0.084502	0.0226688	0.163978	0.175937	0.04278	0.0194692	0.105702	-0.503912	0.108081	0.000286187	0.0157567	0.153227	0.271046	0.227407	0.184823	0.0773104	0.162276	-0.0544727	0.0154275	0.214399	0.138492	0.229245	0.2106	0.22723	0.322632	0.253277	0.178768	0.120212	-0.170219	0.199792	0.0319834	-0.0109549	0.155708	0.246434
cg05925503	0.585396	0.591226	0.171683	0.458263	0.604629	0.740409	0.126505	0.574205	0.44914	0.771566	0.150287	0.103725	0.0975763	0.219987	0.053408	0.26641	0.0862783	0.659898	0.123152	0.0887724	0.486837	0.124934	0.120596	0.137965	0.0238539	0.0757987	0.284621	0.696043	0.703438	0.647744	0.209827	0.460998	0.32421	0.216068	0.226786	0.110097	0.573684	0.563745	0.599614	0.662455	0.771865	0.522287	0.552091	-0.0396996	0.704263	0.142524	0.122448	0.52377	0.72628
cg23629187	0.0616269	0.028529	0.0398151	0.00252765	0.120657	0.069212	0.14733	0.0299329	0.22405	0.075513	-0.0314937	-0.0494709	0.117432	0.00427507	0.0764465	-0.0397187	0.0235597	-0.0361736	-0.0638018	0.0296561	-0.0187304	0.105955	-0.542734	-0.00465634	0.0678529	0.0542426	0.212853	0.00452022	-0.0547822	0.0612286	0.119664	0.0615788	-0.0871069	0.0608425	0.0749849	0.0514697	0.0774445	0.0358524	0.0933661	0.0672389	0.0123862	0.0952619	0.0520759	-0.15539	-0.0359528	0.0142549	-0.0170767	-0.0284908	0.0688741
cg15235922	0.300604	0.282823	0.0656292	0.18715	0.36281	0.413292	0.0963869	0.378626	0.456657	0.408842	-0.0248793	-0.0545673	0.097521	0.079572	0.0277851	0.0719563	0.0654687	0.335363	0.0439161	0.0369143	0.28793	0.0821706	0.0686023	0.0708583	0.0338031	0.0321925	0.191525	0.304496	0.310113	0.29372	0.20045	0.276751	0.167777	0.0839281	0.154955	0.0294509	0.325096	0.273133	0.31235	0.417175	0.454828	0.248145	0.282439	-0.0473347	0.377937	0.0785135	0.0472102	0.240199	0.397826
cg19696012	0.247798	0.337658	0.111557	0.194271	0.361793	0.423661	0.00826825	0.320555	0.551417	0.400994	0.0753943	0.0205862	-0.0556171	-0.0156726	0.0209594	0.0897195	0.0641674	0.313628	0.109965	0.00537243	0.155379	-0.0315945	-0.290276	0.170156	-0.0318523	-0.0272297	0.278769	0.321773	0.342236	0.328213	0.0818562	0.160859	0.12184	0.163292	0.12042	0.0544224	0.265073	0.315823	0.396154	0.306733	0.328626	0.278921	0.322091	0.00597248	0.330991	0.0632704	0.036601	0.262924	0.382593
cg23896695	0.129593	0.135261	0.0772178	0.0401559	0.22355	0.233013	0.183807	0.158125	0.2019	0.209612	0.0421985	-0.0371751	0.200321	0.0491715	0.139816	0.03748	0.02342	0.0983176	-0.034864	0.0571559	0.0605747	0.163493	-0.480118	0.0623541	0.0642783	0.0712351	0.209046	0.118019	0.113953	0.13689	0.153686	0.146382	-0.0500467	0.0963169	0.203089	0.130066	0.179676	0.157591	0.149635	0.233267	0.193463	0.157343	0.109395	-0.163925	0.133112	0.0588896	0.000897324	0.0423997	0.151571
cg22353369	0.618239	0.632458	0.116201	0.478707	0.599828	0.695186	0.145943	0.501481	0.373934	0.801853	0.170622	0.119577	0.120298	0.206143	0.0610752	0.397536	0.101001	0.566697	0.0144195	0.0448576	0.592249	0.0575219	0.0827967	0.0757229	0.0137371	0.0280739	0.291936	0.628678	0.641325	0.687002	0.181237	0.427876	0.310018	0.255522	0.155042	0.0647242	0.494932	0.557932	0.57624	0.571427	0.705846	0.541397	0.601494	-0.0390138	0.624211	0.105583	0.0985541	0.416287	0.744512
cg03481855	0.126674	0.137675	0.130438	0.119749	0.207738	0.222499	0.0117067	0.239662	0.463001	0.212229	0.137016	-0.0587785	0.0796834	0.0342268	0.112584	0.0179374	0.074749	0.157369	-0.00795128	0.0735941	0.0133241	-0.00220064	-0.406209	0.144719	0.0142407	0.0254047	0.314553	0.119957	0.10332	0.180931	0.166878	0.147729	0.0731523	0.105735	0.190313	0.068996	0.194216	0.22055	0.213679	0.197109	0.139835	0.11196	0.154774	-0.0506923	0.103825	0.127803	0.075837	0.129783	0.226879
cg16675872	0.0990171	0.0756384	0.0796517	0.0360691	0.197611	0.205754	0.161324	0.112029	0.208264	0.121338	0.0577235	-0.0469513	0.114174	0.0158451	0.1199	0.014002	0.0339083	0.0437632	0.0154308	0.0437595	-0.00887868	0.177962	-0.562545	-0.0181103	0.0129953	0.0765714	0.133243	0.108832	0.0558072	0.102785	0.0811968	0.0979681	-0.0631695	0.0564244	0.175559	0.143439	0.172321	0.125814	0.13273	0.144477	0.09312	0.143886	0.0553262	-0.223612	0.064868	0.0491565	-0.0086929	-0.00375012	0.106125
cg25336765	-0.326226	-0.366945	-0.107154	-0.209708	-0.447239	-0.473408	-0.0978424	-0.311078	-0.439756	-0.485977	0.0117277	0.0548803	-0.0536363	0.00709137	0.00356801	-0.143494	-0.0643261	-0.32015	-0.0993682	-0.0648275	-0.253237	-0.0892941	0.24102	-0.00276261	-0.0236973	-0.0348127	-0.205267	-0.405579	-0.37053	-0.423134	-0.120319	-0.229417	-0.133381	-0.12219	-0.150604	-0.0941686	-0.315017	-0.341019	-0.354948	-0.470554	-0.462934	-0.2795	-0.32844	0.100258	-0.399988	-0.0218933	-0.0112778	-0.212441	-0.424805
cg01598421	0.185353	0.203691	-0.00367231	0.0595997	0.281095	0.283845	0.0469638	0.19545	0.405426	0.245954	-0.00658963	-0.101099	0.0104639	-0.0684967	0.0297735	0.0928991	0.0886434	0.0874861	0.0367761	-0.00271514	0.193976	-0.026063	-0.168392	-0.021055	0.0338247	-0.00924967	0.108401	0.177908	0.174878	0.25575	0.0944192	0.183282	0.148701	0.109325	0.0619185	0.0233693	0.170234	0.192739	0.20007	0.272584	0.235569	0.11847	0.209937	-0.0861582	0.198172	0.00207809	-0.0125355	0.0840368	0.2285
cg00288598	-0.143747	-0.127595	-0.00533063	-0.0472684	-0.186836	-0.107086	-0.017627	-0.164003	-0.156842	-0.159966	0.0275164	-0.00845493	0.134483	0.11922	0.0131923	-0.158023	-0.0637375	-0.0645984	-0.0568547	-0.0118982	-0.191037	0.0121706	0.209697	0.0816704	0.0526469	-0.0155788	-0.0640882	-0.107005	-0.170523	-0.177818	0.0184428	-0.0523259	-0.0776901	-0.0619882	0.100967	-0.0836532	-0.0621661	-0.13326	-0.136371	-0.056897	-0.0564361	-0.117229	-0.170428	0.0179365	-0.142057	0.0140012	0.0691278	0.0695917	-0.162424
cg10649706	0.308957	0.269888	-0.0127901	0.228031	0.283612	0.219031	0.100593	0.203876	0.330364	0.190312	0.0660379	0.0213207	0.0714207	0.0784607	-0.0126777	0.1958	0.0489845	0.0980399	-0.214708	-0.0564509	0.297306	-0.0384788	-0.430718	-0.00607497	0.00395723	0.0079781	0.358471	0.110461	0.142436	0.252354	0.191137	0.185549	0.13835	0.160557	-0.0152578	-0.0371059	0.196473	0.155606	0.256516	0.07134	0.13591	0.275029	0.265925	-0.0729037	0.0591586	0.127518	0.0874394	0.00685079	0.285823
cg12809098	-0.138078	-0.154012	-0.0375441	-0.109095	-0.282984	-0.259942	-0.0635498	-0.129953	-0.453304	-0.199126	-0.0338879	0.134213	-0.018058	0.137708	-0.0740217	-0.0631839	-0.0679053	-0.039567	-0.0499578	-0.0479085	-0.0653936	0.00840322	0.591392	-0.0274218	0.0349436	-0.0168982	-0.201198	-0.0869026	-0.131064	-0.23129	-0.0594959	-0.0710157	-0.0461168	-0.0747399	-0.123224	-0.0781831	-0.120739	-0.122451	-0.192095	-0.24565	-0.0937367	-0.118199	-0.16031	0.176938	-0.0923311	0.0138483	0.0728675	0.0441738	-0.201094
cg15891546	-0.0821914	-0.114323	-0.0906745	-0.0885311	-0.258329	-0.23659	-0.0732015	-0.109424	-0.407182	-0.160219	-0.0702494	0.0985583	-0.029611	0.13707	-0.109479	-0.014498	-0.0645104	-0.0234357	-0.0771422	-0.0703824	-0.0476761	-0.0599322	0.616422	-0.0302999	0.0271308	-0.0314476	-0.186719	-0.068446	-0.0957932	-0.182182	-0.0823969	-0.0519404	0.00455917	-0.0682237	-0.0687776	-0.112232	-0.0867418	-0.107903	-0.145609	-0.22135	-0.0611599	-0.114577	-0.0978993	0.185912	-0.0765487	0.00119228	0.0430841	0.0823359	-0.182979
cg09859659	-0.0726533	-0.113511	-0.105433	-0.114997	-0.248553	-0.289254	-0.0795906	-0.130729	-0.450231	-0.221423	-0.0480316	0.0783568	-0.0424228	0.119243	-0.0985782	0.00603809	-0.0870201	-0.102243	-0.125205	-0.115746	-0.0108942	-0.0335662	0.546247	-0.0419431	0.047915	-0.0345335	-0.19416	-0.139002	-0.160579	-0.214764	-0.0837326	-0.0730226	-0.000719049	-0.0810495	-0.109524	-0.183104	-0.126103	-0.148399	-0.179485	-0.275372	-0.0974088	-0.113582	-0.1254	0.169085	-0.138909	-0.0178668	0.0390363	0.0142729	-0.210513
cg24037651	0.180339	0.2247	0.209768	0.303983	0.177151	0.331016	0.168792	0.176695	0.329189	0.330511	0.0453307	0.0955683	0.0874427	0.118037	0.123709	-0.0117694	0.0668775	0.326436	-0.02034	0.0908905	0.116365	0.133594	0.107901	0.18993	-0.0272905	0.0968674	0.193137	0.218739	0.312145	0.239071	0.131958	0.267633	0.150079	0.00469308	0.258976	0.135452	0.272866	0.217638	0.236862	0.277372	0.331326	0.213071	0.210033	-0.111339	0.315024	0.14351	0.0746023	0.242461	0.2517
cg17117981	-0.122705	-0.147253	-0.10947	-0.093724	-0.231764	-0.301199	-0.0930267	-0.156982	-0.350125	-0.245523	-0.0741618	0.0378374	0.00730261	0.0511096	-0.0685286	-0.0160018	-0.0678018	-0.102775	-0.184257	-0.082725	-0.0414105	-0.0550029	0.459499	-0.0609914	-0.043934	-0.0504634	-0.177515	-0.210501	-0.155777	-0.168297	-0.0763662	-0.0512389	0.0232147	-0.108307	-0.0840113	-0.142676	-0.127339	-0.131125	-0.191501	-0.230756	-0.155582	-0.132277	-0.0969405	0.0728817	-0.174443	0.0389707	0.0641828	-0.017477	-0.196567
cg11848483	0.104092	0.0582144	0.0362654	-0.00801419	0.171321	0.126167	0.149851	0.0775276	0.192234	0.0790166	-0.0333666	-0.0759689	0.119597	0.0152665	0.106205	0.00118358	0.00342244	-0.00998918	-0.0356963	0.028963	-0.00446996	0.0749772	-0.584839	-0.0195816	0.0377056	-0.0110096	0.173923	0.0118977	2.15732e-05	0.0778148	0.131449	0.0953863	-0.0461678	0.0333819	0.138691	0.0773696	0.12524	0.0592024	0.0961764	0.151399	0.0651764	0.117213	0.056471	-0.176838	0.000983329	0.0647599	0.0119666	-0.0180356	0.0884994
cg03258139	0.000836443	0.0151377	0.100663	0.0908525	-0.0487886	0.0914873	0.0329942	0.102049	-0.0785474	0.0982082	-0.0227405	0.0739764	0.0731453	0.186804	0.0683412	-0.18054	0.0220294	0.229116	0.021417	0.000122516	-0.0488518	0.151938	0.436544	0.153158	0.00401106	0.0800721	0.0434033	0.197135	0.155705	0.00554408	0.0129301	0.0716629	0.00512552	0.0171808	0.187539	0.0400947	0.103641	0.0572653	0.0269472	0.139029	0.191937	0.0892982	0.0501569	-0.0312016	0.160123	0.0431988	0.0636209	0.279463	0.0204283
cg13823257	0.0781102	0.0974904	-0.0481613	0.00690639	0.192432	0.195342	0.00885472	0.0945471	0.310374	0.109254	-0.0767778	-0.172277	-0.0218877	-0.068909	0.0335278	0.0215744	0.102088	0.0156923	0.0504575	0.0537429	0.0727067	-0.0385308	-0.155445	0.0274819	0.0158464	0.0206621	0.110724	0.0499936	0.13149	0.0831307	0.0845681	0.0473587	0.0447653	0.0840868	0.0414417	0.0350759	0.064137	0.132792	0.123347	0.157102	0.102631	0.0560683	0.116244	-0.107149	0.0772086	-0.0230121	-0.0660517	0.000211013	0.0907097
cg13438337	-0.0497721	-0.0809399	-0.00929681	-0.108712	-0.147307	-0.149409	-0.00936985	-0.0653804	-0.397781	-0.0862338	-0.0189882	0.139853	0.047534	0.172958	-0.00681772	-0.0241117	-0.0158545	0.0558162	0.00989731	0.00205252	-0.0154508	0.0584569	0.610777	0.0955074	0.0472054	0.0142273	-0.190126	-0.0338593	-0.0291998	-0.142031	-0.0471189	-0.02875	0.00927107	-0.0708511	0.0154883	-0.0499767	-0.05877	-0.0711199	-0.0885339	-0.0963576	-0.0108978	-0.0607306	-0.0614525	0.158587	0.0201418	0.00970721	0.0891031	0.162373	-0.126429
cg13932501	-0.0383458	-0.0957866	0.0357955	0.0427694	-0.19054	-0.0603068	0.0113164	-0.052845	-0.303633	-0.064146	0.000306345	0.12987	0.000423242	0.180127	0.00575909	-0.0749665	0.00431628	0.0975312	-0.0679052	-0.00676721	-0.0197189	0.0781577	0.546765	0.0612446	0.0378631	0.0436345	-0.105531	0.0595698	0.0346358	-0.116321	-0.0344528	0.0087758	-0.014201	-0.0576764	0.0430764	-0.0698672	-0.000216153	0.0119449	-0.0518172	-0.0626319	0.0705422	-0.00908583	-0.0705676	0.111608	0.0457361	0.0570824	0.104878	0.172216	-0.0937784
cg13633625	-0.0908037	-0.116504	-0.0221396	-0.117703	-0.242149	-0.25286	-0.00946337	-0.126798	-0.445666	-0.201093	-0.0437132	0.112138	-0.00750984	0.194175	-0.0618836	-0.0575563	-0.0558697	-0.00921489	-0.0536109	-0.0681702	-0.0556596	0.0252396	0.599236	-0.0110231	0.0504167	0.0544084	-0.19572	-0.0873203	-0.117779	-0.194976	-0.07133	-0.0399386	-0.0493003	-0.101337	-0.0505728	-0.0823044	-0.0701031	-0.135332	-0.18431	-0.183644	-0.0625774	-0.10016	-0.0914195	0.195488	-0.08633	0.012183	0.0701422	0.118156	-0.193754
cg00620024	-0.0340991	-0.0684079	0.0111028	-0.0850889	0.067193	0.0220007	0.14884	0.0252367	0.137938	-0.0438202	-0.0580533	-0.0881666	0.109424	0.0141502	0.0984932	-0.108973	0.00973447	-0.0853863	-0.0285216	0.0394363	-0.149505	0.123699	-0.550609	0.000579459	0.0633247	0.0407077	0.081455	-0.0728865	-0.0907749	-0.0467067	0.0960812	0.0160194	-0.115781	0.0155763	0.169937	0.0906729	0.0864175	-0.0020737	-0.0207119	0.0753201	0.00434066	0.0426397	-0.0716413	-0.192686	-0.0841277	0.0192783	-0.0360011	-0.00483137	-0.0388281
cg13618969	-0.0724404	-0.126739	-0.0595675	-0.130218	-0.253431	-0.310986	-0.0262385	-0.124859	-0.42839	-0.232003	-0.0091449	0.139586	-0.00570312	0.1436	-0.073289	0.0266042	-0.0411916	-0.066341	-0.116025	-0.063594	0.0289587	-0.0123591	0.540497	-0.0021707	0.0829106	0.0272269	-0.131072	-0.161331	-0.161766	-0.212315	-0.0637422	-0.081631	0.0112491	-0.0784425	-0.0991417	-0.125814	-0.122568	-0.163261	-0.190285	-0.287459	-0.137226	-0.117244	-0.0855504	0.201864	-0.137322	0.0356187	0.0958213	0.0275019	-0.199689
cg13595556	-0.118204	-0.171551	-0.0510125	-0.13754	-0.293297	-0.294016	-0.0325802	-0.142551	-0.471277	-0.228218	-0.0346112	0.111045	-0.0164748	0.116023	-0.0799934	-0.0393905	-0.0895724	-0.0689612	-0.0860878	-0.0591902	-0.0387918	-0.0378633	0.58877	-0.025476	0.0548077	-0.00877563	-0.207685	-0.150717	-0.173065	-0.23971	-0.0897441	-0.0781745	-0.0308785	-0.121013	-0.0711817	-0.0995894	-0.138596	-0.183017	-0.219118	-0.274284	-0.121096	-0.137246	-0.122325	0.211509	-0.132598	-0.000396573	0.0616805	0.0477998	-0.224608
cg14522718	-0.0611821	-0.109618	-0.0203929	-0.102859	-0.0254294	-0.1113	0.0957246	-0.0511283	0.137358	-0.166651	-0.0409426	-0.0885181	0.0921134	-0.0265673	0.104499	-0.0911741	0.0141626	-0.200939	-0.0714287	0.0626758	-0.122372	0.0297517	-0.608277	-0.0258476	0.0358383	-0.00199584	0.144494	-0.195026	-0.203872	-0.101495	0.114383	-0.0707804	-0.0867915	-0.0214028	0.033868	0.0507942	-0.0357213	-0.132483	-0.0719127	-0.10539	-0.178721	-0.0743573	-0.0956889	-0.0984621	-0.219769	0.0618363	0.000181335	-0.183121	-0.100689
cg14615559	-0.13872	-0.171589	-0.0645358	-0.181982	-0.278413	-0.317112	-0.0630513	-0.165128	-0.492941	-0.263124	-0.0358855	0.11225	-0.034938	0.128433	-0.0600789	-0.0238699	-0.0490656	-0.144707	-0.0745898	-0.0530052	-0.0560216	0.0006225	0.551945	-0.0324625	0.0627732	-0.00799038	-0.212592	-0.167317	-0.212847	-0.269248	-0.095501	-0.115352	-0.0460425	-0.115899	-0.103687	-0.131786	-0.175135	-0.197955	-0.203169	-0.30881	-0.175142	-0.176464	-0.10557	0.246897	-0.186349	0.00732895	0.0858105	-0.011608	-0.25908
cg14018024	0.412703	0.47295	0.0251212	0.316221	0.381524	0.398063	0.0268621	0.368396	0.224806	0.517532	0.0881083	0.140136	0.0408449	0.097808	-0.0420593	0.394957	0.0359289	0.449982	-0.0863184	-0.0196697	0.541319	0.00675176	0.20712	0.0364551	-0.0578967	0.0519005	0.212414	0.423032	0.469973	0.462507	0.160835	0.38604	0.267776	0.19687	-0.00941076	0.00688158	0.219715	0.434356	0.389642	0.346604	0.497743	0.340576	0.457178	0.0663044	0.429371	0.0859449	0.120407	0.273275	0.526237
cg01490728	0.118815	0.0777085	0.103731	0.0468329	0.233156	0.232289	0.157564	0.144644	0.219526	0.162826	0.0417665	-0.0403058	0.117549	-0.00436877	0.207503	0.00972077	0.104156	0.102726	0.104663	0.148396	0.0206025	0.139636	-0.488811	0.0706952	0.0464475	0.0203579	0.130168	0.1252	0.118384	0.0562232	0.0958396	0.0612658	-0.0561128	0.00540886	0.138452	0.142158	0.166057	0.116704	0.199754	0.201299	0.134628	0.135683	0.0949063	-0.10783	0.132331	0.0166863	-0.0100406	0.0232237	0.162948
cg14482811	0.0884478	0.107079	0.00617929	0.0568734	0.166856	0.237534	0.0173414	0.0977926	0.328285	0.176733	-0.0352417	-0.131684	-0.00486458	-0.0683571	0.00157629	0.0400005	0.0620388	0.0551232	0.0230948	0.0426079	0.130361	-0.0212074	-0.100328	-0.018489	0.0458818	-0.0614585	0.117285	0.0497223	0.0885829	0.16212	0.107741	0.0501355	0.154428	0.0615593	0.0124202	0.0544941	0.0639572	0.114909	0.113806	0.228848	0.153527	0.0535818	0.115916	-0.0393461	0.131015	0.0156763	0.02855	0.0121773	0.167384
cg14557690	0.36156	0.376634	0.0437595	0.205831	0.401612	0.450973	0.0880194	0.390496	0.462467	0.479325	0.0585058	-0.0687036	0.0806382	0.0136294	0.00508424	0.235715	0.0830456	0.291411	-0.0147661	0.0499629	0.392615	0.0823129	-0.0070586	0.0219889	0.0484892	-0.0135589	0.229252	0.352976	0.374159	0.399558	0.24914	0.288965	0.211495	0.163152	0.114865	-0.00481295	0.283699	0.307827	0.33053	0.372269	0.432604	0.257778	0.327787	-0.0767922	0.418032	0.0495626	0.0412466	0.252568	0.421063
cg23128584	-0.0789846	-0.142164	0.0295718	-0.121522	-0.206236	-0.235849	-0.00953748	-0.0883387	-0.378436	-0.169239	0.0434407	0.207694	0.0014287	0.158076	0.0221593	-0.00224652	0.0628024	-0.00368767	0.0107852	0.0531405	-0.026352	0.0978899	0.548467	0.0739125	0.0412285	0.100987	-0.122156	-0.112643	-0.0863831	-0.19826	-0.0219992	-0.0617227	-0.00421703	-0.0621109	-0.00412171	0.00192761	-0.128868	-0.11528	-0.114264	-0.193682	-0.102325	-0.142893	-0.0697297	0.165824	-0.0368556	0.00666874	0.0708305	0.0352905	-0.1734
cg01275661	0.384313	0.387899	0.232854	0.256057	0.431487	0.458554	0.131275	0.466444	0.208712	0.583831	0.038193	0.107802	0.142311	0.236518	0.0871913	0.136574	0.094785	0.541659	0.111327	0.0606059	0.298108	0.164348	0.33257	0.140008	0.0351896	0.0840698	0.235754	0.475839	0.483245	0.474253	0.208073	0.405749	0.202403	0.14209	0.263636	0.0686453	0.411139	0.372955	0.389365	0.484344	0.649716	0.364619	0.419721	0.0255622	0.574692	0.077466	0.0837246	0.532286	0.504588
cg18184053	0.416707	0.431077	0.0707989	0.315596	0.463544	0.512845	0.0846571	0.403405	0.508646	0.499698	-0.0246286	-0.00899102	0.108686	0.202375	0.0540467	0.19826	0.135676	0.421791	-0.059169	-0.00536531	0.373821	0.0914964	0.0498389	0.0847947	0.018337	0.0358186	0.275717	0.393102	0.409606	0.417559	0.253694	0.318691	0.219848	0.126643	0.145569	0.0325498	0.36817	0.338406	0.426653	0.430137	0.511582	0.341835	0.419301	-0.0917709	0.448932	0.167732	0.140836	0.301658	0.495696
cg27545615	-0.132085	-0.235552	-0.0603133	-0.135783	-0.313765	-0.346434	-0.0209639	-0.169612	-0.480687	-0.263995	-0.06361	0.128917	-0.0090799	0.129201	-0.040943	-0.0712328	-0.063639	-0.132193	-0.09913	-0.0965644	-0.0890569	0.00192785	0.527492	-0.0572357	0.0947563	0.0326263	-0.179545	-0.163466	-0.210482	-0.288445	-0.112573	-0.0791199	-0.079772	-0.0761816	-0.0955216	-0.119784	-0.144316	-0.204391	-0.244916	-0.3116	-0.146772	-0.164008	-0.182531	0.197901	-0.190852	-0.0225789	0.0415697	0.0149958	-0.286197
cg03337218	0.044668	0.0854281	0.128674	0.182595	0.0873287	0.244651	0.0204364	0.136198	0.209144	0.258533	0.0112585	-0.0518929	0.147595	0.0817595	0.0150859	-0.070956	0.0298301	0.210147	0.189423	0.033545	-0.0986152	0.0687551	0.135999	0.0893229	-0.0471483	-0.0413175	0.00592253	0.260086	0.186969	0.0925275	0.0127946	0.0982198	-0.00747287	-0.0889774	0.24784	0.0650267	0.124209	0.210332	0.13806	0.243862	0.277727	0.101603	0.0489191	-0.0369497	0.213458	-0.0281105	-0.0375133	0.232237	0.109615
cg11759194	0.601587	0.639901	0.174057	0.454055	0.612317	0.748119	0.141808	0.561984	0.434856	0.83418	0.107465	0.114049	0.110196	0.222175	0.0459478	0.278308	0.0915001	0.649789	0.0983312	0.0764511	0.490211	0.0920204	0.12218	0.137445	0.0208583	0.0417363	0.325179	0.685229	0.690699	0.679955	0.225303	0.466419	0.323416	0.230144	0.273896	0.112465	0.543197	0.570675	0.605027	0.669441	0.76707	0.547371	0.602622	-0.0507489	0.71921	0.117322	0.116811	0.545556	0.727297
cg19871722	0.593307	0.605722	0.161714	0.436819	0.549295	0.679566	0.115095	0.509487	0.417249	0.794462	0.0822468	0.0972334	0.0905043	0.216665	0.0173066	0.280917	0.0453842	0.611529	0.0893045	-0.0103091	0.466203	0.0543048	0.143024	0.0859586	-0.0009484	0.0289089	0.306181	0.631951	0.636542	0.701098	0.182236	0.430462	0.320997	0.196468	0.194764	0.0614945	0.506684	0.532447	0.558912	0.626734	0.738616	0.517845	0.569579	0.0175892	0.647595	0.133211	0.120936	0.498299	0.721372
cg10502149	0.356336	0.423339	0.199765	0.288134	0.392628	0.464368	0.0121985	0.377437	0.622252	0.497297	0.0724844	0.0521854	-0.0262769	0.0888347	-0.0400212	0.0885535	0.0499148	0.41681	0.0268505	-0.0211054	0.23355	-0.0154947	-0.117885	0.184603	0.00354217	0.0162303	0.365381	0.378388	0.38839	0.464065	0.192242	0.297749	0.179781	0.1109	0.135167	0.0497292	0.357671	0.350475	0.419813	0.389767	0.419933	0.341053	0.379494	-0.0307491	0.386253	0.109361	0.0760275	0.382579	0.502677
cg09695307	0.127963	0.139677	0.114017	0.0197238	0.250622	0.235869	0.160637	0.133371	0.281332	0.176208	0.053877	-0.027209	0.165167	-5.7635e-05	0.203469	-0.0322117	0.0874793	0.117142	0.0812482	0.129475	0.0351944	0.174625	-0.538039	0.0754055	0.0403042	0.0383643	0.124056	0.136928	0.111253	0.106608	0.103837	0.166738	-0.0292485	0.0937374	0.201185	0.174719	0.199835	0.177632	0.155581	0.258233	0.158659	0.152251	0.0889574	-0.186475	0.120696	0.0598345	0.0135881	0.033595	0.164349
cg23169883	-0.111657	-0.18375	-0.0617922	-0.090784	-0.292916	-0.287719	-0.0601456	-0.171388	-0.463134	-0.232602	-0.0253981	0.131098	0.00109264	0.116938	-0.101344	-0.0308181	-0.0789869	-0.0823997	-0.0427958	-0.0347922	-0.0498488	-0.0204323	0.590433	-0.000735086	0.0166448	0.000556277	-0.230108	-0.14866	-0.145273	-0.241234	-0.0740466	-0.104048	-0.0305889	-0.124791	-0.110687	-0.131536	-0.144729	-0.202747	-0.22635	-0.290554	-0.133738	-0.16366	-0.165436	0.228032	-0.138368	0.02974	0.0802166	-0.00581784	-0.203615
cg14614581	0.165777	0.163865	-0.00575782	0.10512	0.150096	0.102164	0.0417398	0.166824	0.414267	0.071131	0.0167006	-0.0526893	-0.00898595	-0.0335133	0.0379772	0.123616	0.0608105	-0.00900254	-0.177612	-0.0165949	0.115876	-0.0801638	-0.496549	0.0491497	-0.00303985	-0.0232688	0.300508	-0.00210313	0.0602006	0.175277	0.120516	0.0639789	0.0633245	0.116418	-0.0916917	-0.00890106	0.106433	0.0958521	0.158387	0.0265203	0.022192	0.0714207	0.148311	-0.0523365	-0.0298607	0.0943073	0.0596969	-0.0610049	0.162336
cg23723835	0.011713	0.0130471	0.00428552	-0.0342638	0.0921803	0.105201	0.058037	0.00807764	0.177655	0.0504134	0.05344	-0.119431	0.0777835	-0.0686805	0.108963	0.139678	0.0035729	-0.0623393	0.0481477	0.0448232	-0.0325699	0.0433154	-0.563195	-0.00454024	-0.0861094	-0.0378276	0.0989194	-0.0136944	-0.036916	-0.0148002	0.0851286	0.00462402	-0.0343191	0.0154799	-0.0140347	0.10717	0.0285069	0.029345	0.0476525	0.0588786	-0.0431653	0.0229796	0.00185426	-0.124313	-0.0566134	0.033096	-0.0487307	-0.157258	0.05828
cg23096806	-0.104154	-0.0268337	0.137765	-0.036404	-0.0218619	0.00282607	0.0495072	0.0543134	0.0815954	-0.05971	0.041989	0.0464333	0.0379956	0.0452575	0.103437	-0.0965465	0.0451885	0.00979828	0.024472	0.00451717	-0.135053	0.0367646	-0.158794	0.169368	0.044338	0.0336702	0.00560839	-0.047611	-0.036405	-0.0877162	0.0462133	-0.0899769	-0.0631764	-0.0676986	0.0846725	0.0999305	0.0260377	-0.000852682	0.000671625	-0.0131817	-0.0382509	-0.0128449	-0.115947	-0.0318538	-0.00621778	0.0212745	-0.0148224	0.0592469	-0.0844651
cg07512258	0.127825	0.0845051	-0.0386889	0.0674774	0.0887807	0.0847812	0.0709621	0.076648	0.2994	0.0347514	0.0306888	-0.0810377	0.0318108	-0.0481601	0.0346469	0.0940364	0.00190242	-0.0864855	-0.128588	-0.0630938	0.0569306	-0.0757911	-0.545402	-0.0320748	0.0219635	-0.0667645	0.245117	-0.0856339	-0.0489501	0.0974461	0.121421	0.0244391	0.00220457	0.0483268	-0.0657317	-0.0122439	0.0405453	0.021384	0.060753	-0.0140036	-0.0218928	0.0721762	0.0676006	-0.110366	-0.0810864	0.0751761	0.0196882	-0.103735	0.0737286
cg07734159	-0.198188	-0.234241	-0.0666135	-0.147825	-0.340723	-0.345553	-0.0740927	-0.206223	-0.489102	-0.272095	-0.0449854	0.0828833	-0.0444623	0.0861428	-0.0530286	-0.0846278	-0.0703311	-0.111267	-0.057594	-0.043935	-0.104275	-0.0351857	0.560548	-0.0304493	0.0376308	-0.0259258	-0.25838	-0.15108	-0.184732	-0.303616	-0.130469	-0.128754	-0.0339763	-0.118031	-0.0995646	-0.0957562	-0.169397	-0.191187	-0.274668	-0.279219	-0.207215	-0.20992	-0.213814	0.188317	-0.167022	0.000173399	0.0456118	-0.0131238	-0.291182
cg14301562	0.36561	0.408554	0.187687	0.298256	0.404514	0.515816	0.0558415	0.43777	0.635694	0.51922	0.0602553	0.0376729	0.0443975	0.14201	0.0181313	0.0740931	0.116495	0.484088	0.0337815	0.025229	0.240549	0.0170553	-0.11563	0.206898	0.0255825	0.0387718	0.380067	0.405563	0.429376	0.477177	0.223949	0.317095	0.19038	0.148499	0.198825	0.0755236	0.409834	0.391025	0.456074	0.490722	0.483907	0.363762	0.411755	0.00760276	0.457085	0.116742	0.0921118	0.469098	0.540009
cg09275783	0.564106	0.604288	0.182911	0.440013	0.575445	0.733129	0.130384	0.523376	0.454976	0.804818	0.135589	0.0828431	0.0956124	0.17679	0.0753395	0.278186	0.0991587	0.648273	0.127969	0.0742433	0.434056	0.131517	0.0954042	0.136099	0.0147775	0.0432447	0.29676	0.658971	0.684192	0.654382	0.192644	0.400138	0.302873	0.191456	0.258045	0.101378	0.546164	0.542877	0.588658	0.664068	0.75581	0.519188	0.554255	-0.0318555	0.697605	0.107239	0.0922384	0.497894	0.706441
cg17766305	-0.0975035	-0.185092	-0.180244	-0.1391	-0.187101	-0.185502	0.00376393	-0.16946	-0.484444	-0.115857	-0.0475494	-0.00209572	0.0733888	0.0356443	-0.000256378	0.0332944	-0.0838091	-0.120796	-0.018144	0.0365719	0.00559763	0.0558314	0.315145	-0.136453	-0.00206244	-0.0351903	-0.211787	-0.121801	-0.10672	-0.213877	-0.0735237	-0.0178614	-0.0344917	-0.0466449	0.020352	-0.0498701	-0.118453	-0.136059	-0.186972	-0.137157	-0.100058	-0.0960358	-0.134379	0.00773752	-0.0874559	-0.0959424	-0.0521618	-0.129067	-0.187621
cg15974642	0.624576	0.636043	0.181212	0.452543	0.598545	0.720435	0.151814	0.548765	0.413774	0.793185	0.112748	0.0917446	0.0745267	0.212782	0.0570243	0.332501	0.113496	0.619199	0.0544817	0.0408523	0.514807	0.0833682	0.105133	0.106797	0.0130968	0.0422817	0.309435	0.666705	0.698198	0.713099	0.214354	0.434132	0.33022	0.245476	0.176188	0.0757233	0.515794	0.548543	0.578452	0.613168	0.769525	0.531641	0.608567	-0.0259179	0.684242	0.140178	0.123406	0.464845	0.739945
cg24238409	-0.109783	-0.142533	-0.00191734	-0.0111124	-0.250432	-0.164742	0.00792115	-0.125406	-0.357063	-0.122383	-0.0165965	0.0991748	0.0337247	0.130196	-0.0465683	-0.0988751	-0.00646627	0.0553646	-0.0088573	-0.00597036	-0.114584	0.0118188	0.563512	0.0183467	0.00229456	-0.000569923	-0.107476	-0.0307328	-0.0726419	-0.192819	-0.0717323	-0.091185	-0.0078097	-0.048565	0.00363619	-0.031916	-0.0642212	-0.0716839	-0.134935	-0.12721	-0.0450904	-0.0792987	-0.106264	0.145227	-0.0361823	-0.0226274	0.0241973	0.117162	-0.202054
cg25131632	0.20942	0.21451	0.0307298	0.0877011	0.318016	0.384947	0.0409678	0.212828	0.425527	0.320538	0.00564507	-0.113898	0.0621773	-0.0239652	0.0259665	0.0415659	0.0683923	0.200814	0.104345	0.0337298	0.176225	0.0437402	-0.130666	0.0551382	-0.0579036	0.011418	0.150332	0.262581	0.230624	0.26575	0.101324	0.176306	0.0950994	0.108555	0.118255	0.0548925	0.185606	0.236936	0.218981	0.363583	0.316759	0.14842	0.212215	-0.112848	0.285408	0.0044212	-0.0364064	0.160109	0.280562
cg03610280	0.323665	0.350677	0.128473	0.318198	0.33527	0.390899	-0.00956424	0.333509	0.594387	0.448394	0.0145444	0.065015	-0.0731356	0.019133	-0.027703	0.153117	0.0735903	0.343221	-0.00963056	-0.0155154	0.291381	-0.0759087	-0.156038	0.122931	-0.00832255	0.00201158	0.352819	0.359208	0.383066	0.386677	0.132727	0.178179	0.212925	0.169971	0.082979	0.0475295	0.280967	0.397363	0.376744	0.298744	0.352152	0.288534	0.34466	0.0369908	0.366529	0.091021	0.0610526	0.328985	0.411613
cg12673499	0.0281152	0.111073	0.147793	0.0617764	0.0983099	0.154235	0.0687282	0.097634	0.320748	0.06102	-0.00951247	-0.0413267	0.0402405	0.0165305	0.0711747	-0.0634896	-0.0131374	0.0214311	-0.0409317	0.0389509	-0.0917272	0.041876	-0.414591	0.0536266	-0.0198392	0.0316415	0.184148	0.003923	0.0165681	0.0512525	0.173617	0.0713843	-0.0514937	-0.0266588	0.136023	0.0192946	0.143373	0.0818383	0.165561	0.0694084	0.0634838	0.0743971	0.0805515	-0.0776445	0.0494633	0.0275523	-0.00366114	0.0719472	0.0585378
cg08330031	0.578716	0.611871	0.130162	0.459172	0.588106	0.707513	0.145494	0.544889	0.390266	0.797155	0.109634	0.151464	0.072627	0.213259	0.0316837	0.41027	0.067561	0.604291	0.0683488	0.025713	0.55869	0.101295	0.105795	0.0751672	0.00783121	0.0507633	0.325392	0.670571	0.678713	0.683732	0.176553	0.468051	0.270369	0.236767	0.140692	0.0552007	0.514381	0.579847	0.601719	0.592968	0.762457	0.52739	0.582745	-0.0577017	0.688219	0.0885789	0.066966	0.479056	0.713574
cg21022395	0.0877779	0.153738	0.158036	0.148338	0.192675	0.28101	0.0290093	0.228061	0.530574	0.230679	0.0400256	0.016819	-0.0078109	6.5816e-05	0.0517546	-0.0548675	0.110677	0.19578	0.00339813	0.0712877	0.0586866	-0.00885513	-0.202977	0.169554	0.0299475	0.00758694	0.244307	0.196462	0.123529	0.192876	0.12245	0.139692	0.0849426	0.103219	0.134961	0.171464	0.197047	0.231762	0.243621	0.252685	0.183289	0.152481	0.136466	-0.0399468	0.201605	0.130587	0.0947952	0.218802	0.192681
cg05923857	-0.0426826	-0.0106899	-0.0128767	0.177487	-0.116238	-0.111186	0.057539	-0.0355506	0.03748	-0.0673892	-0.0738758	0.04823	-0.0198116	0.0971309	-0.0263845	-0.0626151	-0.0623016	-0.0128225	-0.167454	-0.039918	-0.0527299	0.0778203	0.160096	-0.0528685	0.0159946	0.0840877	0.0461285	-0.0636167	-0.0674011	-0.0334279	0.060068	0.0848844	-0.0185382	-0.0149204	-0.0400803	-0.109723	0.0671445	-0.111	0.00695674	-0.0704492	-0.019883	-0.0668811	0.0121972	-0.0395483	-0.0651217	0.0870282	0.079646	-0.0170855	-0.0491104
cg24788483	0.032009	-0.0134606	0.0394341	0.219891	-0.0230297	-0.0501687	0.102913	0.0261649	0.0713721	-0.000691353	-0.0813911	0.0254794	0.12328	0.166346	0.0302302	-0.156289	-0.0377474	0.0818157	-0.129105	-0.0132643	-0.0971727	0.108812	0.10343	0.0189695	-0.0757903	0.0094839	0.0692782	0.0400855	0.0462913	0.0309563	0.112461	0.151362	0.00892163	-0.0334783	0.0369601	-0.0591925	0.130028	-0.000774944	0.0410698	0.117405	0.0641708	0.0555326	0.0110232	-0.0682101	0.0523423	0.0934111	0.0500355	0.0978512	0.0386747
cg04784635	0.368252	0.434602	0.193973	0.291584	0.436524	0.536216	0.0430586	0.419378	0.639311	0.561048	0.143678	0.090691	0.0222593	0.0715093	0.00181165	0.141622	0.108775	0.45998	0.0567439	0.085147	0.282923	-0.00973296	-0.177919	0.204291	0.0240452	0.064453	0.376054	0.458391	0.451846	0.511855	0.165836	0.308232	0.204818	0.166788	0.19464	0.129573	0.39051	0.445098	0.478682	0.444421	0.467554	0.340381	0.42226	0.00177754	0.45605	0.130479	0.112667	0.395523	0.552687
cg08908131	0.228002	0.213709	0.190173	0.349091	0.230504	0.471704	0.126473	0.266955	0.323449	0.42844	0.0133845	0.0237829	0.0556733	0.162072	0.0826425	-0.0840929	0.0250557	0.420537	0.169502	0.0933494	0.00976121	0.118579	0.128833	0.143387	-0.0219853	0.0415279	0.168315	0.427095	0.378714	0.315467	0.0327199	0.324533	0.135765	-0.0129546	0.2698	0.120423	0.378391	0.288763	0.271314	0.466156	0.427587	0.302378	0.219113	-0.100367	0.410213	0.0645521	0.0522572	0.36401	0.329072
cg24194201	0.197422	0.147608	0.0436802	0.141321	0.188648	0.267554	0.124746	0.1442	0.267998	0.237428	0.161006	-0.0368523	-0.0686077	0.0372644	0.0554158	0.13687	0.0186844	0.133593	0.00626144	-0.000679423	0.158467	0.00987773	-0.380757	0.0458092	-0.0424534	0.0237864	0.165834	0.190517	0.233421	0.185286	0.103507	0.105604	0.0599384	0.197392	0.0713891	0.0862268	0.20898	0.233451	0.170616	0.20394	0.132936	0.229151	0.088154	-0.152427	0.181947	0.0287213	-0.00532206	0.0552056	0.212209
cg06474225	-0.0212074	-0.097299	0.0479912	0.0221718	-0.178977	-0.0945133	0.0379074	-0.0289153	-0.262881	-0.0979867	-0.054348	0.182663	0.043592	0.18862	-0.00704098	-0.0819578	-0.00655728	0.0527801	-0.0279233	0.0548255	-0.0597626	0.0905915	0.411605	0.0924888	0.0923982	0.129289	-0.0232052	0.0362065	-0.0743667	-0.143107	-0.0297	0.00665253	-0.0619252	-0.100709	0.0264894	-0.0282335	-0.00385776	-0.0760714	-0.0793972	-0.0971043	0.0675442	-0.012359	-0.0106772	0.137584	-0.0207046	0.0009494	0.0410575	0.166506	-0.153577
cg05971678	-0.118275	-0.153278	-0.0666919	-0.14363	-0.254272	-0.251657	-0.0500532	-0.171723	-0.443413	-0.192829	-0.0301494	0.0790543	-0.00437087	0.0812947	-0.0594125	-0.0332882	-0.0397317	-0.0312134	-0.00834697	-0.0479921	-0.04877	-0.0324534	0.566716	0.0055308	0.0125444	-0.0167942	-0.242922	-0.108892	-0.126953	-0.210729	-0.109704	-0.104461	-0.0408416	-0.0938958	-0.100366	-0.109347	-0.138985	-0.146651	-0.220775	-0.247435	-0.136031	-0.185685	-0.164472	0.205619	-0.110387	-0.0322893	0.0238912	0.0256806	-0.204857
cg17995557	0.110566	0.124859	0.10265	0.101135	0.216833	0.257738	0.103005	0.229169	0.351752	0.208825	0.00621613	-0.0666333	0.0360869	-0.0222892	0.0052011	0.021188	0.153215	0.109847	0.0610479	0.0491853	0.166751	0.0362271	-0.151066	-0.00230404	-0.00461491	0.0290817	0.14607	0.21008	0.142148	0.150911	0.124592	0.0861674	0.0585465	0.107904	0.131476	0.0834183	0.141802	0.163692	0.168374	0.232502	0.195443	0.13621	0.135918	-0.0919897	0.161546	-0.0383496	-0.0433357	0.0767956	0.176158
cg13292607	0.0856037	0.0694085	0.0490862	-0.00486756	0.0105571	0.0444863	0.00128593	0.157873	0.217934	0.00268177	0.120963	0.102225	0.00497464	-0.130905	0.0851933	0.121216	0.0797838	-0.0879983	-0.169063	-0.0107047	0.199597	-0.104133	-0.131302	0.0676514	0.0522641	0.00732169	0.152084	-0.0228168	-0.0486339	0.100834	0.100263	0.0181279	0.129862	0.155703	-0.105428	0.0234882	-0.056867	0.0910873	0.0684585	-0.0676996	-0.0794858	-0.0738271	0.0969909	0.0245538	-0.0230455	0.0512794	0.0451187	-0.0918834	0.0502285
cg21373263	0.0893668	0.153547	0.0975726	0.106225	0.141215	0.151842	-0.0445201	0.213792	0.4168	0.195534	0.0933494	0.0494934	0.0153336	-0.00348236	-0.0564597	0.138058	0.0801032	0.0787808	0.00306427	-0.0063634	0.157137	-0.0738568	-0.161626	0.105901	-0.00722835	-0.00104149	0.249935	0.121657	0.113027	0.200216	0.099515	0.0403974	0.118924	0.0877867	-0.00809156	0.014663	0.100773	0.200254	0.195713	0.0720114	0.111695	0.0667832	0.126667	0.096189	0.10307	0.140309	0.087984	0.0978766	0.22841
cg19276014	0.00730389	0.0321775	0.0120667	-0.0375561	0.162858	0.123468	0.00514114	0.0803879	0.364339	0.116023	-0.0788091	-0.171512	0.00617416	-0.095832	0.00076072	0.0268109	0.0368121	-0.00239561	0.0554889	0.0340464	0.0279179	-0.0249924	-0.137788	0.00594531	0.0110189	-0.0306129	0.0960445	0.0387995	0.0358993	0.0611787	0.12102	0.014748	0.0761522	0.0356211	0.076672	0.0198712	0.0275268	0.0623261	0.0693507	0.19555	0.100497	-0.0157084	0.0485945	-0.137587	0.0736262	0.0344415	-0.0224865	-0.0253191	0.0502142
cg01040749	-0.197087	-0.206038	-0.0952766	-0.184855	-0.2846	-0.323146	-0.100717	-0.185194	-0.425895	-0.252279	-0.0501725	0.0690211	-0.0424006	0.0977278	-0.0872565	-0.0840656	-0.0641623	-0.0983017	-0.0388227	-0.0359489	-0.114393	-0.0307656	0.549246	0.00850519	0.0267943	-0.0325279	-0.245717	-0.147037	-0.173312	-0.314314	-0.120952	-0.114724	-0.0830537	-0.109142	-0.0971241	-0.129797	-0.157508	-0.16124	-0.216496	-0.268332	-0.149942	-0.176379	-0.182773	0.188559	-0.136396	-0.0207817	0.0392834	0.0471641	-0.24925
cg09163720	-0.192795	-0.194471	-0.0740512	-0.160217	-0.298408	-0.285853	-0.0208102	-0.184497	-0.459683	-0.243038	-0.0751025	0.074527	-0.0106685	0.114186	-0.0693826	-0.0867436	-0.0563542	-0.0588293	-0.0696055	-0.0446536	-0.109344	-0.0121575	0.585326	-0.00917777	0.0712992	-0.0185113	-0.234909	-0.145671	-0.191198	-0.279464	-0.104444	-0.0845478	-0.0487469	-0.128922	-0.01379	-0.154268	-0.131623	-0.170124	-0.204132	-0.223996	-0.122314	-0.166831	-0.178996	0.156312	-0.133622	-0.00754278	0.0447562	0.0372876	-0.279954
cg20151221	0.637451	0.638216	0.171443	0.432295	0.56525	0.70039	0.150312	0.493253	0.404933	0.786337	0.115126	0.125156	0.0853004	0.20647	0.0390614	0.356337	0.0810184	0.586328	0.0495261	0.0249706	0.529691	0.117754	0.0851519	0.0848822	-0.029128	0.0497075	0.308012	0.63959	0.665667	0.706428	0.215693	0.411856	0.306526	0.240085	0.170214	0.0526778	0.503465	0.524801	0.58764	0.607645	0.733382	0.515731	0.615201	-0.00821802	0.679641	0.126837	0.107992	0.457556	0.72364
cg25535316	0.182706	0.118567	0.0643024	0.0786827	0.217595	0.220479	0.206899	0.234021	0.219221	0.184555	0.0570962	0.00916891	0.268917	0.0759752	0.216978	0.0792262	0.0480647	0.0988181	-0.0273807	0.0672442	0.0528963	0.131741	-0.379799	0.0833824	0.0193031	0.0115748	0.235609	0.110557	0.117779	0.168062	0.133683	0.199326	-0.0192531	0.109968	0.198936	0.0825935	0.198817	0.158604	0.17648	0.207491	0.187422	0.145474	0.141258	-0.115941	0.138011	0.0293486	-0.0150414	0.0516001	0.161287
cg09631059	0.315741	0.381975	0.164967	0.288628	0.357029	0.484198	0.0648997	0.427097	0.562195	0.509186	0.0705684	0.0418219	0.116356	0.121313	0.0893956	0.0833905	0.107233	0.413162	0.0252342	0.0518212	0.235825	0.00633703	-0.141191	0.209163	0.0808378	0.0118612	0.43189	0.392564	0.375804	0.426824	0.227126	0.272104	0.17592	0.116163	0.223317	0.103171	0.383361	0.341368	0.424716	0.446441	0.451782	0.339852	0.343718	-0.0384203	0.408331	0.115082	0.0961995	0.441195	0.482114
cg22749642	0.128179	0.174155	0.00588643	0.0327602	0.0715106	0.0434645	0.00676003	0.106236	0.282839	0.0343174	0.03745	0.0668585	-0.0913059	-0.0150919	-0.0159024	0.09893	0.0207214	-0.0496343	-0.102789	-0.0432377	0.147941	-0.127899	-0.117016	0.0628385	0.0317274	0.0255677	0.186568	-0.0283715	-0.0185081	0.119339	0.0785502	0.0301419	0.153651	0.0204464	-0.133398	-0.0439565	0.00527563	0.0673592	0.11069	-0.0630711	-0.00756822	0.0220655	0.204854	0.110277	-0.0570723	0.144948	0.139899	0.00119175	0.0950833
cg20676047	0.165332	0.259937	0.224545	0.214811	0.192078	0.292109	0.026472	0.353284	0.437696	0.313182	0.0574099	0.0662296	0.0675862	0.139	0.0457854	0.00189801	0.158193	0.338148	-0.0171066	0.0532903	0.0838305	0.00944311	0.0162154	0.232365	0.0193347	0.0967192	0.270102	0.254759	0.282724	0.243973	0.142913	0.163645	0.159346	0.0552229	0.196778	0.107514	0.24125	0.262601	0.329246	0.302502	0.346526	0.188706	0.209861	0.000998619	0.318929	0.146585	0.135295	0.376762	0.298468
cg24134897	0.611018	0.634175	0.0789653	0.450462	0.595379	0.683072	0.0965941	0.51234	0.382798	0.780139	0.136898	0.104943	0.0481779	0.225493	0.000843668	0.429369	0.0444657	0.591042	0.00872596	0.0184932	0.607473	0.0621722	0.158233	0.104402	-0.0252193	0.0298843	0.297801	0.640994	0.674599	0.668397	0.176959	0.424273	0.331747	0.255962	0.0907989	0.0248899	0.493595	0.560981	0.584021	0.544856	0.727657	0.538724	0.594583	-0.0271135	0.675988	0.127882	0.108208	0.439877	0.709281
cg26078436	0.572611	0.611758	0.164894	0.410179	0.543599	0.718109	0.128679	0.537548	0.415274	0.782785	0.108273	0.0758411	0.0794042	0.188875	0.0414806	0.274459	0.0562057	0.626952	0.124193	0.00247103	0.446504	0.0916899	0.117196	0.121932	-0.033749	0.0524688	0.303188	0.653299	0.655904	0.68436	0.189511	0.429339	0.286409	0.185599	0.208906	0.075088	0.515152	0.536529	0.542791	0.642429	0.767221	0.496771	0.570442	0.00765265	0.680007	0.106925	0.0883116	0.514383	0.717384
cg10611016	-0.169613	-0.153664	-0.0295985	-0.165556	-0.250589	-0.270441	-0.0356898	-0.124678	-0.483635	-0.229091	-0.0197946	0.115084	0.0254512	0.117452	-0.0210781	-0.0975439	-0.0268105	-0.0695033	-0.000620115	-0.0205365	-0.0938028	0.0111283	0.586348	0.031811	0.0309799	0.0257121	-0.208157	-0.129759	-0.164965	-0.252259	-0.075912	-0.123108	-0.0687988	-0.0965765	-0.0268727	-0.064053	-0.164722	-0.169734	-0.207724	-0.218878	-0.112064	-0.172062	-0.146007	0.200912	-0.0977455	0.0175868	0.059024	0.0483155	-0.260264
cg16230121	0.0908421	0.0720201	0.0714535	-0.0051467	0.241505	0.176667	0.171185	0.13295	0.237998	0.105282	0.0150367	-0.09865	0.0823165	0.0112745	0.13921	0.00472183	0.0580337	0.0300002	-0.00176586	0.0683819	-0.00352225	0.0970496	-0.58034	0.0367119	0.0484291	0.0349318	0.206168	0.0473626	0.0455027	0.0756712	0.148719	0.128916	-0.0315557	0.0499318	0.192717	0.122778	0.164527	0.0893302	0.122164	0.192545	0.08035	0.174459	0.0844665	-0.174241	0.0382843	0.0409933	-0.0181417	0.0064184	0.108973
cg10649130	0.0341792	-0.0363139	0.0105014	0.119953	-0.0573496	0.0147214	-0.0116309	-0.00283649	-0.101815	0.0740412	-0.072119	0.0771386	0.0242982	0.175327	-0.144958	0.0294731	-0.123251	0.0800876	-0.0733073	-0.102675	0.013801	-0.00582392	0.305807	0.0233142	-0.0154188	-0.0415965	-0.00679706	0.0762816	0.0992145	-0.0183395	0.0700659	0.000573162	0.110427	-0.0232905	-0.0473181	-0.109342	0.062368	-0.009305	0.0726891	0.0133718	0.119129	0.0928445	0.018087	-0.00469542	0.109777	-0.0278019	-0.00722838	0.108746	-0.00876687
cg23044178	0.561561	0.517709	0.152849	0.406442	0.479966	0.610009	0.107554	0.494045	0.42682	0.740628	0.102813	0.012471	0.153043	0.217977	0.0565899	0.254929	0.0349901	0.553097	0.111799	0.0346263	0.409862	0.0830857	0.178704	0.0787515	-0.00619738	0.0178802	0.25819	0.561682	0.539704	0.603423	0.150163	0.392468	0.311239	0.170378	0.281331	0.0295214	0.522013	0.414806	0.512567	0.552326	0.68967	0.451929	0.547045	0.0297187	0.578286	0.126248	0.101058	0.501879	0.659521
cg04468741	0.03898	-0.0966909	-0.0664435	0.236173	-0.126077	0.00307176	0.0192654	0.0457293	0.0589344	-0.00843303	-0.160356	-0.0428889	0.0722345	0.131278	-0.117627	-0.0609622	-0.15811	-0.00765797	-0.22976	-0.174523	-0.0433109	-0.0864869	0.0713415	-0.0714045	0.0180994	0.0575205	0.0322411	0.0112261	-0.0264963	0.0531892	0.0990207	0.0690411	0.0550585	-0.0784419	-0.0293328	-0.17829	0.0766635	-0.0732051	-0.0271378	0.0213502	0.0446833	0.039502	-0.0580994	-0.0382636	-0.044339	0.0468255	0.0101321	0.0586624	-0.0305435
cg16636767	0.136363	0.111987	0.120312	0.295452	0.087645	0.219097	0.0342167	0.0548623	0.0887178	0.183093	-0.0175463	0.0340024	0.0252659	0.0343805	-0.0505751	0.0473281	-0.00867939	0.157162	-0.13078	0.0284967	0.129314	0.041463	0.10247	0.0297157	0.000424083	-0.0108397	0.112732	0.215769	0.222672	0.150065	0.0944101	0.153076	0.0923062	0.0506435	0.0672039	-0.0260681	0.185309	0.222085	0.155537	0.149183	0.149513	0.133077	0.132351	-0.115198	0.0969322	0.0802011	0.0487499	0.100534	0.134244
cg16964946	-0.102061	-0.127022	-0.0217155	-0.0974375	-0.234641	-0.228767	-0.0732875	-0.106541	-0.41496	-0.157626	-0.038689	0.0957024	-0.0369641	0.175282	-0.0620308	-0.0526447	-0.0687856	0.0102642	-0.0375419	-0.0631131	-0.0474732	-0.0262013	0.646066	0.0163546	0.0448547	-0.0232252	-0.209716	-0.0634805	-0.108129	-0.182616	-0.0652771	-0.0585541	0.00227037	-0.115304	-0.0320641	-0.0832852	-0.069864	-0.135679	-0.18578	-0.181457	-0.0653364	-0.0885496	-0.105195	0.184277	-0.0496279	0.0264451	0.0937309	0.125788	-0.184588
cg25600606	-0.152387	-0.186904	-0.0568979	-0.208878	-0.30566	-0.302943	-0.0466631	-0.164185	-0.457191	-0.268005	-0.0282772	0.0697503	-0.0173109	0.137756	-0.097463	-0.08601	-0.0817055	-0.08541	-0.0641276	-0.0672662	-0.083942	-0.0330455	0.546598	-0.0173973	0.068032	-0.0208781	-0.238959	-0.150694	-0.198395	-0.257726	-0.0918849	-0.0762552	-0.0461874	-0.10569	-0.0596259	-0.106957	-0.139053	-0.178844	-0.247153	-0.243545	-0.141271	-0.16288	-0.151687	0.196585	-0.146836	0.0207769	0.0780044	0.0613479	-0.255147
cg05344747	-0.224942	-0.202071	-0.0660819	-0.227059	-0.295662	-0.299807	-0.078822	-0.212975	-0.453602	-0.264508	-0.0429467	0.084278	-0.00775812	0.0869274	-0.0306267	-0.10132	-0.0807758	-0.119221	0.00424283	-0.0583565	-0.148257	-0.0212315	0.537895	0.0517383	0.045354	-0.0283975	-0.260038	-0.162558	-0.174933	-0.306089	-0.153183	-0.147063	-0.0553929	-0.130102	-0.0582	-0.0282415	-0.202659	-0.158891	-0.214243	-0.22313	-0.164283	-0.203621	-0.203096	0.173574	-0.145348	-0.0177391	0.0480732	0.0374944	-0.297718
cg02663352	0.0456047	0.191642	0.177127	0.0453472	0.22975	0.267893	-0.0609103	0.2532	0.554556	0.244694	0.03321	-0.0251856	-0.046131	-0.0815576	-0.0134201	0.0294657	0.0550831	0.200244	0.0422799	0.0216242	0.0432138	-0.0220018	-0.282894	0.178504	0.0269547	0.044392	0.283698	0.176478	0.194627	0.201877	0.177066	0.106324	0.0761479	0.0882664	0.122934	0.139469	0.135474	0.209341	0.244127	0.243576	0.178505	0.071426	0.139539	-0.0351928	0.18002	0.0608452	0.0525016	0.213405	0.256608
cg01476222	-0.0171271	-0.0491613	0.0867712	0.195804	-0.0223364	0.215268	-0.00551742	0.0803848	0.154224	0.215324	-0.011444	-0.00705858	0.071817	0.132407	0.0471649	-0.179647	-0.0550072	0.196749	0.0339439	0.0688315	-0.0981367	0.0362088	0.177278	0.081514	-0.0205673	0.0329874	0.0562816	0.197052	0.138822	0.112447	0.0170129	0.121257	0.0357521	0.0021985	0.238449	0.0377103	0.174721	0.112522	0.0431807	0.266683	0.219305	0.115096	-0.00512812	-0.163267	0.203331	0.0467248	0.0213131	0.20953	0.0898212
cg14997711	0.257435	0.26554	0.17551	0.173071	0.33403	0.40315	0.154511	0.335257	0.404794	0.42932	-0.0208346	-0.0328366	0.147081	0.0818559	0.0879422	0.0876478	0.0594442	0.332756	0.0534625	0.0797935	0.208251	0.108057	0.0022594	0.103468	0.0834471	0.0725062	0.212622	0.310896	0.371858	0.312172	0.220794	0.285911	0.177635	0.0962518	0.247034	0.0921781	0.333768	0.31988	0.340984	0.477685	0.469353	0.255748	0.25509	-0.146261	0.405827	0.0481623	0.0521275	0.324386	0.365578
cg13487312	0.528548	0.592798	0.169324	0.37721	0.520326	0.664351	0.142453	0.484673	0.335666	0.760989	0.0489417	0.12763	0.139339	0.225489	0.00681493	0.265694	0.0609987	0.618551	0.117568	0.022363	0.435495	0.113979	0.154753	0.14854	0.0182855	0.0739918	0.265842	0.667102	0.624182	0.61363	0.177925	0.38962	0.284436	0.148364	0.249901	0.0907925	0.482208	0.485623	0.567086	0.632716	0.765017	0.453617	0.540217	0.0120683	0.683899	0.0907657	0.0854891	0.549613	0.672744
cg26552743	0.395957	0.399711	0.0751072	0.241716	0.424006	0.482471	0.095665	0.376844	0.465389	0.460529	0.0507603	-0.00645399	0.0590614	0.124404	0.0190753	0.184027	0.115732	0.403428	0.0478745	0.0671718	0.392831	0.115064	0.0181827	0.0777972	0.0717504	0.0537029	0.212209	0.395128	0.435306	0.474307	0.202095	0.339689	0.26006	0.175466	0.13968	0.0648231	0.386801	0.342442	0.3872	0.467561	0.51316	0.294277	0.378967	-0.0320364	0.418989	0.0659762	0.0443793	0.358796	0.507693
cg15345437	0.152957	0.203188	0.136071	0.128851	0.271208	0.355982	0.0926797	0.253433	0.523957	0.267804	0.0765324	-0.0582111	0.114045	0.0329931	0.118127	-0.0214754	0.114496	0.243645	0.0611213	0.0665407	0.0359452	0.0799387	-0.442973	0.205795	0.0167245	-0.00360302	0.276198	0.252555	0.240714	0.250678	0.16649	0.183481	0.0402255	0.10151	0.258539	0.176311	0.28056	0.25212	0.228931	0.3329	0.237554	0.253161	0.123056	-0.166192	0.256997	0.0904758	0.0490051	0.215835	0.264858
cg22212560	0.0463819	0.0248289	-0.00254208	0.0709237	0.0866984	0.173811	0.0300942	0.1147	0.323976	0.0941755	0.0445375	-0.118729	0.0460338	0.014968	0.100114	-0.00901621	0.086301	0.00478216	0.0738242	0.0774297	0.0164825	0.0406023	-0.0943986	0.0439764	-0.00275742	0.0880783	0.0754005	0.0671603	0.0703322	0.0420297	0.0826192	0.0525161	0.0473951	0.0316413	0.0575869	0.0119083	0.0518424	0.0754102	0.0608579	0.147911	0.106206	0.0159667	0.00163943	-0.0962204	0.110262	0.0241224	0.0174244	-0.00888066	0.0721641
cg11067179	0.239772	0.14876	-0.000351115	0.128455	0.129272	0.23594	0.168487	0.198701	0.182191	0.138084	0.0639752	0.0294374	0.0844582	0.124767	0.079867	0.0983064	0.115511	0.110677	-0.128681	0.0593288	0.15971	0.0416892	-0.317108	-0.0170249	0.00427715	0.00524591	0.250965	0.0877744	0.112239	0.211726	0.164571	0.126173	0.0474521	0.181046	0.0546598	0.0228712	0.182904	0.147545	0.142179	0.105135	0.121258	0.168099	0.189488	-0.0773019	0.0656353	0.0979119	0.0558177	0.0211125	0.182302
cg06419846	0.158611	0.138362	-0.011321	0.0559172	0.13234	0.188211	0.148135	0.16292	0.131952	0.0808087	0.0520551	-0.023	0.0669937	0.0730161	0.0816234	0.00647147	0.0872071	0.074102	-0.092678	0.0221679	0.0830513	0.00491488	-0.362775	0.00422812	-0.000368903	0.00282825	0.175557	0.0547144	0.0981522	0.130997	0.123019	0.145074	0.0148161	0.133843	0.0878057	0.0291209	0.164727	0.0748775	0.115686	0.112518	0.0869787	0.120773	0.113162	-0.0876879	-0.00189234	0.0737199	0.0363558	-0.015787	0.127559
cg05496363	0.333607	0.250869	-0.0127621	0.14235	0.239046	0.360825	0.124058	0.274513	0.338114	0.292932	0.123388	-0.0101434	0.102114	0.0931635	0.0946369	0.144913	0.103172	0.220486	-0.120081	0.0865305	0.256216	0.0109962	-0.304347	0.0643765	0.0111924	0.00617797	0.265384	0.205123	0.232919	0.305419	0.210696	0.222102	0.139771	0.215288	0.10568	0.0571333	0.260622	0.290398	0.249653	0.278112	0.257526	0.195105	0.242829	-0.0982871	0.205159	0.134954	0.115517	0.108375	0.331581
cg13738327	0.106384	0.0704692	-0.0130942	0.00725384	0.175788	0.159387	0.0447708	0.124376	0.336235	0.134403	-0.0520244	-0.162899	0.0195149	-0.0498111	-0.0203957	0.0599975	0.0580786	0.019415	-0.0177682	-0.0108156	0.109635	-0.0312639	-0.130479	-0.0553161	-0.0182162	-0.013945	0.0472794	0.0622385	0.0807614	0.134803	0.117801	0.117954	0.0923489	0.059846	0.0063137	0.000713939	0.0843939	0.0885062	0.0876714	0.194366	0.155664	0.0491371	0.0877847	-0.141831	0.108899	0.0194475	0.00824124	0.0324175	0.123051
cg27309871	0.21543	0.272239	0.182953	0.243634	0.237459	0.351952	0.000331786	0.273534	0.528312	0.345363	0.065054	0.0472858	-0.0294043	-0.0063457	-0.0183289	0.0930994	0.0389588	0.259065	0.0346182	-0.00153504	0.172783	-0.0375473	-0.195633	0.167152	-0.0311949	0.0284771	0.270563	0.256747	0.329287	0.380247	0.112144	0.174741	0.131882	0.195318	0.0599895	0.0420707	0.227186	0.249685	0.32358	0.283393	0.265928	0.208581	0.288345	-0.0237035	0.276033	0.05182	0.0329383	0.196606	0.359406
cg16934235	0.571801	0.606242	0.199162	0.455149	0.566227	0.726048	0.171373	0.523425	0.418879	0.796467	0.121686	0.100558	0.0540471	0.225983	0.0690353	0.269893	0.0682798	0.63684	0.0673861	0.0311816	0.452952	0.124987	0.125867	0.11659	0.0392534	0.0547506	0.302503	0.654345	0.681981	0.674736	0.211929	0.433277	0.33628	0.214788	0.276358	0.0885812	0.561208	0.557453	0.586004	0.651566	0.788008	0.535137	0.571884	-0.0668591	0.680843	0.111386	0.0822956	0.522489	0.705402
cg10624395	0.167365	0.124363	0.12886	0.316839	0.177732	0.329326	0.0392882	0.145579	0.295807	0.304272	-0.00920767	-0.0124826	0.00867267	0.0776701	-0.0210814	-0.0900292	-0.0448023	0.241712	0.0535568	0.00251382	-0.00217039	0.0602876	-0.00158426	0.0400739	-0.00842573	0.0314236	0.140222	0.281072	0.254786	0.23671	0.0603191	0.224019	0.0543334	-0.0134611	0.130429	-0.0162868	0.307166	0.211859	0.198804	0.283144	0.285112	0.225105	0.181955	-0.048989	0.225516	0.0178615	0.00114692	0.222897	0.212765
cg02051688	0.0819945	0.0572671	0.0293315	0.0645308	0.207663	0.211756	0.066822	0.170372	0.332259	0.232073	-0.0484996	-0.0967528	0.0149007	-0.0171814	0.0767813	-0.0138385	0.0894852	0.0958967	0.019286	0.0415019	0.113587	0.0296057	-0.0832087	0.0535152	-0.029609	0.0473209	0.152295	0.172368	0.132712	0.0953928	0.0888159	0.121529	0.0625019	0.0565903	0.0942485	0.139202	0.13965	0.180936	0.159662	0.222111	0.221977	0.118127	0.14254	-0.167992	0.160034	0.0280774	-0.0333291	0.112194	0.142643
cg15418499	-0.134937	-0.123583	-0.0432665	-0.0581151	-0.211732	-0.186639	-0.0659531	-0.141143	-0.348987	-0.160114	-0.0819862	0.073305	0.00428771	0.160035	-0.0641014	-0.121716	-0.0361956	0.0392091	-0.0235365	-0.0106637	-0.0920828	-0.00970555	0.555781	0.058728	0.0483771	0.0061999	-0.151782	-0.0540717	-0.0644435	-0.21441	-0.0763379	-0.0459668	-0.0367475	-0.110731	0.00377526	-0.0816557	-0.0716385	-0.0709881	-0.169319	-0.113707	-0.0342544	-0.073747	-0.116879	0.145619	-0.0478895	0.0162566	0.0751124	0.123688	-0.195218
cg24841244	0.108025	0.0645617	0.0374538	0.00910364	0.170898	0.0876906	0.126891	0.106912	0.194193	0.0667475	-0.00223445	-0.071085	0.103509	-0.00802095	0.107663	0.0180276	-0.00783647	-0.0346489	-0.0431235	0.0238251	0.0626982	0.0638952	-0.593113	0.0171921	0.0412906	0.000937596	0.192162	-0.0186846	-0.0167306	0.06534	0.147097	0.0712181	-0.0535368	0.0473386	0.0820432	0.0429128	0.0926005	0.06209	0.0797474	0.0579084	0.056267	0.124354	0.054525	-0.1159	-0.0352058	0.0608523	-0.00373629	-0.00382402	0.0878759
cg13750061	0.0992555	0.113645	0.0380997	0.0114299	0.227364	0.190222	0.138438	0.143544	0.218222	0.133682	0.0330532	-0.0747159	0.121933	0.0100688	0.123727	-0.00557433	0.0461843	0.0748504	0.0431043	0.0908855	-0.0106857	0.0661791	-0.574386	0.0216179	0.00963467	0.0181782	0.15345	0.0443347	0.0458937	0.115112	0.15169	0.120858	-0.0497098	0.0344286	0.165388	0.0766366	0.13921	0.0997917	0.13979	0.213338	0.129156	0.133712	0.0771924	-0.1853	0.060275	0.0495605	-0.00291489	0.0258432	0.134924
cg07545925	0.128602	0.115349	0.0916525	0.0443753	0.216564	0.214464	0.17392	0.171267	0.236851	0.151517	0.0682045	-0.0283591	0.102147	0.0108108	0.148875	0.0639133	0.0451805	0.0526598	0.0143828	0.0681216	0.0408045	0.0845406	-0.56997	0.00635123	0.00796482	0.0405195	0.196822	0.0599767	0.0760482	0.137246	0.135841	0.0697735	-0.00035667	-0.012293	0.113903	0.118613	0.133795	0.109018	0.168925	0.191365	0.0958063	0.13543	0.115639	-0.130845	0.0772268	0.0497888	-0.0130765	0.00720813	0.175981
cg22259797	-0.0706114	-0.159251	-0.00532502	0.00314737	-0.204022	-0.132546	0.0353888	-0.111102	-0.169845	-0.135064	-0.0291719	0.0500517	-0.00205448	0.0874179	-0.0989644	-0.0401453	0.0326652	-0.0237179	-0.144745	0.0202534	-0.0409072	0.0182594	0.260912	-0.0431114	0.0115832	0.0498183	0.026294	-0.171694	-0.125826	-0.0679906	0.0281928	-0.0747454	-0.0482043	0.0327182	-0.0882938	-0.00507504	-0.0796952	-0.0890507	-0.140557	-0.104881	-0.110757	-0.114565	-0.122945	0.1092	-0.127558	0.000468134	-0.0366979	0.0100421	-0.117947
cg17232476	0.159203	0.183159	0.161849	0.0888215	0.293887	0.371889	0.118752	0.24467	0.41109	0.336386	-0.0355161	-0.152248	0.063548	0.00652627	0.0563314	0.00378415	0.0496009	0.235978	0.104672	0.0728826	0.103598	0.0902585	-0.0751069	0.0603194	0.0168834	0.0403841	0.0967068	0.316845	0.276161	0.262637	0.143119	0.21488	0.0931478	0.0205068	0.183084	0.121149	0.280549	0.252653	0.213042	0.454742	0.367976	0.21275	0.215975	-0.15834	0.331888	0.0310876	0.0115718	0.250118	0.29368
cg10977115	0.123364	0.153548	0.110383	0.0744637	0.236421	0.310329	0.156882	0.183696	0.394034	0.238464	0.0758529	-0.063108	0.10531	-0.0198899	0.123588	-0.00877726	0.0625487	0.14286	0.0379437	0.0990872	0.0108165	0.0967664	-0.583383	0.0781186	0.0523253	0.0262464	0.220474	0.180201	0.169717	0.179826	0.117376	0.178583	0.0466825	0.0642074	0.213811	0.163146	0.198842	0.188693	0.215472	0.307522	0.194391	0.190729	0.124508	-0.155752	0.143869	0.0427987	0.0186075	0.131591	0.229692
cg22512531	0.00100146	0.0615678	0.0858971	0.0927755	0.0943373	0.183813	0.078482	0.153401	0.318463	0.115647	-0.0234042	-0.0639364	0.130526	-0.0380846	0.0783059	-0.0850733	0.0164107	0.0691515	0.0536316	0.0811458	-0.110006	0.112881	-0.377507	0.0722619	-0.0120405	0.0252753	0.0971986	0.1108	0.0687081	0.100308	0.0970063	0.10329	-0.0402883	-0.0364278	0.140873	0.137671	0.111167	0.141234	0.168357	0.232724	0.121988	0.100324	0.0567565	-0.111675	0.0963958	0.0366167	0.024074	0.0939594	0.122025
cg08428868	0.108457	0.121275	0.181101	0.265488	0.13293	0.282539	0.0809641	0.175055	0.239335	0.286745	-0.0370677	-0.00181064	0.0578028	0.115972	0.0153734	-0.0809738	0.0722836	0.27674	-0.0232552	0.0883019	0.0252633	0.0948908	0.198836	0.118267	0.0346324	0.0271836	0.117029	0.27587	0.271626	0.1994	0.0644693	0.189455	0.061897	0.0576485	0.183171	0.0595439	0.253772	0.198672	0.113921	0.297466	0.316063	0.16484	0.128562	-0.0752319	0.309812	0.0671663	0.0602971	0.276896	0.20316
cg11596902	-0.172224	-0.184863	-0.0328782	-0.169569	-0.269946	-0.284748	-0.0489962	-0.156205	-0.450756	-0.211865	-0.038824	0.0873691	0.0338775	0.124225	-0.0579516	-0.0704506	-0.0505284	-0.0728789	-0.0561594	-0.0446029	-0.10397	0.0224599	0.586634	0.0114685	0.048109	-0.00237123	-0.196209	-0.153158	-0.171537	-0.251662	-0.100659	-0.0929128	-0.0748328	-0.09792	-0.03819	-0.0897388	-0.119846	-0.176198	-0.207594	-0.232514	-0.109147	-0.152559	-0.135835	0.189903	-0.130332	-0.0234638	0.0342422	0.0820884	-0.239547
cg22668906	0.148843	0.111712	0.07036	0.0558031	0.237625	0.223883	0.137513	0.188026	0.279317	0.20162	0.0592814	-0.0937063	0.159481	0.0629316	0.0813732	0.0271432	0.0346291	0.125124	-0.0054335	0.0424692	0.0558699	0.108928	-0.477946	0.0414997	0.0910752	-0.000590918	0.247676	0.150114	0.108448	0.13852	0.181252	0.15026	0.00252321	0.133318	0.216738	0.102172	0.246513	0.163095	0.141538	0.249931	0.157093	0.182678	0.0778424	-0.19704	0.130679	0.0403901	-0.0121716	0.0758357	0.189476
cg24662823	0.0879164	0.0727744	0.0132043	0.0212727	0.148869	0.0941908	0.105538	0.103	0.23147	0.0344526	-0.0498931	-0.0713235	0.116543	0.018409	0.0904077	-0.02759	0.020144	-0.012299	-0.0727533	-0.0169709	-0.00429194	0.068915	-0.576348	-0.0227083	0.0306525	0.0110236	0.168082	0.0190649	-0.0288001	0.0757601	0.139151	0.0936633	-0.0911171	0.0162291	0.0924394	0.0577328	0.129747	0.0656699	0.0901794	0.105894	0.0333064	0.0877818	0.0583685	-0.158979	-0.0423767	0.0294547	-0.017664	-0.0101536	0.0620012
cg19296671	0.0673133	0.103119	-0.0516439	0.0407754	0.0911345	0.0115307	-0.0660478	0.00734614	-0.0413031	0.120397	-0.0555061	0.0257493	0.0731806	0.0204922	-0.029332	0.0447157	0.0730692	0.127217	-0.017713	0.108547	0.0982188	0.0520562	0.233548	0.0299699	0.111886	0.0356569	0.0269548	0.0501681	0.110885	0.0647461	0.101762	0.162014	0.101881	0.0187594	0.125791	-0.0192605	0.0585868	0.0838868	0.0981493	0.0812755	0.117857	0.0968554	0.140203	-0.0565157	0.129372	0.0620593	0.0806622	0.148291	0.0910541
cg00344445	0.518244	0.531674	0.179287	0.381413	0.400203	0.498533	0.150171	0.46356	0.190812	0.634642	0.097098	0.220469	0.0903598	0.318956	-0.00157886	0.306843	0.0814315	0.580278	0.0200463	-0.00454915	0.502567	0.0756752	0.487084	0.127786	0.0444817	0.110049	0.223057	0.552582	0.572476	0.569424	0.203413	0.345641	0.334416	0.22607	0.117394	0.00313297	0.429225	0.428004	0.489378	0.438638	0.694483	0.424355	0.536303	0.162414	0.617117	0.134046	0.163584	0.515688	0.588815
cg19037107	-0.169836	-0.207901	-0.0492841	-0.179326	-0.309538	-0.293361	-0.0505937	-0.16129	-0.459425	-0.246633	-0.0671425	0.0596829	-0.01311	0.109715	-0.0901982	-0.113057	-0.0827018	-0.077686	-0.0726134	-0.0762215	-0.0966166	-0.0182562	0.559638	-0.0128566	0.0600631	-0.0297124	-0.224716	-0.155369	-0.198835	-0.284375	-0.0485714	-0.106546	-0.0293712	-0.101137	-0.044076	-0.1129	-0.124304	-0.172318	-0.216127	-0.223967	-0.146598	-0.145354	-0.184758	0.1743	-0.138868	0.0233579	0.0806844	0.0674818	-0.267121
cg01692842	-0.121251	-0.168907	-0.0298795	-0.14588	-0.246942	-0.255072	-0.0351459	-0.141649	-0.450025	-0.181489	-0.0466595	0.0968442	-0.0179753	0.13899	-0.0771772	-0.0544941	-0.0759399	-0.0305493	-0.0505799	-0.0853617	-0.0333965	0.00513368	0.582646	0.0203499	0.0466546	0.00444853	-0.198882	-0.113517	-0.15048	-0.240498	-0.0736471	-0.0733651	-0.0277291	-0.0920528	-0.0607561	-0.10573	-0.126097	-0.143033	-0.162628	-0.218288	-0.0645552	-0.114291	-0.1396	0.21935	-0.080394	-0.017538	0.0402104	0.0917613	-0.235172
cg03131366	0.160537	0.089618	0.0380449	0.06812	0.190799	0.247066	0.0130526	0.223477	0.423887	0.206269	-0.00736387	-0.128405	0.0657914	0.033772	0.0486878	0.0238683	0.128194	0.140515	0.0248445	0.0311182	0.156704	0.016021	-0.0658673	0.0893128	0.0672762	0.0395957	0.129768	0.227524	0.160458	0.168675	0.0772494	0.135526	0.0753244	0.119915	0.152942	0.0700316	0.163231	0.198642	0.119308	0.271582	0.258793	0.100999	0.11604	-0.0960019	0.213336	0.0305584	0.0150285	0.121879	0.150415
cg06270401	-0.0557848	-0.134968	-0.0570522	-0.106938	-0.251228	-0.248758	-0.0382637	-0.106278	-0.447875	-0.163258	-0.0327281	0.105792	-0.013291	0.158439	-0.0986964	-0.00638053	-0.0736626	-0.00967175	-0.0692445	-0.0659417	0.0234029	-0.0137565	0.610715	-0.0199506	0.0545457	-0.0181844	-0.193353	-0.0989661	-0.141531	-0.194273	-0.0681312	-0.0568795	0.00893534	-0.0853759	-0.066864	-0.117328	-0.0832232	-0.132009	-0.187783	-0.229654	-0.0663856	-0.0963918	-0.087195	0.228898	-0.0856531	0.0116719	0.0635759	0.10964	-0.1715
cg09043214	-0.0312947	-0.0482296	-0.0337826	0.0488258	-0.0736877	-0.082173	-0.00659328	0.000881716	0.297207	-0.113584	0.0707657	-0.0828117	-0.0603703	-0.0674852	-0.0383957	-0.0195836	-0.0203839	-0.0953944	-0.104375	-0.0416407	-0.0637613	-0.109864	-0.329092	-0.00106939	0.00177074	-0.093262	0.11028	-0.148888	-0.0469608	-0.0459628	0.0329137	-0.0948434	0.0530691	0.0650852	-0.0606441	0.0766365	0.00915811	-0.0511857	-0.0235056	-0.0874451	-0.17905	0.00607344	-0.0574194	-0.0298277	-0.108137	0.0240927	0.019276	-0.124107	-0.0301481
cg08418872	0.0532764	0.00628881	0.0170751	0.0345387	0.0455041	0.00410183	0.0799202	0.0448728	0.357268	-0.0696191	0.0222197	-0.0930765	0.0583938	0.00997119	0.0677983	-0.0236111	0.0653696	-0.0691284	-0.103879	-0.0179487	-0.0557719	-0.0396263	-0.543687	0.0508413	0.0519607	-0.0110316	0.271712	-0.131566	-0.0846958	0.0203343	0.106395	-0.0226558	-0.021558	0.0293325	0.00602487	0.0360555	0.040848	-0.00648998	0.0139784	-0.0345636	-0.11643	0.0418908	0.00112971	-0.0972555	-0.115208	0.109036	0.0620402	-0.0883825	0.0280628
cg23752651	-0.00608021	-0.0614797	0.0490202	-0.00550508	-0.0362701	-0.0323949	0.0992748	-0.000395015	0.330834	-0.101041	0.116213	-0.0658898	0.0511223	0.010928	0.11664	-0.0414816	0.110808	-0.0841605	-0.108024	0.10479	-0.0753274	-0.044356	-0.436534	0.0758494	0.0663312	-0.0792767	0.213149	-0.1309	-0.105635	-0.0366497	0.13812	-0.0430825	-0.0194959	0.0572882	0.0629546	0.126505	0.0732227	-0.0189234	-0.0641819	-0.00633456	-0.163118	0.0147042	-0.0700679	-0.129171	-0.131262	0.13577	0.117597	-0.0767896	-0.0421407
cg14009561	0.0460974	-0.0897003	-0.0785726	0.0629343	-0.0935455	-0.159772	-0.00703056	-0.0231398	0.19644	-0.153333	0.0274933	-0.0848194	-0.0587573	0.0360199	-0.176478	0.0691742	-0.039941	-0.12067	-0.187079	-0.100018	0.0527173	-0.174548	-0.0953486	-0.0523484	0.0672581	-0.115405	0.148779	-0.169401	-0.100252	-0.0578453	0.0647489	-0.0300658	0.0320183	0.068495	-0.169603	-0.145565	-0.023618	-0.0798334	-0.102377	-0.23062	-0.19284	0.00137262	-0.0498243	0.00643364	-0.179273	0.0809282	0.0681025	-0.0879529	-0.0745773
cg17458693	0.128534	0.134471	0.042217	0.0542534	0.248085	0.194286	0.156444	0.149928	0.304321	0.161687	0.0266652	-0.0442725	0.150826	0.0151616	0.151225	0.0514656	0.0400477	0.0715015	-0.0590902	0.0207391	0.0708467	0.099465	-0.574064	0.0322546	-0.00108604	0.0189161	0.237493	0.0868749	0.0484908	0.143501	0.166421	0.198624	0.0200266	0.059995	0.186515	0.104403	0.202715	0.139073	0.19579	0.197823	0.139736	0.149505	0.128361	-0.180441	0.0630752	0.0512769	-0.0196728	0.0460357	0.186635
cg00366435	0.0333781	0.0304002	0.0301749	-0.0493812	0.136364	0.0806609	0.128553	0.0584969	0.19323	0.0348597	-0.0242248	-0.102436	0.142213	-0.00703992	0.112774	-0.0256984	-0.00513062	-0.024586	-0.0333673	0.0494353	-0.0651646	0.125064	-0.566513	0.00814245	0.0350892	0.0155215	0.128193	-0.0145626	-0.0361463	0.0344672	0.120589	0.0574884	-0.0937482	0.00191337	0.149232	0.0815996	0.0978045	0.0250517	0.0360194	0.094353	0.00799498	0.0518321	0.019726	-0.201397	-0.0388879	0.0215601	-0.0224714	-0.055915	0.0659568
cg12688240	-0.110627	-0.0739606	-0.0270655	-0.0457209	-0.159279	-0.124642	-0.0397069	-0.0858724	-0.345975	-0.083598	-0.0692159	0.0937099	0.0240243	0.162001	-0.027066	-0.0558368	-0.100506	0.0767942	-0.019062	-0.0576732	-0.0688352	0.00513222	0.588719	0.0431712	0.0721023	0.00993907	-0.163566	-0.0258877	-0.039839	-0.16826	-0.0473741	-0.0218176	0.000193081	-0.0664148	0.0164207	-0.107215	-0.0844278	-0.058284	-0.0586503	-0.0817173	0.0145278	-0.0820622	-0.0836592	0.121524	-0.00447842	0.0762519	0.106576	0.177036	-0.189231
cg13995453	0.36773	0.390976	0.0769771	0.315896	0.399755	0.417904	0.00470811	0.359558	0.50843	0.449228	0.064837	0.0448738	-0.0479243	0.0133546	-0.0134744	0.223717	0.0586424	0.239593	-0.0104979	-0.0389239	0.328965	-0.0403697	-0.235146	0.102145	-0.0477621	-0.00292542	0.275628	0.367521	0.339101	0.415877	0.1077	0.231858	0.167271	0.227548	0.0319465	0.00634451	0.249428	0.335878	0.370911	0.298092	0.330087	0.289854	0.376449	0.0205628	0.290187	0.081067	0.0655315	0.1673	0.431833
cg21685770	-0.058126	-0.0805047	-0.0215625	-0.100354	-0.19781	-0.17713	-0.0228941	-0.0570764	-0.437049	-0.104583	-0.0294107	0.111673	0.0295941	0.1708	-0.0223088	-0.0102792	-0.0232757	0.0423324	-0.0194527	-0.0300505	-0.00252155	0.00479839	0.6354	0.0188328	0.013776	-0.0135973	-0.181229	-0.0262741	-0.0403083	-0.155702	-0.0398138	-0.0026559	-0.0227186	-0.069267	-0.0127651	-0.0830103	-0.0577008	-0.0727162	-0.134457	-0.136332	-0.00298845	-0.0734655	-0.0478381	0.220324	0.000610228	0.00738436	0.0728271	0.160612	-0.123449
cg05377120	0.234472	0.267759	0.168489	0.177266	0.284091	0.343416	0.0420565	0.298631	0.533512	0.312081	0.118568	-0.0265001	0.0363246	0.0155886	0.0861995	-0.00828986	0.0687225	0.255155	0.0279854	0.0640237	0.126168	0.0657436	-0.399962	0.157915	0.0666284	0.0124036	0.249535	0.26872	0.266945	0.361629	0.183297	0.205024	0.104201	0.196639	0.143957	0.139568	0.230083	0.310138	0.304677	0.294302	0.274859	0.202295	0.242597	-0.0608824	0.276298	0.061526	0.0230589	0.219879	0.305137
cg15241779	0.253215	0.322844	0.187493	0.223051	0.380565	0.466667	0.0324449	0.377721	0.577153	0.431155	0.0594411	0.00671055	0.0239155	0.0501274	0.0312017	-0.000584104	0.0881351	0.360845	0.0959665	0.0343341	0.121294	0.0381455	-0.179392	0.211193	0.0630851	0.0165997	0.317149	0.391088	0.381074	0.350409	0.153363	0.236682	0.135514	0.12603	0.192244	0.110442	0.298091	0.333539	0.409362	0.425362	0.415906	0.319836	0.299286	-0.0591638	0.435104	0.0934831	0.0613906	0.388494	0.395067
cg13828440	0.39462	0.470637	0.160262	0.323022	0.473824	0.585613	0.0647324	0.44654	0.582993	0.608822	0.1494	0.0956677	0.0244375	0.0796365	0.0286127	0.270448	0.125653	0.452367	0.102373	0.0355925	0.3666	0.0306593	-0.152327	0.176277	-0.0281053	0.0427583	0.364587	0.543833	0.506155	0.491727	0.181917	0.296289	0.143146	0.184945	0.098814	0.105463	0.378317	0.477206	0.499511	0.428161	0.509813	0.37133	0.409435	-0.0218787	0.530547	0.08656	0.0651696	0.376924	0.545675
cg21474838	0.25942	0.334603	0.202126	0.269115	0.374632	0.538225	0.0376409	0.380516	0.600707	0.487061	0.135837	0.00238333	0.0294386	0.0397067	0.0882798	0.0786189	0.153999	0.418058	0.109036	0.112137	0.180171	0.0439909	-0.229291	0.220007	-0.00440024	0.079823	0.328142	0.443256	0.441184	0.396982	0.148891	0.23574	0.10006	0.151512	0.226163	0.175974	0.346377	0.428848	0.393834	0.46151	0.418014	0.316993	0.289314	-0.141654	0.468178	0.045074	0.0282846	0.35279	0.438545
cg01940139	0.283991	0.344424	0.147133	0.252463	0.382353	0.444368	0.0535476	0.36895	0.508582	0.49313	0.0953938	0.0562034	-0.0531608	0.0372299	0.0411029	0.125781	0.0920658	0.321927	0.117679	0.0404706	0.213044	0.0271729	-0.259312	0.137658	0.0151189	0.0124178	0.270602	0.415338	0.404451	0.375061	0.114271	0.227208	0.0943422	0.174161	0.131225	0.134686	0.280086	0.373189	0.372699	0.373366	0.383185	0.307945	0.316038	-0.093039	0.397661	0.0901377	0.0275408	0.292572	0.393956
cg15956469	0.117108	0.102492	-0.0547951	0.0968373	0.079527	0.0409015	-0.0466735	0.128679	0.395414	0.0250794	-0.0421095	0.0381675	-0.110858	-0.0571318	-0.138015	0.0874671	-0.00370028	-0.0412355	-0.180762	-0.148029	0.137926	-0.145092	-0.240396	0.0210264	0.0165951	-0.0239347	0.216968	0.0281331	0.00635896	0.108269	0.0924298	0.0620325	0.130401	0.108745	-0.177045	-0.0866461	0.0537068	0.0335068	0.146853	-0.0765496	-0.0446883	0.0233258	0.114465	0.0528762	-0.0430672	0.104084	0.126393	-0.00908089	0.131317
cg21747310	0.167781	0.157299	0.0732034	0.0618132	0.236532	0.153433	0.150633	0.130557	0.287718	0.154495	-0.0588899	-0.0775187	0.130419	0.0850466	0.000768627	0.0100995	-0.0314288	0.0820088	-0.0780007	-0.0522998	0.0422343	0.105953	-0.521632	-0.0224983	0.00416039	0.0171834	0.222526	0.103116	0.0750082	0.166007	0.179854	0.207241	-0.0270387	0.0690733	0.138115	0.0450917	0.215612	0.122257	0.171231	0.193069	0.13557	0.160868	0.148824	-0.155094	0.0442095	0.102736	0.0424793	0.066149	0.209881
cg27366072	0.0149153	-0.0122894	0.118704	0.193739	-0.0253101	0.133329	0.0147903	0.00571138	0.0408186	0.149019	0.0206363	0.0494438	0.0458315	0.207538	-0.00456701	-0.0961533	-0.0719042	0.216073	0.0647517	0.0483685	-0.0973761	0.0192989	0.377603	0.114996	0.0182457	0.0256584	-0.0146363	0.139689	0.164372	-0.00814092	0.0548953	0.0976334	0.0343329	-0.062172	0.169172	-0.00834844	0.166529	0.0677766	0.0809871	0.189932	0.154472	0.048112	-0.0284587	0.0214757	0.178272	0.0902409	0.116239	0.261011	0.0213467
cg15733114	0.582606	0.593514	0.148611	0.424172	0.55238	0.661655	0.101178	0.527129	0.403841	0.774892	0.0767229	0.0503863	0.123246	0.210756	-0.0116882	0.317208	0.0209699	0.630626	0.0626694	-0.00380949	0.480282	0.075835	0.150992	0.0908535	0.0462575	0.00527364	0.26207	0.610879	0.61204	0.67228	0.227651	0.42171	0.29963	0.184419	0.217312	0.0366907	0.521641	0.496803	0.531161	0.602568	0.769609	0.500314	0.555592	-0.00611508	0.641071	0.123298	0.0943688	0.514961	0.71814
cg04228042	0.618206	0.607901	0.155935	0.424321	0.566445	0.711432	0.129467	0.547489	0.439179	0.798548	0.0886464	0.0846312	0.121648	0.218724	0.029112	0.286177	0.0610505	0.631506	0.0847683	0.0144135	0.5023	0.080692	0.1259	0.091416	0.0217642	0.0187638	0.325527	0.648898	0.643985	0.697573	0.20819	0.424755	0.301058	0.192905	0.218412	0.0549188	0.548936	0.551186	0.56606	0.641821	0.784332	0.50777	0.590075	-0.000492787	0.686262	0.120553	0.0981328	0.538148	0.746312
cg10047173	0.554976	0.5784	0.212512	0.441361	0.527472	0.695925	0.147602	0.535071	0.478233	0.774791	0.0726442	0.0970757	0.121533	0.227377	0.0378104	0.23734	0.0588429	0.640387	0.0512153	0.0185794	0.470438	0.10199	0.12526	0.0998761	-0.00716311	0.0457527	0.327566	0.639495	0.613404	0.660978	0.234664	0.487553	0.303677	0.170576	0.267696	0.0722419	0.56244	0.536555	0.543254	0.662222	0.768777	0.499338	0.564525	-0.013607	0.665678	0.133475	0.10573	0.540667	0.745448
cg10456459	-0.243426	-0.23927	-0.0411789	-0.147008	-0.321718	-0.304314	-0.0705715	-0.197406	-0.466341	-0.276582	-0.0752465	0.0829643	-0.0125965	0.0902074	-0.0520273	-0.144241	-0.0623414	-0.0836465	-0.0256019	-0.0532805	-0.162292	-0.00362798	0.542864	-0.00715015	-0.00250204	0.0105361	-0.248349	-0.137926	-0.212453	-0.304916	-0.100579	-0.113341	-0.0701685	-0.136976	-0.0240546	-0.075404	-0.165418	-0.199185	-0.240989	-0.251962	-0.176365	-0.197083	-0.214273	0.190039	-0.165478	-0.0276599	0.023499	0.0577019	-0.29762
cg03766264	-0.191159	-0.183875	0.0270187	-0.200289	-0.266128	-0.241371	-0.00623701	-0.128984	-0.449027	-0.211421	-0.00484938	0.122301	0.060411	0.116602	0.0319131	-0.109924	-0.00238689	-0.034167	0.0148444	-0.00611994	-0.125991	0.0552516	0.57862	0.0670341	0.0483166	0.0235575	-0.210391	-0.119384	-0.172548	-0.270521	-0.0967021	-0.111265	-0.0437399	-0.126992	0.0455691	0.000531643	-0.125297	-0.146441	-0.209534	-0.175818	-0.106367	-0.156155	-0.180091	0.164421	-0.0793695	0.043523	0.0878841	0.106394	-0.243947
cg04141129	0.523695	0.59817	0.195673	0.416131	0.580368	0.721745	0.121466	0.558456	0.460056	0.822126	0.121596	0.0939942	0.0965953	0.177322	0.0852183	0.273044	0.0622173	0.634312	0.104769	0.0820742	0.455276	0.118973	0.0693709	0.129065	-0.00179466	0.0272886	0.29558	0.687581	0.66034	0.645501	0.210519	0.441435	0.290858	0.209734	0.256858	0.126549	0.523088	0.588547	0.590742	0.672782	0.790625	0.482926	0.553148	-0.0545043	0.683724	0.123655	0.0982224	0.520194	0.711777
cg19055828	-0.170995	-0.175084	-0.0213065	-0.173258	-0.270375	-0.258716	-0.0243451	-0.145781	-0.457289	-0.206766	-0.00233187	0.117361	0.0166085	0.138708	-0.0104549	-0.101344	-0.0282385	-0.0279038	-0.013071	-0.0113539	-0.0793656	0.0294298	0.569657	0.0372348	0.0415745	0.0271903	-0.213914	-0.114547	-0.151313	-0.268612	-0.0771744	-0.121382	-0.0605904	-0.0947969	-0.0256606	-0.0434614	-0.123114	-0.135811	-0.199403	-0.220812	-0.102488	-0.142382	-0.151068	0.190055	-0.118809	-0.00655486	0.0538006	0.0623163	-0.24039
cg15889057	0.558068	0.554715	0.199204	0.434829	0.591892	0.71511	0.146373	0.53323	0.437389	0.773985	0.0743457	0.0693401	0.11191	0.192034	0.0784788	0.210886	0.101205	0.597259	0.124357	0.0623654	0.400656	0.125177	-0.0306285	0.137306	0.0239927	0.0407403	0.301535	0.655297	0.649827	0.618573	0.198623	0.450199	0.233966	0.184055	0.299213	0.140919	0.542014	0.533464	0.567503	0.68193	0.745788	0.527596	0.517447	-0.087917	0.665342	0.0924641	0.0639041	0.504692	0.689984
cg01874152	0.0594707	0.149639	0.113012	0.0157555	0.283538	0.280381	0.137865	0.118175	0.25164	0.220302	0.0810425	-0.0273055	0.11828	-0.0427332	0.1713	0.0699131	0.0650576	0.0877349	0.107887	0.124311	0.0180366	0.12865	-0.563415	0.0117142	0.0428783	0.0341111	0.131296	0.153962	0.153336	0.127372	0.0709988	0.109196	-0.0358191	0.104544	0.178662	0.165274	0.151544	0.204203	0.17752	0.25477	0.184703	0.135122	0.108129	-0.195699	0.12313	0.0116128	-0.0218642	0.0514679	0.169972
cg25486399	0.250949	0.245504	0.0969437	0.121115	0.335807	0.394427	0.16306	0.251387	0.289745	0.353788	0.0960709	-0.0330418	0.126237	0.0807767	0.120351	0.0776179	0.00260386	0.22351	0.0666551	0.0647848	0.142612	0.153899	-0.439843	0.0369895	0.0534336	0.021694	0.190061	0.28066	0.25801	0.296041	0.113629	0.237723	0.0188741	0.148627	0.24665	0.134322	0.308381	0.3004	0.243313	0.335919	0.306311	0.287214	0.20606	-0.212012	0.245787	0.0359308	-0.00643031	0.181808	0.322767
cg08338281	-0.105374	-0.0652767	-0.00657843	-0.161129	0.0440355	0.06714	0.15577	-0.019846	0.0850241	-0.109146	-0.0164058	-0.0462493	0.161966	-0.0765769	0.0990882	-0.124729	0.0415034	-0.0906931	-0.00266636	0.101081	-0.138291	0.028935	-0.477554	0.0179724	0.0227759	0.0414928	0.0770266	-0.10841	-0.133462	-0.0607043	0.0877495	-0.000647338	-0.0455893	0.0803182	0.136951	0.130054	-0.0209206	-0.0221112	-0.021057	-0.00703336	-0.142096	-0.0584387	-0.108802	-0.141354	-0.145491	0.0644182	0.0452875	-0.17727	-0.103776
cg07679948	0.0178309	-0.0992802	0.0414259	-0.0993727	0.030468	-0.0055537	0.180992	-0.0308291	0.0997929	-0.119644	-0.007635	-0.09406	0.177956	-0.0219119	0.147272	-0.0755282	0.054882	-0.134942	-0.0400123	0.0776698	-0.0898794	0.0853223	-0.549287	0.0138925	0.00967868	0.0272098	0.102676	-0.130135	-0.122632	-0.0726789	0.1117	-0.0479899	-0.103006	0.0156971	0.0979738	0.101403	-0.0112836	-0.0547862	-0.0640249	-0.0165192	-0.117087	0.000324649	-0.0761176	-0.150943	-0.136608	0.00132957	-0.0551076	-0.15929	-0.0473987
cg06915826	0.0418959	0.00994141	0.0930972	-0.0595427	0.156851	0.13825	0.181404	0.0298685	0.0756186	0.0458983	0.0496335	-0.0227751	0.119529	-0.0566397	0.227063	-0.0257	0.091387	-0.0548352	0.0601977	0.0988503	-0.0367114	0.140749	-0.556082	0.010666	-0.00203375	0.0530819	0.136533	0.0326747	-0.00621223	0.045497	0.0730536	0.00677664	-0.0587938	0.0573708	0.148469	0.14468	0.0650675	0.0582938	0.0264733	0.105266	0.00280089	0.0867292	-0.0140256	-0.206664	-0.0123849	0.0123506	-0.0279363	-0.0943179	0.0378869
cg09107438	-0.0868969	-0.0315156	0.0294044	-0.0922413	0.0430732	0.0353679	0.183337	0.0122547	0.0854015	0.0206332	-0.0522414	-0.0959006	0.183611	0.0288988	0.114092	-0.0838945	-0.00717217	0.012507	-0.0799405	0.0379942	-0.10911	0.146444	-0.385753	0.0280212	0.042065	0.0224182	0.0284891	0.00463883	-0.0570795	-0.0325789	0.124443	0.0989393	-0.109786	0.0199095	0.221303	0.146282	0.0757834	0.031036	-0.00367942	0.122326	-0.00637645	-0.00969411	-0.0633784	-0.218051	-0.00748123	0.0672446	0.00876516	0.0189136	-0.0386048
cg26227465	0.359622	0.402638	0.204702	0.308093	0.422322	0.519919	0.0554883	0.391448	0.648078	0.509966	0.0429391	0.0224062	0.036512	0.105839	0.0036412	0.0776197	0.0676327	0.461914	0.0438522	0.00103792	0.212631	0.0232399	-0.227717	0.157882	0.0292227	0.00516117	0.375146	0.42473	0.399058	0.474762	0.174414	0.286786	0.194184	0.0982836	0.195473	0.0842046	0.408016	0.381376	0.439889	0.466946	0.483456	0.366089	0.392412	-0.0355774	0.429641	0.111454	0.0844751	0.414597	0.517633
cg05224770	0.416635	0.426845	0.117236	0.383119	0.396094	0.441158	0.0549052	0.404785	0.610103	0.488813	0.103361	0.0610432	-0.0388501	0.0865172	-0.0366843	0.245134	0.124589	0.330177	-0.0938267	0.0197509	0.408464	-0.0519648	-0.211039	0.121931	0.0141135	0.0146293	0.399221	0.394373	0.393948	0.493819	0.191847	0.279695	0.158978	0.276903	0.0203684	0.027204	0.345876	0.379979	0.392207	0.303471	0.414939	0.353354	0.408068	-0.0381472	0.356835	0.111593	0.0873896	0.246063	0.507968
cg01093028	0.16138	0.119557	0.0478185	0.101947	0.251595	0.267046	0.0646695	0.239936	0.353963	0.292536	-0.0294006	-0.0805083	0.0927374	0.0371696	0.0367469	0.0634465	0.0392311	0.191234	0.0844815	0.0316795	0.169923	0.00346503	-0.0411506	0.0238261	0.0791446	-0.04271	0.131609	0.255554	0.168293	0.213504	0.0908928	0.143585	0.144226	0.0783264	0.202861	0.0793956	0.20384	0.240774	0.14957	0.327468	0.315944	0.167072	0.128917	-0.181477	0.259581	0.0727406	0.0175815	0.164902	0.21707
cg26635451	0.0821142	0.0969968	0.136443	0.0203942	0.168814	0.350948	0.101096	0.203878	0.227581	0.337799	-0.00347023	-0.0856206	0.104843	0.0941933	0.0970254	-0.00743985	0.0697597	0.2472	0.160609	0.117744	0.0388916	-0.00653521	0.0409518	0.0993395	0.00896396	-0.0270998	0.0460866	0.244432	0.244555	0.176466	0.064187	0.134131	0.171181	0.0293549	0.286766	0.0983238	0.235468	0.214933	0.147945	0.382145	0.332446	0.120033	0.0430161	-0.155842	0.290599	0.0775112	0.0320141	0.163496	0.216985
cg03767333	0.580691	0.624998	0.153995	0.438228	0.586984	0.725162	0.130306	0.511563	0.419237	0.808998	0.149577	0.109284	0.0915759	0.18842	0.0580989	0.336081	0.055923	0.595896	0.0473113	0.0494437	0.555582	0.104615	0.115837	0.118499	-0.00623136	0.0786046	0.329776	0.65577	0.645172	0.686451	0.209768	0.390715	0.302641	0.234152	0.205362	0.0798843	0.509895	0.562894	0.576067	0.596806	0.746569	0.507015	0.562787	-0.0303334	0.659583	0.0874017	0.0637928	0.424287	0.721461
cg04957307	0.0920289	0.144043	0.136299	0.0378083	0.266562	0.27636	0.128752	0.134796	0.228606	0.226827	0.104495	-0.0887713	0.13622	0.0317967	0.147863	0.0238777	0.135782	0.183775	0.103166	0.145546	0.00776197	0.147259	-0.482695	0.0724638	-0.0310141	0.0485801	0.111294	0.228339	0.182173	0.139173	0.055135	0.141779	-0.0429305	0.079255	0.286916	0.182938	0.188969	0.20674	0.164656	0.27477	0.180614	0.197789	0.0797872	-0.184922	0.203583	0.00438603	-0.042064	0.102365	0.166581
cg03248292	0.362184	0.359685	0.116906	0.213563	0.36798	0.478288	0.068952	0.370901	0.381424	0.483105	0.148135	0.0524532	0.156954	0.10596	0.0964881	0.281817	0.144718	0.399869	0.0161648	0.0688076	0.422232	0.110626	-0.0087541	0.112779	0.0198363	0.00122279	0.322074	0.450796	0.367802	0.374723	0.137182	0.259998	0.211027	0.226385	0.174066	0.036817	0.316067	0.420202	0.302439	0.398863	0.48743	0.275138	0.332859	-0.0544482	0.417758	0.120989	0.0943644	0.231411	0.477254
cg16871561	0.377414	0.281679	-0.0159307	0.19987	0.193257	0.227284	0.100079	0.269493	-0.0215228	0.318021	0.15768	0.129811	0.180135	0.309645	0.03126	0.281303	-0.142434	0.240678	-0.218214	-0.0577862	0.377136	0.0544954	0.198033	0.00147333	0.082813	-0.0559194	0.14095	0.252291	0.224587	0.261746	0.165495	0.281409	0.239837	0.157398	0.112991	-0.014266	0.220182	0.245054	0.197144	0.19589	0.348139	0.265658	0.289708	0.0205376	0.226138	0.198951	0.173973	0.207915	0.336447
cg01305421	0.152501	0.144673	-0.0827315	0.106086	0.0267857	0.0323265	-0.0715561	0.104002	-0.220047	0.159747	-0.0053258	0.0894931	0.0255571	0.17015	-0.041538	0.188278	-0.0487761	0.140848	-0.0107053	-0.0341273	0.215929	0.0256761	0.632734	-0.0413846	0.0198638	0.0214411	-0.0749026	0.171315	0.206417	0.0713788	-0.0135748	0.0832926	0.110974	0.0294247	-0.0532626	-0.0902955	0.0739733	0.0911368	0.0807862	0.0509914	0.234368	0.118116	0.167807	0.215808	0.193553	-0.00391607	0.0462707	0.182393	0.124842
cg03658236	-0.0261923	-0.0668503	0.0283012	-0.0815293	-0.185111	-0.153302	0.00975641	-0.0230842	-0.361211	-0.0669625	-0.00654494	0.150434	0.049542	0.195652	-0.0145866	-0.00858246	-0.0161674	0.0882194	-0.0171662	0.00468436	0.0157198	0.0674498	0.639458	0.02472	0.0504126	0.0308344	-0.128744	0.00199694	-0.0433687	-0.115888	0.00170966	0.0296707	0.0583459	-0.0392024	0.0149974	-0.0157771	-0.0257404	-0.0866141	-0.0974586	-0.103701	0.0159687	-0.0543441	-0.0333339	0.198074	0.0286036	0.085824	0.133849	0.178878	-0.0921201
cg25683989	0.277165	0.340462	0.12918	0.205183	0.425297	0.534073	0.145576	0.362056	0.409675	0.530635	0.028923	-0.0711677	0.0290646	0.0168117	0.065486	0.122824	0.0818948	0.347897	0.12139	0.0539339	0.273898	0.0867501	-0.0447587	0.0512357	0.00787448	0.0294036	0.188314	0.420447	0.418488	0.407652	0.139296	0.290343	0.195797	0.124607	0.208934	0.12576	0.331861	0.339847	0.39873	0.531704	0.509576	0.313685	0.350341	-0.191128	0.452405	0.00203294	-0.0251275	0.276241	0.410063
cg06768361	0.625734	0.600497	0.109478	0.464592	0.529068	0.676193	0.102372	0.502707	0.414636	0.777245	0.115318	0.108161	0.0722396	0.214609	0.0108411	0.338683	0.0511569	0.582998	0.0501384	0.0170467	0.528536	0.0571437	0.137234	0.0661176	-0.00206106	0.0109269	0.305562	0.622916	0.64293	0.695892	0.18349	0.403484	0.35311	0.215113	0.17844	0.0430001	0.486471	0.485335	0.541379	0.547215	0.717996	0.495706	0.601	0.0164167	0.637832	0.113879	0.104085	0.43476	0.71209
cg14255337	0.233722	0.279558	0.0496426	0.172037	0.347645	0.378941	0.0446022	0.268149	0.471472	0.325544	0.102561	-0.0798887	0.0218508	-0.00287652	0.0755148	0.0653508	0.061482	0.159575	0.0474936	0.0243345	0.1655	-0.000144426	-0.450428	0.0592873	-0.0239847	-0.0398636	0.255666	0.233311	0.213362	0.293766	0.168224	0.199962	0.126168	0.109079	0.0781147	0.0527322	0.258497	0.2499	0.349246	0.317157	0.26618	0.247834	0.246266	-0.0734814	0.258466	0.12945	0.0702057	0.122649	0.358978
cg23474890	0.120719	0.136118	0.107696	0.155181	0.129792	0.21732	0.0231434	0.166033	0.483287	0.14573	0.0972588	-0.0470408	0.0153547	-0.0134414	0.0343873	-0.0167736	0.0449032	0.137119	-0.0932006	-0.00175326	0.0557956	-0.0914451	-0.399321	0.159404	0.0504113	-0.0680652	0.297915	0.120778	0.0841673	0.193393	0.132698	0.0950977	0.0986585	0.0727683	0.0891252	0.103669	0.153078	0.173034	0.172755	0.167958	0.0916972	0.138019	0.0773843	-0.0764963	0.0806014	0.171105	0.10158	0.140651	0.191094
cg14506192	0.118213	0.0922249	-0.00426178	0.0339095	0.124867	0.121805	0.0354968	0.107877	0.422342	0.0575304	0.0376677	-0.0513625	0.0510172	-0.00725537	0.0475751	-0.00889193	0.0433041	-0.0115986	-0.073598	-0.0268528	-0.0116282	-0.0493603	-0.584737	0.0418809	0.029219	-0.0475814	0.326326	-0.0294035	-0.0397002	0.141975	0.112008	0.0485565	0.0137304	0.08759	0.0539452	0.0268906	0.0914718	0.0671676	0.115129	0.0637161	0.0101612	0.0908863	0.109287	-0.109285	-0.0546565	0.10793	0.058884	-0.00478949	0.119003
cg16085171	0.231944	0.230685	0.137778	0.147806	0.339126	0.426038	0.114049	0.310616	0.455447	0.39204	-0.0295339	-0.0722301	0.116765	0.0565824	0.0849093	0.0121025	0.0839502	0.269766	0.122971	0.0356902	0.139348	0.0999894	-0.198331	0.0795237	-0.00219095	0.0744897	0.204639	0.312141	0.2681	0.281913	0.164408	0.237913	0.113227	0.101684	0.243202	0.140741	0.305017	0.265878	0.266451	0.406141	0.407018	0.224925	0.20555	-0.0927712	0.343314	0.0590168	0.0301901	0.267421	0.324489
cg24847366	0.576895	0.574885	0.110653	0.424639	0.481032	0.6141	0.127942	0.496538	0.343934	0.721723	0.146808	0.134584	0.157233	0.242756	0.0703581	0.272042	0.110157	0.577923	-0.00818084	0.0821707	0.532719	0.0855078	0.25986	0.103334	0.060317	0.023445	0.314091	0.62382	0.579017	0.583488	0.21601	0.480762	0.297942	0.207612	0.237765	0.0073734	0.483491	0.552586	0.457605	0.53409	0.701948	0.492303	0.523504	-0.0351953	0.621436	0.112292	0.0972633	0.491886	0.614246
cg13617280	0.0845743	0.1712	0.0476934	0.108537	0.138463	0.082084	-0.0932581	0.169174	0.385443	0.0882022	0.0598707	0.0124496	-0.112849	-0.0472901	-0.0504904	0.0186502	0.0173672	0.0417579	-0.0114667	-0.0755812	0.0510487	-0.0860016	-0.191093	0.123262	0.0141766	0.00188363	0.194511	0.0724163	0.00487658	0.119432	0.0576034	-0.00633749	0.0304298	-0.0323307	-0.0196115	-0.023117	0.074592	0.0668572	0.133451	-0.00937215	0.00823721	-0.0209565	0.128267	0.0253818	-0.00866025	0.127464	0.0971428	0.0678724	0.0936889
cg16316183	-0.00689491	0.166779	0.119344	0.0776596	0.147003	0.215048	-0.0393873	0.18638	0.261626	0.174482	0.0780581	0.00534059	-0.0504938	0.0713526	0.0484755	-0.111001	0.100142	0.233962	0.159108	0.0400677	-0.0773012	0.0786289	-0.0217634	0.199835	0.01966	-0.026227	0.183114	0.213766	0.088487	0.0436003	0.0278455	0.0295809	-0.0409954	-0.00556026	0.18991	0.132738	0.118595	0.140553	0.218988	0.170422	0.171161	0.0695698	0.11325	0.0582803	0.139618	0.0536964	0.0296802	0.270045	0.111711
cg14791799	0.155529	0.241254	0.223493	0.157183	0.218659	0.377354	0.0516004	0.343195	0.474549	0.34239	0.132732	0.0517587	0.040151	0.0940295	0.0891132	-0.014892	0.0795744	0.347532	0.0226667	0.134242	0.0834022	-0.00137816	-0.0653974	0.218749	0.0745757	0.0594465	0.308539	0.279822	0.217789	0.311871	0.16698	0.256172	0.155751	0.105041	0.237847	0.155882	0.290112	0.266446	0.293005	0.392343	0.304837	0.195496	0.230006	-0.00430055	0.314472	0.13391	0.126153	0.350808	0.32458
cg09469986	0.366039	0.363469	0.111418	0.265607	0.447628	0.587971	0.105355	0.416139	0.501419	0.575934	0.0182122	-0.0687304	0.0595003	0.087155	0.071711	0.173369	0.125053	0.397621	0.111844	0.0465799	0.313902	0.0734363	-0.110459	0.069999	-0.0320903	0.0319267	0.226248	0.476533	0.482032	0.436915	0.16863	0.296673	0.184525	0.111991	0.193759	0.114643	0.402716	0.426771	0.388549	0.531953	0.553272	0.36379	0.354857	-0.100243	0.502953	0.081359	0.03293	0.339304	0.51514
cg06927812	-0.0119325	-0.0279272	0.105316	-0.0472915	-0.110611	-0.0219534	0.0415855	0.0413056	-0.330982	0.0290549	0.0228073	0.116133	0.042996	0.194072	0.0112466	-0.0218256	0.0010845	0.173562	0.049213	0.0262874	0.0324945	0.0581413	0.613352	0.0943699	0.0481748	0.0210621	-0.125793	0.0898335	0.0535802	-0.108156	0.00237871	0.0209091	0.046833	-0.068762	0.087637	-0.00619279	0.0290126	0.0403861	-0.0374923	0.0175685	0.141139	0.0134093	0.0104359	0.173683	0.136683	0.0840427	0.117132	0.264778	-0.04848
cg23357533	-0.0678507	-0.0703534	0.0845417	-0.112078	0.0787424	0.0451512	0.136563	0.021025	0.100459	0.00931266	0.0223366	-0.0940405	0.155709	-0.00340228	0.137477	-0.0977916	0.068897	-0.0260514	0.0393512	0.113453	-0.157445	0.113474	-0.552666	0.036624	0.0474079	0.030978	0.106719	-0.0265129	-0.0673615	-0.072035	0.121037	-0.0329577	-0.11652	0.00322392	0.211375	0.175255	0.067548	0.0160316	0.0067042	0.118463	-0.0176086	0.00181552	-0.0883346	-0.219104	-0.0612176	0.0116018	-0.0231455	-0.0602793	-0.0252439
cg11218434	0.00514369	0.0435632	0.00996889	-0.0715133	0.120322	0.0564206	0.0827425	0.0450387	0.192546	0.0219264	-0.0299275	-0.134951	0.0728268	0.0159222	0.11754	-0.0774087	0.0611206	-0.0178758	-0.0182694	0.115106	-0.0537544	0.106494	-0.492696	0.012854	0.0446338	-0.0541594	0.116413	0.0532458	0.0212075	0.0245265	0.0932079	0.0407313	-0.0344619	0.0689523	0.103459	0.0946486	0.0575778	0.0625933	0.0593084	0.127718	0.00228179	0.105537	0.017995	-0.183196	0.0105933	0.0578197	0.0335695	-0.00839087	0.027038
cg17487741	0.128108	0.114656	0.0265161	0.127576	0.126033	0.212491	0.0453608	0.193192	0.316925	0.235692	-0.0445532	-0.0653829	0.0247636	0.19284	-0.0491742	-0.0171726	0.0350446	0.278969	0.0423977	-0.0321443	0.0887356	0.0714807	0.178626	0.114614	0.064703	0.0293336	0.159546	0.217559	0.188359	0.150017	0.177788	0.246554	0.0783175	0.0435899	0.22249	0.00909024	0.269254	0.161013	0.146774	0.290356	0.300607	0.185407	0.124534	-0.0553593	0.264995	0.0446241	0.0184875	0.301266	0.156863
cg04828493	0.0340174	0.0222049	0.00604541	0.0541728	0.053682	0.0930293	0.0195747	0.0538995	0.398388	-0.0101137	-0.067726	-0.0737057	-0.0133131	-0.149558	-0.043673	0.00373903	0.015353	-0.0687989	-0.0662652	0.00215425	0.0704	-0.0440867	-0.184889	-0.0354254	-0.000303425	0.00510111	0.0865072	-0.0454728	0.0180368	0.0255724	0.10362	-0.00172142	0.114116	0.0853627	-0.031762	0.0285597	0.039099	-0.0512728	0.0544035	0.0672721	-0.0046061	0.0161757	0.0221475	-0.091552	-0.0087673	0.051245	0.0243343	-0.125457	0.0250281
cg13995599	0.627778	0.647142	0.138249	0.477012	0.594863	0.72124	0.144865	0.562752	0.405985	0.808236	0.134713	0.138967	0.0872273	0.197181	0.0518938	0.389036	0.103131	0.626003	0.0271663	0.0545048	0.583082	0.0827599	0.128614	0.0922008	-0.00868666	0.0569424	0.332242	0.670023	0.70629	0.72408	0.245176	0.45099	0.327035	0.270539	0.164341	0.072955	0.514895	0.5702	0.602591	0.604929	0.748071	0.535585	0.610011	-0.0361012	0.702327	0.124019	0.109534	0.466103	0.769206
cg03313271	-0.203667	-0.191797	-0.00195377	-0.128496	-0.288295	-0.266385	-0.0291422	-0.18283	-0.352574	-0.240459	-0.0752971	0.0908721	0.0900411	0.150449	-0.0456866	-0.141121	-0.0672543	-0.0287762	-0.0485379	-0.0291738	-0.167521	-0.0184814	0.560985	0.0293853	0.0765129	-0.0126445	-0.15642	-0.144116	-0.178321	-0.238765	-0.0479282	-0.0923094	-0.0536133	-0.143203	0.00995866	-0.0816057	-0.0910871	-0.148474	-0.193911	-0.146489	-0.107098	-0.179084	-0.167841	0.162924	-0.0993668	0.061142	0.0969518	0.0849877	-0.274009
cg08289375	0.0986978	0.136724	0.190927	0.0611673	0.163677	0.251672	0.148491	0.167373	0.452556	0.181659	0.14186	0.0261346	0.0809137	0.0246743	0.192083	0.00550844	0.119796	0.155679	0.0100452	0.102916	0.0073036	0.0760763	-0.472209	0.169664	0.00245913	0.0802716	0.25914	0.108689	0.111405	0.146417	0.14008	0.0665407	0.0998998	0.111318	0.144618	0.169318	0.21554	0.204519	0.213323	0.216992	0.14752	0.158477	0.0792595	-0.127843	0.146219	0.106497	0.0724735	0.0931426	0.193005
cg15208672	0.075281	0.0569814	0.0950315	0.0380997	0.160592	0.139361	0.0793775	0.0883616	0.414837	0.0921293	0.0226106	-0.101061	0.047458	-0.041819	0.10382	0.0216913	0.0618391	0.0110654	-0.0360682	0.0134839	-0.00311423	-0.04053	-0.501873	0.091129	0.00644189	-0.00730009	0.240255	-0.00406854	0.0585656	0.0825485	0.111158	0.0626115	0.0247068	0.0312745	0.121867	0.112094	0.1519	0.0968599	0.14667	0.154	0.0276389	0.11918	0.0447019	-0.138746	0.02429	0.0884688	0.0242085	0.0163566	0.110003
cg20042612	0.0625922	0.0567287	0.000342505	0.0523698	0.0961662	0.0226166	-0.0559901	0.0231495	0.426811	-0.0346288	0.00128599	-0.147006	-0.0487037	-0.0590033	-0.0554815	-0.0083754	0.00837303	-0.098963	-0.0519614	-0.0416327	-0.018272	-0.0976756	-0.521968	0.0457378	0.0147927	-0.0894223	0.236651	-0.0818718	-0.056053	0.0671988	0.124385	-0.0260052	-0.0477133	0.105529	-0.0721751	-0.0298205	0.0085444	-0.0312623	0.0559251	-0.0322628	-0.11475	0.00657343	0.0061386	-0.0486036	-0.100898	0.0284273	-0.0139679	-0.0930144	0.0869824
cg02150910	0.300923	0.370691	0.189541	0.282076	0.359365	0.475519	-0.00545191	0.429259	0.559098	0.481086	0.147189	0.0750032	-0.0388414	0.110422	0.00910117	0.161258	0.106479	0.394057	0.00965255	0.00425687	0.25517	0.0499996	-0.130033	0.174128	0.0221328	0.0202313	0.330645	0.410221	0.434248	0.424825	0.174292	0.242256	0.204828	0.184248	0.138545	0.119827	0.315655	0.420291	0.409688	0.39422	0.416273	0.321046	0.336857	-0.0885853	0.426671	0.120107	0.104071	0.353317	0.489868
cg16235995	0.169477	0.120541	0.0757794	0.121424	0.126858	0.12261	0.123944	0.169271	0.348422	0.108675	-0.00320713	-0.0178911	0.0791312	0.0606841	0.0663641	0.0574648	-0.00616307	0.0240254	-0.150195	-0.0162427	0.0861769	0.0281535	-0.494008	-0.0582521	0.040799	-0.0415064	0.274966	0.00491775	0.0141881	0.186097	0.222302	0.142722	0.111905	0.0562164	0.08948	0.055808	0.190551	0.08649	0.157105	0.125898	0.0637123	0.133973	0.194907	-0.0923788	-0.0137632	0.154396	0.0802005	-0.0011292	0.201675
cg18976418	-0.0185119	-0.0011381	-0.01427	-0.0074142	-0.117966	-0.102822	-0.0595636	-0.0599267	-0.188885	-0.0347057	-0.0616946	-0.00429632	-0.0649384	0.0189103	-0.111564	0.0988357	-0.0657275	-0.00943106	0.0104691	-0.0676968	0.0511451	-0.000774165	0.409309	-0.0837707	-0.00894459	-0.0661179	-0.0907317	-0.0696674	-0.0137529	-0.0750593	-0.00352944	-0.0523428	0.0387877	-0.0278931	-0.133561	-0.054671	-0.106858	-0.105369	-0.0590439	-0.155556	-1.83352e-05	-0.0754834	0.00228366	0.288854	-0.0150696	0.0107942	0.0431334	-0.00837588	-0.0551081
cg08221288	0.550766	0.618845	0.124043	0.412012	0.534463	0.671132	0.126518	0.499316	0.397936	0.762611	0.124969	0.118219	0.0576721	0.162511	-0.0154828	0.402879	0.0759463	0.55389	0.0456734	0.00908499	0.56538	0.0351425	0.0669897	0.079389	-0.0670707	0.0123189	0.316531	0.644094	0.665657	0.657756	0.211671	0.434592	0.276369	0.260407	0.0780558	0.00934025	0.484782	0.600804	0.544124	0.577211	0.702133	0.519012	0.572905	-0.0269911	0.652311	0.108592	0.0987832	0.432616	0.717938
cg01868869	0.197754	0.226175	0.192757	0.0991999	0.333503	0.427353	0.146775	0.284427	0.461521	0.384072	0.0264041	-0.0779527	0.107489	0.0318358	0.068438	0.0209453	0.0961984	0.294885	0.111817	0.113554	0.150992	0.100498	-0.0891873	0.155786	0.0604097	0.0203774	0.158355	0.339545	0.302863	0.301457	0.189993	0.22936	0.144573	0.115834	0.231205	0.156479	0.307481	0.29301	0.289607	0.484971	0.422711	0.211143	0.206868	-0.133241	0.38981	0.0417788	0.0441037	0.264202	0.352733
cg19792099	0.0863944	0.171545	0.116545	0.0670039	0.293679	0.253348	0.121925	0.17076	0.408164	0.198628	0.112665	-0.0721256	0.0650393	0.0198891	0.15914	0.00528473	0.0895059	0.130966	0.103043	0.0841466	0.0132528	0.102402	-0.573244	0.0944332	0.0610273	0.0270679	0.215612	0.0974953	0.136905	0.170401	0.150225	0.110615	0.00686576	0.104159	0.181749	0.167393	0.189199	0.165983	0.247244	0.238513	0.152185	0.19262	0.141071	-0.151254	0.122197	0.0208283	-0.0266447	0.0915867	0.195283
cg12140749	0.651163	0.637193	0.151906	0.459254	0.59395	0.696078	0.16627	0.568383	0.4478	0.796354	0.088491	0.124924	0.11185	0.224795	0.0391078	0.336536	0.0873026	0.62767	0.0513791	0.0320024	0.528529	0.102924	0.102068	0.111655	0.0114193	0.0907722	0.338702	0.655337	0.659481	0.73415	0.228448	0.443433	0.33345	0.220813	0.186241	0.0605446	0.538445	0.535604	0.600212	0.62458	0.780661	0.533104	0.62865	0.00546637	0.661665	0.121883	0.1131	0.480915	0.752495
cg12194055	0.315772	0.39901	0.187779	0.28456	0.450512	0.446416	0.165722	0.433868	0.524221	0.478762	0.127651	0.0334164	0.124425	0.120593	0.110347	0.128664	0.148893	0.401069	0.0562669	0.0918018	0.228728	0.104744	-0.265582	0.144383	0.0338535	0.0452323	0.333031	0.396932	0.39791	0.425327	0.17374	0.291732	0.128731	0.157288	0.22552	0.153849	0.38204	0.39096	0.419972	0.451277	0.460522	0.377917	0.389862	-0.0665477	0.40657	0.14503	0.0801204	0.354664	0.450137
cg08280368	0.0449875	0.0646945	-0.00306819	-0.0405551	0.1252	0.126542	0.147748	0.0556141	0.170501	0.0704617	0.015959	-0.105092	0.135264	-0.0249289	0.158627	-0.0206755	0.060942	-0.0439932	0.00332247	0.0415085	-0.0069973	0.0771842	-0.512732	0.0763389	0.023846	0.0261672	0.0825986	0.00605189	0.0135367	0.0566248	0.0780622	0.0601432	-0.0848384	0.0191115	0.108534	0.0942673	0.0892247	0.0627614	0.0711287	0.115872	0.0292597	0.0673538	0.0119513	-0.186164	0.00637027	0.0173756	-0.0539048	-0.0629401	0.0499736
cg14066207	0.19034	0.150982	-0.00669968	0.067543	0.256464	0.23685	0.106752	0.0948747	0.322034	0.20555	-0.025019	-0.105371	0.0872424	0.00911771	0.0687569	0.0348916	0.0290077	0.0525388	0.00816389	0.00684411	0.134786	0.00503703	-0.256163	-0.0536974	0.0435842	-0.0549455	0.163036	0.158016	0.189203	0.190706	0.135275	0.172074	0.0317092	0.059397	0.0843563	0.0376671	0.186539	0.119222	0.158673	0.205962	0.178271	0.13856	0.162858	-0.155096	0.143597	-0.0247588	-0.0701532	0.0736942	0.22838
cg26103369	0.539286	0.58031	0.206796	0.431453	0.553877	0.742253	0.171738	0.545881	0.427741	0.826382	0.153973	0.10381	0.124137	0.225628	0.08446	0.312487	0.0772966	0.664332	0.0961442	0.11613	0.481791	0.143715	0.117282	0.147957	0.0436137	0.0846337	0.302429	0.70282	0.668182	0.63971	0.227333	0.453736	0.307424	0.220623	0.303226	0.1248	0.547422	0.564379	0.580009	0.665638	0.786928	0.501154	0.535767	-0.0544118	0.690223	0.159523	0.135585	0.515824	0.713224
cg01589587	0.603419	0.608649	0.169999	0.475961	0.580634	0.717157	0.136417	0.558004	0.401863	0.78003	0.0805989	0.0697315	0.0868375	0.205267	0.030825	0.280534	0.0743519	0.620458	0.109352	0.0335251	0.464661	0.124858	0.127882	0.101343	-0.0140771	0.0395243	0.260965	0.672843	0.680292	0.667431	0.169684	0.419196	0.271172	0.180792	0.219668	0.0505969	0.554188	0.521587	0.58336	0.630139	0.769204	0.541177	0.584197	-0.00689817	0.70124	0.118475	0.102631	0.532503	0.7259
cg14345154	-0.193142	-0.2434	-0.0369327	-0.161112	-0.336015	-0.314882	-0.0457829	-0.17975	-0.484714	-0.271872	-0.0402482	0.0824255	-0.0194011	0.134783	-0.0570255	-0.12773	-0.076789	-0.0921349	-0.0458697	-0.0580082	-0.136617	-0.0122346	0.585761	-0.00291384	0.0380885	-0.0257101	-0.251373	-0.137443	-0.211564	-0.312086	-0.125101	-0.14787	-0.0537906	-0.128649	-0.0504655	-0.103841	-0.139706	-0.199734	-0.260913	-0.259803	-0.164975	-0.182146	-0.20939	0.1528	-0.157028	-0.0147621	0.0269352	0.0617292	-0.303441
cg27663123	0.164418	0.159257	0.0675712	0.116787	0.195836	0.2353	0.0459019	0.170146	0.408117	0.128589	0.112789	-0.0374598	0.0202093	-0.0234037	0.0866783	0.0488296	0.0673071	0.0882526	-0.123392	-0.00745898	0.0921143	-0.0195226	-0.419936	0.137303	0.0547536	0.0245606	0.287226	0.0812329	0.0996769	0.194305	0.121271	0.107297	0.048547	0.172192	0.070797	0.0246019	0.143614	0.168706	0.178113	0.150148	0.063292	0.179484	0.128828	-0.126567	0.0668281	0.0725699	0.0264524	0.0425336	0.164721
cg10778971	0.571989	0.63793	0.149414	0.419988	0.569572	0.736722	0.158283	0.531916	0.402557	0.810194	0.0912074	0.0960297	0.127457	0.210582	0.0617766	0.278255	0.0769851	0.656165	0.0887375	0.0654714	0.482369	0.11229	0.139295	0.105165	0.00702109	0.0278541	0.297936	0.659049	0.680624	0.693669	0.229887	0.435421	0.316261	0.241497	0.249181	0.110083	0.535716	0.568188	0.576841	0.637361	0.756273	0.532237	0.582791	-0.0485571	0.71571	0.150722	0.130376	0.516744	0.741759
cg23661721	-0.239013	-0.249316	-0.0598089	-0.190535	-0.376538	-0.390706	-0.046045	-0.226843	-0.538613	-0.3442	-0.0539591	0.070326	-0.0161244	0.0867186	-0.0597	-0.0949792	-0.0523086	-0.150153	-0.0837393	-0.0411764	-0.129571	0.0129315	0.548271	-0.0523976	0.027441	-0.00338594	-0.271004	-0.235493	-0.259467	-0.350455	-0.0892607	-0.179289	-0.0660707	-0.103164	-0.12262	-0.10687	-0.219868	-0.246797	-0.298954	-0.348555	-0.240143	-0.231012	-0.242984	0.212183	-0.229919	-0.0259349	0.0206932	-0.0628053	-0.336663
cg16278496	0.0388256	-0.0165907	0.0158628	-0.0455092	0.065825	0.00860426	0.149943	0.0385892	0.0704309	-0.0538718	0.0110774	-0.0293837	0.135164	0.012721	0.116438	-0.0106894	0.0594574	-0.109634	-0.131294	0.0230671	-0.017968	0.0822698	-0.509749	-0.0273869	0.0511875	0.0354909	0.112576	-0.07317	-0.0714833	-0.0141036	0.113372	0.0235695	-0.0499104	0.0553334	0.0866745	0.0913494	0.014616	-0.00837826	-0.017259	0.0199955	-0.0509307	0.0389661	-0.0159735	-0.109464	-0.109507	0.0737311	0.0244415	-0.107728	-0.0244143
cg07015803	0.0516273	-0.00799771	0.00524053	-0.0613147	0.0948233	0.014299	0.14327	0.0426158	0.102829	-0.0341237	0.0174678	-0.0353081	0.106959	0.034509	0.159398	-0.0533203	0.0502523	-0.0841674	-0.0528158	0.0568188	-0.0679128	0.0970605	-0.563139	-0.0072381	0.0453815	0.0778986	0.155228	-0.0798777	-0.0811183	-0.018459	0.101053	0.0395682	-0.0709363	0.0353724	0.118592	0.0630066	0.0460418	-0.0165145	-0.0183809	0.0224876	-0.0804249	0.0424716	-0.00930307	-0.164871	-0.111433	0.0289039	-0.0143414	-0.111371	-0.0158078
cg16452866	-0.0411002	-0.081206	-0.0509757	-0.113289	0.0227355	-0.0441306	0.0810402	-0.0337971	0.0190454	-0.117338	-0.0169928	-0.0746121	0.080048	0.000254535	0.0855291	-0.0656226	-0.014878	-0.161809	-0.065602	-0.00974242	-0.102368	0.0656219	-0.525686	-0.0945596	0.0235185	0.0156936	0.0862663	-0.129438	-0.135828	-0.0859869	0.0605632	0.00577698	-0.11377	0.00877275	0.0545763	0.0492548	-0.0103715	-0.0517161	-0.0802794	-0.0345205	-0.128495	-0.0148646	-0.111377	-0.155745	-0.161808	-0.0643327	-0.0903912	-0.157374	-0.0744787
cg19682870	0.0680679	0.0279564	-0.00714507	0.00262803	0.119792	0.0587199	0.141642	0.0574004	0.144428	0.0215765	-0.0186771	-0.0819335	0.100748	0.0355777	0.0902912	0.00306406	-0.00946993	-0.0602201	-0.0756103	0.00976179	-0.0236175	0.0896696	-0.55923	-0.0473469	0.0344018	0.0172448	0.149465	-0.0207931	-0.0546963	0.0681911	0.119085	0.0874202	-0.0478237	0.041403	0.127446	0.0248944	0.0895861	0.0153949	0.0327491	0.0648541	-0.0115186	0.0846142	0.00666292	-0.173601	-0.0645024	0.0327757	-0.0411917	-0.0646465	0.0544704
cg05875239	0.0744791	0.0799215	-0.0348646	0.063038	0.0417721	-0.0431154	-0.130219	0.058768	0.377758	-0.0580881	0.028614	0.0032583	-0.161251	-0.116839	-0.0773686	0.0532452	-0.00617818	-0.104318	-0.127852	-0.0868926	0.0818397	-0.195729	-0.27059	0.0241431	-0.0304063	-0.0247775	0.198044	-0.0846538	-0.0490282	0.112115	0.0718732	-0.036448	0.0707137	0.0628765	-0.199336	-0.0270912	-0.0691575	-0.0438965	0.0779584	-0.139596	-0.12981	-0.0329554	0.116613	0.104988	-0.126507	0.0422218	0.0458913	-0.105764	0.0820658
cg03290602	0.605259	0.644706	0.164427	0.469887	0.612908	0.721692	0.16931	0.547398	0.452074	0.801193	0.0706227	0.086987	0.0885761	0.243704	0.0369127	0.331808	0.0829407	0.66514	0.0515263	0.0091881	0.517234	0.117062	0.119985	0.129043	0.0484594	0.0499959	0.3384	0.688528	0.701333	0.687159	0.209605	0.45718	0.294394	0.198669	0.220623	0.0849505	0.551909	0.579772	0.609332	0.64375	0.796043	0.54343	0.610878	-0.0401198	0.70417	0.133294	0.109979	0.524713	0.745672
cg08253808	-0.146133	-0.221469	-0.123072	-0.181046	-0.372319	-0.435373	-0.0729707	-0.229613	-0.46416	-0.357217	-0.0858146	0.109547	-0.0671693	0.0911386	-0.126645	-0.0174515	-0.0981138	-0.251311	-0.15038	-0.12767	-0.0408982	-0.0889465	0.478056	-0.113998	0.0279248	-0.010163	-0.166579	-0.284821	-0.309891	-0.286857	-0.0927401	-0.148484	-0.0622005	-0.0993003	-0.220341	-0.21076	-0.23288	-0.274318	-0.282841	-0.436111	-0.259427	-0.211202	-0.159263	0.226298	-0.287111	-0.0272644	0.0189127	-0.0944266	-0.294642
cg05398700	-0.137339	-0.200273	-0.0879848	-0.180797	-0.34693	-0.382494	-0.0256926	-0.195316	-0.478961	-0.316843	-0.0779131	0.119021	-0.0233298	0.13321	-0.104624	-0.0347134	-0.0976653	-0.140545	-0.139175	-0.122069	-0.055356	-0.0572495	0.509555	-0.0768948	0.053843	0.028635	-0.2063	-0.234927	-0.277332	-0.288936	-0.0674605	-0.1286	-0.0449552	-0.0845568	-0.144176	-0.188407	-0.169164	-0.23146	-0.249006	-0.367041	-0.209368	-0.1871	-0.150787	0.227929	-0.242743	0.0290435	0.0904611	-0.0329836	-0.288555
cg26159832	0.617079	0.623461	0.125458	0.468362	0.563728	0.639312	0.108306	0.542073	0.375601	0.760459	0.0751152	0.120179	0.0913749	0.246875	-0.0145175	0.333796	0.0342709	0.640274	0.0116794	-0.0239955	0.530705	0.0620411	0.22895	0.0867708	0.0258763	0.0362693	0.311689	0.643774	0.657584	0.720638	0.216245	0.453462	0.350137	0.194276	0.15059	0.0242663	0.542687	0.517771	0.567436	0.572135	0.77726	0.515078	0.599575	0.0408404	0.66487	0.138367	0.130237	0.536355	0.755229
cg26318872	0.0773607	0.0780766	0.0433994	0.0125675	0.219521	0.230708	0.0470049	0.142448	0.398501	0.199918	-0.0655394	-0.145358	0.098098	-0.0748092	0.0152583	-0.0376525	0.040548	0.134132	0.0672145	0.0391843	0.080529	0.0151751	-0.146238	0.0270868	0.0720538	-0.0131333	0.126625	0.13714	0.133381	0.11968	0.125493	0.141016	0.067164	0.0621088	0.164393	0.0614591	0.142058	0.176473	0.122038	0.28036	0.208082	0.0784139	0.0837433	-0.115276	0.165248	-0.00776376	-0.00242326	0.103886	0.15129
cg25580656	0.615107	0.624679	0.113911	0.436925	0.551966	0.670519	0.14238	0.536238	0.400606	0.761023	0.0864599	0.108931	0.0927918	0.212847	0.0162225	0.369721	0.0922352	0.563518	0.0522348	-0.00980255	0.524737	0.0719249	0.106415	0.0815178	-0.0416652	0.0353154	0.314218	0.651013	0.647399	0.711164	0.174141	0.391367	0.291004	0.223771	0.131597	0.0498221	0.496074	0.512601	0.57956	0.571085	0.751851	0.4901	0.590664	0.00117615	0.641231	0.0727101	0.0676817	0.480886	0.74933
cg14936008	0.330014	0.305854	-0.0225773	0.168544	0.311873	0.386069	-0.0318769	0.232494	0.412462	0.346748	0.00194882	-0.102568	0.00310445	0.0124966	-0.00149528	0.138452	0.0467638	0.260149	0.0372567	0.0555323	0.293825	-0.0243979	-0.064779	0.0226673	-0.0819655	-0.00732521	0.210015	0.260013	0.302445	0.373397	0.100841	0.250574	0.168173	0.160317	0.108992	-0.024463	0.262234	0.244173	0.290439	0.355419	0.334341	0.221932	0.316328	-0.05003	0.324319	-0.0123419	-0.03771	0.156345	0.36386
cg13356455	0.303373	0.311575	0.107778	0.247228	0.394399	0.472312	0.126417	0.34648	0.51375	0.470138	0.0474482	-0.0188762	0.0903957	0.0443969	0.0405486	0.0804974	0.0656124	0.352418	0.127049	0.120745	0.260482	0.0589302	-0.0720127	0.129339	0.0408827	0.0606473	0.198218	0.380781	0.354409	0.36306	0.123916	0.26056	0.158531	0.0800721	0.23872	0.0839664	0.390672	0.360928	0.342504	0.498116	0.468484	0.295242	0.303545	-0.117055	0.412516	0.0307641	0.00478255	0.329397	0.416008
cg19563355	0.0687422	0.127565	0.106127	0.135645	0.123886	0.0573026	-0.0589966	0.126318	0.445198	0.115889	0.0733347	0.0560794	-0.0524038	0.0180733	-0.0125076	0.0487426	0.124578	0.0803399	-0.129536	0.0388667	0.08098	-0.066082	-0.167264	0.161817	0.0574198	0.0430649	0.243659	0.028685	0.0481963	0.130478	0.129818	0.0545884	0.10945	0.151261	-0.0420468	0.037184	0.0491483	0.0927513	0.178234	0.0399225	0.0515553	0.0339103	0.134346	0.0536951	0.0221994	0.127076	0.151431	0.0839636	0.160552
cg20602300	0.0650354	0.140239	0.0538232	0.0550579	0.234113	0.286568	0.0381139	0.213435	0.374016	0.223374	0.0779598	-0.138767	0.0637206	-0.0244088	0.0743374	0.0233589	0.109204	0.165192	0.115413	0.0966028	0.109646	0.0395989	-0.124873	0.0357971	0.0503322	-0.0109606	0.0969058	0.19782	0.169419	0.116733	0.121076	0.0831431	0.0804383	0.0831551	0.186286	0.128181	0.156572	0.222967	0.203249	0.332594	0.230812	0.0816862	0.112062	-0.109219	0.227101	0.0291917	-0.00752602	0.048772	0.179775
cg07435215	0.0949794	0.0447741	0.156831	0.0247375	0.169171	0.196466	0.0896551	0.200863	0.294655	0.20707	-0.0316381	-0.0476217	0.125615	0.0506046	0.0629417	0.00717497	0.0542402	0.165074	0.0710488	0.0534367	0.0617342	0.0763315	0.108245	0.129285	0.104806	0.0341703	0.107217	0.124738	0.134114	0.112088	0.11203	0.104507	0.0710837	0.0152614	0.215309	0.058721	0.177975	0.176114	0.094181	0.311168	0.262368	0.058529	0.091385	-0.0617047	0.211489	0.0692386	0.0560653	0.141799	0.102921
cg12655112	0.0553731	0.0697208	0.0404259	0.215771	0.0449506	0.159008	0.00785946	0.140865	-0.0394636	0.165447	-0.0592105	0.0947862	0.0377714	0.202246	0.0536309	-0.0643364	0.0221964	0.239429	-0.0477413	0.0613124	-0.00318424	0.109243	0.406263	0.0935599	-0.0414146	0.0586282	-0.00103152	0.207988	0.217714	0.125438	0.0400624	0.116664	0.049125	-0.0237199	0.143209	-0.0213139	0.133659	0.139362	0.0907945	0.22056	0.234282	0.11657	0.0704502	-0.0382563	0.214802	0.0634109	0.0712508	0.257044	0.0761033
cg12483340	-0.154414	-0.198177	-0.0620638	-0.19029	-0.30748	-0.340755	-0.0452439	-0.197792	-0.485184	-0.280415	-0.055689	0.106203	-0.0176096	0.108966	-0.0669462	-0.0740933	-0.0581558	-0.120225	-0.0664864	-0.0683681	-0.0803552	-0.0187815	0.566786	-0.0174945	0.0345316	-0.0103719	-0.216062	-0.195913	-0.230385	-0.263602	-0.0981013	-0.130376	-0.0512054	-0.110487	-0.104019	-0.12787	-0.184913	-0.225443	-0.250277	-0.310187	-0.17561	-0.177813	-0.169388	0.211927	-0.171781	-0.000273315	0.0593531	0.0186058	-0.27007
cg03402235	0.121089	0.173181	0.130615	0.0971669	0.289525	0.373737	0.0350405	0.202908	0.340971	0.344722	0.0890188	-0.106216	0.0998838	0.105755	0.107781	-0.0053203	0.112714	0.300058	0.145536	0.155123	0.143012	0.0827155	0.00748697	0.16077	0.0175274	0.0102579	0.087681	0.268709	0.245603	0.195508	0.133302	0.156969	0.132515	0.0742935	0.276664	0.0965156	0.239168	0.258614	0.239958	0.439754	0.381789	0.180786	0.134806	-0.114011	0.345003	0.0560275	0.0198323	0.215523	0.216431
cg16039157	-0.0931534	-0.0472412	0.115056	-0.0610134	0.107585	0.105688	0.124919	0.00783762	0.267875	-0.022413	0.0674334	-0.0293772	0.0808002	-0.119218	0.163112	-0.125042	0.098703	-0.0559584	0.0574462	0.116523	-0.144989	0.128756	-0.591986	0.0676413	-0.00159013	0.0383247	0.0894515	-0.0093849	-0.0290825	-0.0339269	0.0359139	-0.0365943	-0.0660828	0.0322658	0.171699	0.180678	0.0481497	0.0510759	0.0748454	0.0962877	-0.0575884	0.0232416	-0.0674427	-0.148979	-0.0162341	-0.0321848	-0.0651523	-0.060003	-0.0073912
cg19405329	-0.182355	-0.189391	-0.0317886	-0.161568	-0.296382	-0.281451	-0.0874914	-0.164757	-0.464446	-0.23203	-0.0455016	0.0907971	0.00322248	0.10458	-0.0554874	-0.114808	-0.0589571	-0.045702	-0.0192527	-0.0452775	-0.0807026	-0.00432107	0.610761	0.0156639	0.0579461	-0.0271262	-0.246605	-0.122586	-0.175158	-0.280551	-0.104283	-0.116997	-0.0358425	-0.099782	-0.0529116	-0.104088	-0.146595	-0.165197	-0.245426	-0.233281	-0.129991	-0.178854	-0.177159	0.18104	-0.135297	0.024009	0.0788824	0.045861	-0.267002
cg17883068	0.0115783	0.0039343	0.0631892	0.151086	0.0471135	0.202769	-0.0583045	0.0730243	0.0321305	0.12342	-0.00355734	0.0271291	0.0660192	0.105937	0.0725243	-0.09108	0.0137368	0.167454	0.0472461	0.0403975	-0.0561516	0.156048	0.22784	0.113172	0.0309097	0.018178	0.0744955	0.229148	0.192525	-0.0170373	0.0213714	0.116546	-0.00764388	0.0728063	0.192883	0.0126387	0.111201	0.152919	0.055968	0.146921	0.172073	0.15054	0.0150273	-0.0981583	0.193762	0.00717914	-0.0108352	0.193176	0.0196981
cg04858164	-0.159595	-0.187331	0.0353712	-0.171785	-0.278024	-0.248149	-0.0018835	-0.15745	-0.443002	-0.207655	-0.0418253	0.118108	0.0254877	0.176755	-0.044803	-0.129612	-0.0367779	-0.000634884	-0.015731	0.00671875	-0.106158	0.0299836	0.599349	0.0600687	0.0918048	0.0304418	-0.206834	-0.121596	-0.139979	-0.234499	-0.0720078	-0.0876979	-0.0343706	-0.0584768	0.0042337	-0.0329344	-0.11524	-0.142809	-0.195421	-0.171534	-0.105223	-0.128285	-0.176355	0.162248	-0.0815236	0.0167807	0.0934322	0.0898287	-0.248713
cg04643690	0.607397	0.60233	0.141897	0.473696	0.569886	0.688904	0.100595	0.535464	0.417816	0.798988	0.0931374	0.102802	0.0898179	0.235946	0.0218428	0.299754	0.0701733	0.635599	0.0767174	0.0308775	0.505769	0.0948446	0.173	0.0816737	0.0337278	0.0182503	0.285638	0.64379	0.660191	0.68093	0.176735	0.475103	0.321574	0.182566	0.201661	0.0566396	0.540909	0.524241	0.559454	0.616037	0.770553	0.514786	0.599949	0.0062979	0.67512	0.136331	0.110995	0.544863	0.747662
cg15451980	0.163695	0.261679	0.182528	0.14371	0.3228	0.325402	0.0572272	0.256221	0.555268	0.270071	0.0640661	0.0327022	-0.0214198	-0.0537637	0.0599947	0.0437704	0.124486	0.192191	0.033413	0.042569	0.0948535	0.00683493	-0.388675	0.174195	0.0222989	-0.0138706	0.294526	0.216986	0.227402	0.290617	0.159335	0.158161	0.118034	0.0976444	0.0919423	0.17187	0.181332	0.224429	0.311497	0.264553	0.230718	0.183907	0.222185	-0.0544672	0.253588	0.0489121	0.0101132	0.157932	0.30725
cg08036487	0.552409	0.568678	0.129651	0.423224	0.558333	0.646677	0.074774	0.500002	0.381133	0.750188	0.074947	0.0909451	0.0616285	0.207888	-0.0285774	0.300167	0.0100102	0.60738	0.131692	-0.00647254	0.4236	0.0824265	0.158375	0.106205	0.0392294	0.0516539	0.282801	0.628118	0.640458	0.660219	0.153234	0.361996	0.246202	0.18333	0.156403	0.024116	0.496514	0.454597	0.568555	0.561496	0.733531	0.49814	0.555506	0.024437	0.662456	0.0809753	0.102509	0.505934	0.678871
cg12157761	-0.0559272	-0.0906429	-0.050931	-0.0523812	-0.247457	-0.224671	-0.046177	-0.116408	-0.428931	-0.133311	-0.0257015	0.13029	-0.0151578	0.167082	-0.0812788	-0.0154499	-0.0590911	0.00724808	-0.0577078	-0.0587908	0.00860063	-0.0163454	0.66067	-0.00822407	0.0352868	-0.0106932	-0.189488	-0.0572751	-0.0780925	-0.161848	-0.0729035	-0.0412713	0.0276598	-0.0912212	-0.0696358	-0.103204	-0.0641465	-0.113452	-0.155264	-0.193724	-0.0491168	-0.0678607	-0.0722731	0.220402	-0.0476624	0.0408723	0.091327	0.107287	-0.155368
cg12099546	0.612832	0.600532	0.160791	0.468348	0.574916	0.677791	0.137705	0.550153	0.444822	0.783157	0.0862089	0.0954912	0.110313	0.235513	0.0245269	0.312606	0.0798455	0.633495	0.0766962	0.0436828	0.49632	0.106329	0.1384	0.104601	0.0152033	0.0187413	0.336256	0.651626	0.68584	0.686053	0.222487	0.432753	0.299259	0.206994	0.20827	0.0897295	0.569868	0.547007	0.581928	0.6269	0.765552	0.515979	0.593791	0.000205537	0.682525	0.128475	0.112108	0.497129	0.739665
cg02384859	0.264714	0.322075	0.121264	0.229409	0.330071	0.37887	-0.0389258	0.317069	0.612342	0.380619	0.0597799	-0.00402142	-0.03271	-0.0117535	-0.00886722	0.0919613	0.118856	0.290813	0.00738726	0.0206206	0.208982	-0.0864277	-0.243362	0.162643	0.0379282	-0.000238301	0.36576	0.272052	0.296997	0.393418	0.166257	0.158339	0.167399	0.11859	0.0657405	0.0709807	0.229262	0.27492	0.354767	0.317155	0.297813	0.220372	0.308415	-0.0147316	0.30354	0.118153	0.0819507	0.258496	0.398064
cg08171667	0.263427	0.274838	0.0529631	0.177921	0.184394	0.234576	-0.00332514	0.219458	0.463974	0.237408	0.0302756	0.0666752	0.0134478	0.0134779	0.00127758	0.260245	0.0405191	0.117517	-0.177885	-0.0544457	0.278007	-0.0152064	-0.221897	0.0710575	0.0555012	0.060808	0.327014	0.107127	0.184521	0.296505	0.179908	0.152754	0.126632	0.201113	-0.0204318	-0.0759082	0.136695	0.211693	0.24324	0.0972311	0.199436	0.159941	0.271189	0.0575659	0.126287	0.0949251	0.0762821	0.0544664	0.29252
cg13460556	-0.262246	-0.208658	-0.00802762	-0.135538	-0.2971	-0.283357	-0.0362183	-0.150102	-0.392604	-0.241206	-0.0554159	0.12112	0.0347364	0.139618	-0.0225958	-0.13868	-0.0560138	-0.0755286	-0.0536626	-0.0260054	-0.17689	0.0322773	0.586424	0.0475459	0.0527979	0.0427639	-0.193075	-0.154307	-0.198691	-0.287329	-0.0673752	-0.0928439	-0.0340518	-0.134527	-0.00241885	-0.0826982	-0.139075	-0.166436	-0.200257	-0.177705	-0.112096	-0.202346	-0.20675	0.112764	-0.128171	0.0299822	0.0912879	0.0673684	-0.298323
cg19674091	0.416027	0.463602	0.107251	0.310901	0.348802	0.460589	0.0304676	0.384374	0.0883314	0.564674	0.0308302	0.106	0.0481486	0.205097	-0.03276	0.221531	-0.0108244	0.4762	0.00388202	-0.0248781	0.381156	0.0363926	0.351633	0.0851011	0.0806898	-0.00631752	0.186745	0.47727	0.453747	0.39905	0.142321	0.28738	0.186423	0.127341	0.110702	-4.70128e-06	0.34036	0.37692	0.370271	0.391147	0.597791	0.368486	0.394461	0.0966995	0.480326	0.0656691	0.0867228	0.445039	0.504805
cg10933959	-0.0859369	-0.0978112	-0.0182875	-0.012433	-0.214983	-0.224371	-0.0589948	-0.128457	-0.320865	-0.202698	-0.0706591	0.157153	-0.0328817	0.148681	-0.074548	-0.0800373	-0.0477859	0.0143226	-0.0920481	-0.0729664	-0.0407432	0.0137538	0.473725	-0.0237344	0.0748137	0.0285636	-0.0723101	-0.0508369	-0.104287	-0.195427	-0.0515953	-0.0339171	-0.0482231	-0.113797	-0.0619625	-0.160409	-0.0313714	-0.116466	-0.163853	-0.222961	-0.104703	-0.098617	-0.0611051	0.162381	-0.142757	-0.00172829	0.0615442	0.0853398	-0.189743
cg24008435	-0.00293585	-0.0766876	0.0481435	-0.0395157	0.0506022	0.0436855	0.135171	-0.0306437	0.0743631	-0.0287193	0.0585828	-0.0577979	0.14924	0.00230039	0.101816	-0.0775725	-0.0167076	-0.0514635	-0.00572159	0.0567421	-0.0927018	0.0815259	-0.477297	0.0653499	-0.0128139	0.0328147	0.0456642	-0.0161774	-0.06265	-0.0610594	0.0299089	-0.0448711	-0.0822323	0.0471204	0.120468	0.188356	0.0460136	0.0439962	0.0308284	0.0342915	-0.0609161	0.0380937	-0.0789904	-0.11258	-0.0661699	0.0481219	-0.0197483	-0.0742387	-0.0168129
cg12042714	-0.00332492	-0.0523618	-0.11502	-0.0105782	-0.174398	-0.224841	-0.0782548	-0.104012	-0.271642	-0.109332	-0.0454533	0.147666	-0.0100822	0.127699	-0.0955863	0.071205	-0.0775705	-0.0535777	-0.111623	-0.0868416	0.126567	-0.0607101	0.615287	-0.0148302	0.0639331	-0.00486565	-0.13338	-0.0451394	-0.0832213	-0.100373	-0.080273	-0.073236	0.0807782	-0.0623739	-0.155832	-0.17782	-0.126152	-0.102487	-0.148826	-0.189659	-0.0382332	-0.107035	-0.0647565	0.174389	-0.0865567	-0.00108366	0.0422163	-0.00475768	-0.110288
cg03445653	0.644442	0.623336	0.0938244	0.462822	0.55685	0.601766	0.188369	0.509605	0.391598	0.705876	0.100749	0.211486	0.0726365	0.234255	-0.0187599	0.427695	0.0541729	0.538597	-0.107586	-0.0360796	0.657308	0.0678899	0.12585	0.0610133	1.55962e-05	0.104127	0.37866	0.580132	0.586186	0.704418	0.2395	0.49523	0.310608	0.209219	0.0779282	-0.0415582	0.498244	0.530469	0.579331	0.452183	0.684894	0.522602	0.666243	0.0122546	0.575311	0.110962	0.0951832	0.425298	0.711945
cg26876834	0.608988	0.620585	0.114375	0.457144	0.571648	0.650449	0.0931424	0.540012	0.461709	0.740095	0.0704683	0.0833672	0.0416896	0.209016	-0.0423206	0.338551	0.0365865	0.609936	0.03248	0.00716491	0.545941	0.0763946	0.0765863	0.0863572	0.0231154	0.0787568	0.384514	0.632158	0.629199	0.698993	0.265004	0.463513	0.25474	0.220891	0.121408	0.00842848	0.513459	0.522178	0.554401	0.564861	0.70229	0.5149	0.610126	-0.0332748	0.620218	0.156323	0.128906	0.479381	0.712836
cg16429499	0.152572	0.158366	0.12975	0.320506	0.198065	0.340394	0.0617869	0.160313	0.328821	0.308086	-0.00188427	-0.024451	0.0544681	0.109135	0.0364671	-0.00349329	0.0409298	0.262252	0.112646	0.0629869	-0.00248412	0.094997	0.022507	0.0686976	-0.0570473	0.0347475	0.130135	0.276241	0.299628	0.229111	0.0550198	0.201655	0.0705124	-0.0180011	0.207148	0.0472154	0.298412	0.184937	0.227322	0.350206	0.308716	0.205833	0.145412	-0.0932719	0.28351	0.0301259	0.000663601	0.233136	0.247801
cg04394724	0.0388947	-0.0339377	0.0749543	0.0604842	0.0036041	0.0168417	0.111321	0.0489219	0.1432	-0.0322387	0.107803	0.0346781	0.0597748	-0.00330664	0.129923	0.0476221	0.119137	-0.0904482	-0.0677823	0.141119	0.00758559	-0.0525365	-0.427338	0.057378	0.009674	-0.00335698	0.190672	-0.0568835	-0.021444	-0.00146653	0.0862667	-0.0736684	-0.0162688	0.101646	0.033017	0.103077	0.0258152	0.0282571	-0.0506106	-0.019253	-0.0707387	0.041222	-0.0883494	-0.13317	-0.115812	0.0550612	-0.00949363	-0.167915	0.0192142
cg16736889	0.203037	0.197968	0.106163	0.339051	0.206871	0.407905	0.0768796	0.225342	0.389195	0.354995	0.00386403	-0.00721053	0.0259809	0.103118	0.0278333	-0.0060614	0.0573219	0.309163	0.0346087	0.0700025	0.0897085	0.0938132	0.0108665	0.0938153	-0.0329641	0.0921662	0.207933	0.325714	0.33745	0.243749	0.150499	0.230863	0.108519	0.0556628	0.211874	0.0457127	0.330349	0.252214	0.270443	0.366067	0.343579	0.252285	0.228234	-0.059501	0.318896	0.132118	0.0848443	0.243219	0.282716
cg10111816	0.0375402	0.0191923	0.0452133	-0.0557794	0.140038	0.0926546	0.142031	0.0587954	0.180056	0.0530407	0.00211988	-0.0741834	0.126438	0.0343567	0.100486	-0.0614714	-0.00204444	-0.00180263	-0.0968159	0.0513693	-0.0288377	0.0999814	-0.527379	-0.00816874	0.0637304	0.0174186	0.143874	-0.0140487	-0.0286353	0.0552535	0.158416	0.079053	-0.0454859	0.0535989	0.202685	0.0683028	0.0984355	0.0412035	0.0591604	0.115704	0.0220854	0.0675385	-0.00172661	-0.204192	-0.0307971	0.0345586	-0.00990418	0.00425697	0.041152
cg00192773	0.121723	0.0205199	-0.0100485	0.0689366	0.0371033	0.00787548	0.0451426	0.0605041	0.423513	0.0187395	0.00127087	-0.0244634	0.107685	0.0398642	0.0293201	0.0278028	0.025869	-0.0610859	-0.0995317	-0.0339625	0.00444751	-0.00624023	-0.467023	0.00764297	0.0867509	-0.0180804	0.161216	-0.0775929	-0.0237976	0.0624823	0.0688826	-0.0517667	0.0377602	0.106916	0.0162679	0.0411433	0.0399652	0.0333326	0.0559922	-0.0168176	-0.0594749	0.043081	0.0348976	-0.0251677	-0.0441742	0.0642848	0.029123	-0.0695574	0.057567
cg00864954	0.0839439	0.0630851	0.0475236	0.0203164	0.12816	0.162338	0.148758	0.116186	0.261982	0.0901419	0.063245	-0.039618	0.132876	0.0179224	0.13932	-0.0492911	0.0781113	0.0302697	0.00243604	0.128971	-0.0279395	0.088421	-0.568584	0.0567335	-0.0100829	0.0136444	0.226119	0.0370067	0.032351	0.0995513	0.149663	0.0858037	-0.0128119	0.032807	0.157267	0.152077	0.134904	0.0907612	0.0994225	0.177412	0.0572751	0.106491	0.0357859	-0.143329	0.0276053	0.0747258	0.0192089	0.0272717	0.119376
cg22381196	-0.195461	-0.238527	-0.0729983	-0.189107	-0.342538	-0.378423	-0.0401986	-0.214724	-0.493204	-0.31638	-0.0658198	0.0888057	-0.00262199	0.106714	-0.0718562	-0.0930864	-0.0763224	-0.151475	-0.103079	-0.0669077	-0.0990867	-0.0121987	0.565945	-0.00189624	0.0681596	0.00503168	-0.236092	-0.2315	-0.258569	-0.319285	-0.0808604	-0.12413	-0.0680485	-0.110418	-0.0930156	-0.128909	-0.193117	-0.251731	-0.260869	-0.324336	-0.199904	-0.203005	-0.18776	0.176699	-0.219796	-0.022126	0.0549423	-0.00659929	-0.315936
cg07846061	0.00822578	0.0686033	0.0577316	0.0817271	0.0434583	0.0676672	-0.100544	-0.0190755	-0.0010101	0.0857069	-0.0689009	-0.0738806	-0.01254	0.04199	-0.079265	-0.0393176	-0.108522	0.116457	0.0159041	-0.0384373	-0.0469607	-0.0530562	0.205068	0.0401141	-0.0186601	-0.0483181	-0.0196195	0.106257	0.0603774	0.0128632	-0.0106263	0.00327724	-0.0273447	-0.0664679	0.136519	-0.0271659	0.00174374	0.101543	0.0238968	0.0943346	0.0845054	0.04372	0.0108676	0.00498551	0.108928	-0.00792662	0.0357053	0.145846	0.049955
cg04120520	0.608467	0.618157	0.194419	0.450865	0.576677	0.726314	0.148736	0.534453	0.433682	0.810521	0.127594	0.11469	0.10495	0.228678	0.0566492	0.330624	0.0843773	0.620328	0.063101	0.0372009	0.509665	0.130931	0.0983077	0.109151	0.0159911	0.0432413	0.339061	0.673668	0.685834	0.705996	0.21623	0.434853	0.299988	0.216333	0.214707	0.079958	0.54952	0.569323	0.552627	0.647796	0.752153	0.521851	0.565717	-0.0112037	0.689508	0.158034	0.137888	0.514777	0.755382
cg08694574	0.0555505	0.00274401	0.066438	0.198667	-0.0742113	0.0748223	0.0607704	0.0981339	-0.0732181	0.161244	-0.00121008	0.130975	0.119748	0.254266	0.0451546	-0.0423782	-0.0158964	0.237506	-0.0106036	0.0341795	0.0421109	0.029008	0.423229	0.0585842	0.030526	0.0186524	0.0670159	0.222696	0.129808	0.0547881	0.0624002	0.166681	0.103004	-0.0375044	0.174978	-0.0109547	0.182438	0.165572	0.0406665	0.127114	0.234744	0.0935348	0.0428921	-0.00425719	0.175213	0.0342469	0.0284118	0.306259	0.0958442
cg07721872	0.0585899	-0.0131653	0.0118111	0.00296898	0.146278	0.0566133	0.00758634	0.0501696	0.279494	0.0114088	-0.0321272	-0.118191	-0.0252326	-0.0446827	0.0295207	-0.028503	0.0301025	-0.0966432	0.0413197	-0.0187748	-0.0245515	0.0182233	-0.334295	-0.0298207	0.0294962	0.000857453	0.0157622	-0.00392095	-0.0122248	0.0325156	0.0761844	0.000344265	0.00248903	0.0138341	0.040269	0.0227024	0.0511509	0.0430322	0.042117	0.0400964	-0.0445634	0.0462677	-0.00577938	-0.1292	-0.0569308	-0.00267272	-0.0292914	-0.0686629	0.0446943
cg04247152	0.447222	0.375001	0.0511038	0.328366	0.283537	0.389006	0.095057	0.30687	0.0788711	0.467543	0.0407948	0.136182	0.0211561	0.252885	-0.0542419	0.296907	0.0794905	0.413777	-0.00369376	0.0254856	0.429007	-0.00350891	0.388752	0.0710497	0.0485933	-0.0682717	0.183005	0.429519	0.417329	0.451235	0.055696	0.29271	0.255376	0.06531	0.0444583	0.00132083	0.373479	0.362392	0.329607	0.291794	0.51246	0.41398	0.409139	0.0401154	0.439238	0.0988398	0.120193	0.470781	0.46179
cg05355684	0.259889	0.265656	0.0827541	0.18791	0.267769	0.253191	-0.0112694	0.269638	0.543393	0.265735	0.0505412	-0.00494917	-0.0024443	0.0310628	0.000561165	0.021685	0.102377	0.242934	-0.050514	-0.0271919	0.202105	0.0122646	-0.227535	0.146228	0.0519708	0.0817134	0.344808	0.163299	0.181715	0.271397	0.158634	0.140912	0.139837	0.141253	0.061461	-0.0225909	0.18266	0.193249	0.279188	0.178416	0.212039	0.183199	0.248529	0.0360895	0.197038	0.0714348	0.0536599	0.18666	0.325292
cg09201499	-0.00261781	-0.0148643	-0.0296079	-0.043049	0.0922958	0.0375511	-0.0135061	0.0510044	0.294081	0.00370509	-0.0859471	-0.130484	-0.0384015	-0.0911422	-0.057458	0.0193267	0.0357735	-0.0951467	-0.00977749	0.00678161	0.0598538	-0.0474131	-0.138396	-0.0392311	0.0158367	0.00583852	0.090796	-0.0506839	-0.0197097	0.00438904	0.121627	-0.038918	0.0755945	0.0275748	-0.0473628	-0.00844479	0.0182149	-0.0196981	0.0320522	0.0716504	0.0107454	-0.0543264	-0.00779381	-0.123677	0.00813316	-0.0105144	-0.0306131	-0.0667422	0.0126991
cg16802439	-0.128847	-0.210541	-0.144023	-0.187127	-0.359602	-0.405028	-0.0615102	-0.219398	-0.497878	-0.343178	-0.0458186	0.0990435	-0.035557	0.0681691	-0.0810642	-0.00400145	-0.0646777	-0.236893	-0.143757	-0.0571483	0.000366232	-0.0777745	0.476962	-0.0553045	0.0669521	-0.0146097	-0.145952	-0.291082	-0.309745	-0.297368	-0.0693364	-0.157009	-0.0257459	-0.103118	-0.168848	-0.190938	-0.218926	-0.241794	-0.279285	-0.41215	-0.251775	-0.22801	-0.156638	0.228498	-0.28495	-0.0061816	0.0500541	-0.0869039	-0.302855
cg03172657	-0.255246	-0.25835	-0.0870062	-0.223146	-0.260333	-0.360335	0.102689	-0.250926	-0.181642	-0.426639	0.0442074	0.0149165	0.0947585	0.0185322	0.097099	-0.126585	-0.00338477	-0.281905	-0.14583	0.0826355	-0.204883	0.0818605	-0.309202	-0.0565451	0.100198	0.0483039	-0.0268376	-0.371659	-0.378453	-0.360145	0.0206181	-0.185962	-0.142069	-0.0437475	-0.0396047	-0.0168266	-0.168193	-0.244254	-0.229452	-0.341425	-0.399598	-0.221232	-0.273745	-0.0427192	-0.392861	-0.00551263	0.018215	-0.218704	-0.32917
cg27183791	0.176053	0.208788	0.129854	0.183404	0.215823	0.285925	0.0333086	0.267043	0.523891	0.231572	0.135678	0.0411366	0.0311344	0.0473824	0.0871753	0.047515	0.147812	0.184315	-0.0930267	0.11209	0.122375	-0.0016311	-0.388097	0.156559	0.130333	0.0888844	0.378066	0.156996	0.153386	0.228521	0.168293	0.120402	0.109328	0.160201	0.100214	0.111973	0.215624	0.259866	0.250181	0.204124	0.13882	0.168474	0.153231	-0.133302	0.16436	0.134864	0.127744	0.150534	0.281528
cg06755448	0.0744621	0.0851426	0.0802077	0.0358962	0.185931	0.180207	0.0960719	0.120653	0.380835	0.0781019	0.090252	-0.0472904	0.114289	-0.0298506	0.115492	0.0104785	0.12083	0.0474886	-0.0603483	0.0890077	0.0278598	-0.0101444	-0.535027	0.118649	0.048528	-0.032901	0.204984	0.0220306	0.0811236	0.101181	0.126568	0.10781	0.0551282	0.128999	0.156508	0.110517	0.118045	0.127827	0.174152	0.113987	0.0469175	0.106133	0.0882601	-0.152108	-0.0103749	0.0774766	0.0432799	0.0225206	0.132824
cg05399244	0.192972	0.0342003	0.0153712	0.11699	-0.0542377	0.045879	0.0205246	0.0594333	-0.170337	0.126069	-0.0527504	0.0435274	-0.0246968	0.127734	0.0206014	0.0972027	0.00370757	0.151621	-0.00148833	-0.0432943	0.130024	0.0377772	0.4101	-0.0342169	0.0249703	0.00463556	0.0226771	0.159057	0.197258	0.0721655	0.0160388	0.0862833	0.0624086	0.10154	-0.0183315	-0.0483914	0.117209	0.109091	0.00176138	0.00799463	0.173551	0.0965253	0.0524717	0.0654972	0.184394	0.0201309	0.00964348	0.119003	0.0698382
cg17211761	0.120053	0.136586	0.000472943	0.105472	0.0638549	-0.0373208	-0.0373307	0.0557999	0.372784	0.0104264	0.00120725	0.120656	-0.0780735	-0.0583809	-0.0967129	0.132475	0.0506516	-0.059344	-0.144674	-0.094549	0.171454	-0.0849492	-0.146512	0.0804841	-0.00426243	0.0286975	0.268184	-0.0575445	0.0110391	0.0897429	0.0650867	0.0299326	0.0994838	0.10323	-0.180224	-0.039277	-0.0646885	-0.00238778	0.132336	-0.136829	-0.0412769	0.0189347	0.171213	0.119765	-0.0774253	0.0794246	0.0640067	-0.052829	0.0854018
cg23698124	-0.0111507	0.0637882	0.00919612	-0.0277334	0.119833	0.0660963	0.102099	0.068264	0.1787	-0.00786874	0.0117129	-0.10209	0.0622178	-0.0251765	0.0471588	-0.103007	-0.029972	-0.0425136	-0.0484143	0.00344261	-0.0947949	0.0431527	-0.508893	0.0145701	0.0256477	0.0267067	0.174822	-0.0582337	0.00579644	0.0291093	0.0926375	0.0822657	-0.102729	0.0868618	0.038225	0.100098	0.0395857	0.0398985	0.051283	0.0880166	-0.00542007	0.0622657	0.00798894	-0.122993	-0.070364	-0.0214542	-0.0484693	-0.0831822	0.0119954
cg02212339	0.135539	0.156306	-0.0250546	0.0496742	0.229542	0.245953	0.0036363	0.156077	0.375322	0.198468	-0.065713	-0.129708	0.0244754	-0.0731045	0.00110613	0.0830663	0.0555599	0.0978821	0.0299209	-0.00929735	0.153903	-0.0683743	-0.16483	-0.0135913	0.000765376	-0.0263598	0.197166	0.157974	0.142374	0.211776	0.118478	0.16133	0.135621	0.0685009	0.0611743	-0.0106776	0.131171	0.177519	0.179351	0.224772	0.213828	0.0783604	0.167438	-0.165757	0.151557	0.0404232	0.00187153	0.0589699	0.219281
cg13468144	-0.148811	-0.214672	-0.0197107	-0.229143	-0.286265	-0.327448	-0.0171044	-0.15527	-0.478102	-0.302656	-0.0527268	0.136753	0.0187355	0.121208	-0.0377216	-0.0952988	-0.0296608	-0.115383	-0.0258416	-0.0325579	-0.101751	0.0253916	0.518862	0.0329473	0.075724	0.0297467	-0.205969	-0.174114	-0.217044	-0.286143	-0.0909158	-0.0918162	-0.0815064	-0.134255	-0.0528615	-0.0841177	-0.152513	-0.199916	-0.248137	-0.262989	-0.163401	-0.166002	-0.183499	0.203718	-0.159279	0.0134516	0.0746814	0.0425519	-0.291473
cg08786079	0.411351	0.51816	0.211584	0.351091	0.492724	0.644139	0.0624915	0.482793	0.56606	0.65586	0.104405	0.0441956	0.0193654	0.113045	0.0500393	0.159338	0.133925	0.554902	0.115632	0.0552064	0.300584	0.0609628	-0.0700255	0.214593	0.0257351	0.0367357	0.387539	0.568746	0.558431	0.582592	0.194507	0.346453	0.21071	0.164041	0.238289	0.118901	0.427533	0.488006	0.517366	0.584936	0.609192	0.420501	0.483456	-0.042368	0.57198	0.101148	0.0752435	0.48285	0.613522
cg10001987	0.198801	0.10342	-0.0951494	0.0635504	0.0346495	-0.0559492	0.0273195	0.0103032	0.0807514	-0.00648474	0.127733	0.0733466	0.0117679	-0.0480466	0.0012139	0.236749	0.0810272	-0.0980655	-0.242322	0.00951088	0.32857	-0.0488911	-0.142203	-0.0766765	0.0348381	-0.0466531	0.107799	-0.0709207	-0.0161714	0.077917	0.110486	0.0150116	0.177089	0.161582	-0.203849	-0.0526129	-0.0451817	0.0436566	0.00654655	-0.2536	-0.105726	0.0583182	0.140184	0.0522909	-0.125017	0.110428	0.0891535	-0.17176	0.119468
cg12353788	0.136206	0.103089	-0.0214224	0.0423466	0.192168	0.110799	0.096828	0.106069	0.222975	0.0884575	0.0314253	-0.0471126	0.105464	-0.00638699	0.0733303	0.107608	0.0136932	-0.0283106	-0.0750544	0.00741367	0.0787793	0.0478845	-0.551055	-0.0454983	-0.0020091	0.034859	0.207507	0.00408125	0.00473979	0.106066	0.129697	0.0494161	-0.0215299	0.0942325	0.0521499	0.0305332	0.0692642	0.0610977	0.112056	0.0304795	0.0221518	0.115772	0.096326	-0.149679	-0.0183941	0.0794236	0.0181296	-0.0968577	0.139911
cg16519762	0.311907	0.282212	0.0665193	0.216844	0.382845	0.4451	0.131004	0.319715	0.254443	0.438349	0.0738256	0.00372837	0.166612	0.131033	0.128818	0.157599	0.0550017	0.354901	0.121364	0.0671733	0.170351	0.119211	-0.300043	0.0759995	0.0113242	-0.00827033	0.21561	0.379547	0.385093	0.324728	0.146276	0.300069	0.0835651	0.122382	0.248046	0.1454	0.319794	0.354174	0.318518	0.416872	0.41982	0.336841	0.25898	-0.107847	0.395519	0.0668039	0.00215901	0.276318	0.38807
cg02605292	0.237129	0.227319	0.110481	0.192351	0.294344	0.374819	0.146918	0.300307	0.276913	0.384022	0.0134224	0.0523796	0.0834997	0.148777	0.0809698	0.0734538	0.114893	0.359945	0.0377168	0.080561	0.187397	0.0618157	0.265577	0.115579	0.118827	0.048099	0.122221	0.319151	0.363953	0.258178	0.157117	0.271688	0.164594	0.114205	0.244362	0.068994	0.325426	0.295377	0.283719	0.367335	0.46796	0.223983	0.20468	-0.0457333	0.422868	0.0594634	0.0654871	0.308621	0.283428
cg16340422	0.421346	0.420677	0.0787525	0.341681	0.431625	0.39435	-0.00454472	0.379885	0.480552	0.492774	0.129533	0.10981	0.0316815	0.148041	0.0173206	0.238233	0.084462	0.38947	-0.0656306	-0.0395647	0.384074	0.0122478	-0.10433	0.152139	0.0916543	0.109546	0.400053	0.372887	0.389628	0.486095	0.153174	0.289646	0.142885	0.226875	0.0955025	-0.0188143	0.310443	0.403678	0.412152	0.387058	0.397202	0.378861	0.405153	0.0455198	0.35789	0.132205	0.123511	0.312888	0.509224
cg11972721	0.113848	0.104597	0.0214902	0.00138228	0.190913	0.16369	0.0456756	0.153732	0.383512	0.126572	-0.0185962	-0.105181	0.0290899	-0.13676	0.0201843	0.108194	0.104187	-0.0227197	-0.0129325	0.00102531	0.133666	0.0358436	-0.202521	-0.0144455	0.00786581	0.032731	0.115633	0.0550156	0.0548685	0.139511	0.138836	0.0613122	0.0851828	0.048154	0.031673	-0.0368776	0.0931199	0.0770739	0.124996	0.136963	0.116453	0.0262183	0.119473	-0.0873594	0.097869	-0.0337394	-0.0562459	-0.0458694	0.128142
cg07781401	0.0255135	0.0618974	0.11056	-0.0174478	0.205597	0.209445	0.17645	0.104103	0.195261	0.135523	0.0577618	-0.0614498	0.111897	0.00493322	0.160311	-0.0762882	0.0647606	0.0518471	0.0928109	0.127873	-0.085888	0.158263	-0.562149	0.0499128	0.0109634	0.086931	0.135674	0.0526845	0.0596997	0.0748582	0.143829	0.11214	-0.0891747	0.0165136	0.249136	0.176079	0.158749	0.0870909	0.119713	0.205663	0.098668	0.122727	0.0322793	-0.182508	0.0799399	0.0244072	-0.0317713	0.0490877	0.0969791
cg22675702	-0.0978192	-0.128511	-0.014538	0.166743	-0.161983	-0.0275614	0.0581181	-0.0557075	0.0854672	-0.0467859	-0.137235	0.00312432	0.0231217	0.107394	-0.0209173	-0.214418	-0.0434714	-0.033858	-0.117883	0.0203811	-0.178905	0.0154013	0.0987295	0.0133916	-0.0559454	0.0419488	0.0638339	-0.00996379	0.00266021	-0.0369366	-0.00904653	0.051879	-0.0244862	-0.107061	0.0550954	-0.0168441	0.0712371	-0.0233616	-0.109776	0.0228087	-0.0435548	0.00184264	-0.0489745	-0.102107	-0.0619617	0.0654692	0.0181134	0.0301139	-0.0810269
cg19001909	-0.00397169	-0.0274198	0.0309415	-0.0613663	0.082012	0.0524508	0.145347	0.0224296	0.130912	-0.0151777	0.0441718	-0.0291322	0.118028	-0.0266934	0.181157	-0.0463006	0.0622818	-0.0620538	0.0127397	0.110224	-0.0798869	0.0953667	-0.590805	-0.0286926	0.0291676	0.0391279	0.179823	-0.0465394	-0.0577249	-0.0152852	0.0453692	0.0477733	-0.0882379	0.0599338	0.143234	0.100495	0.040536	0.0240188	-0.01245	0.0758843	-0.0528629	0.052359	-0.0244292	-0.176267	-0.0626398	0.0111714	-0.0552946	-0.0947369	-0.00698239
cg08154963	-0.124865	-0.172375	-0.0719977	-0.159933	-0.286583	-0.313989	-0.0656339	-0.160857	-0.47711	-0.248878	-0.0673388	0.0732031	-0.0193876	0.121749	-0.120374	-0.0419011	-0.093117	-0.0831053	-0.0645406	-0.0836973	-0.0449114	-0.0333757	0.579047	-0.0474429	0.0613909	-0.0208381	-0.211537	-0.152657	-0.198996	-0.257934	-0.095639	-0.0933583	-0.0198555	-0.116209	-0.0887451	-0.143338	-0.122948	-0.187789	-0.223788	-0.27458	-0.136774	-0.141679	-0.135836	0.223198	-0.16179	0.00774401	0.068244	0.0486749	-0.232745
cg00080081	-0.0618925	-0.0242946	-0.0304466	-0.0647294	-0.125038	-0.00109345	-0.112071	-0.00132728	-0.132144	-0.0285915	-0.0490856	-0.00416015	0.0107837	0.11377	-0.00296949	-0.0395993	-0.0780799	0.114383	0.0198368	0.0274686	-0.0576407	-0.0254331	0.430281	-0.0145173	0.0374714	-0.065001	-0.0929337	0.0682036	0.0238399	-0.019673	-0.0387795	0.00675143	0.0282986	-0.0858003	0.0295245	-0.0288257	0.0273219	-0.0104036	-0.0804172	0.0513171	0.0499591	-0.083881	-0.00535293	0.107923	0.0578911	0.0483272	0.0675028	0.0937929	-0.0101001
cg06040872	0.17488	0.258901	0.161594	0.194411	0.206804	0.322252	0.0122348	0.299214	0.555235	0.336167	0.0887619	0.0333619	0.00540917	-0.012897	0.012451	0.0177641	0.0694216	0.217524	0.0724262	0.0319055	0.106362	-0.0228367	-0.289188	0.144039	0.00408912	0.00316571	0.331931	0.21726	0.211062	0.286206	0.0959727	0.134113	0.0955106	0.079893	0.109984	0.0535708	0.196113	0.246774	0.311896	0.254346	0.261646	0.163563	0.217228	-0.0270321	0.230802	0.101866	0.0394631	0.217325	0.310762
cg17939040	0.0662607	0.0635795	0.0861598	-0.0266008	0.183694	0.136912	0.165341	0.0855561	0.203508	0.0705532	-0.012358	-0.0920258	0.105564	0.040395	0.105589	-0.0303145	0.00428516	0.0370514	-0.0408699	0.0525299	-0.0101108	0.154956	-0.518145	-0.0192044	0.0408459	0.0439186	0.196633	0.0738793	0.0236515	0.102796	0.167484	0.139007	-0.0558857	0.0381201	0.150311	0.123208	0.142868	0.0665638	0.10751	0.171504	0.0700561	0.0817207	0.053134	-0.219104	0.0244461	0.0629317	0.0185624	0.0321945	0.110628
cg05484949	0.0341668	0.0801266	-0.00673226	-0.00599859	0.196693	0.18647	0.0126675	0.0987239	0.371408	0.129529	-0.0534822	-0.179186	0.00496626	-0.0617032	-0.0152313	-0.017605	0.0460068	0.0333777	0.0438073	-0.00497517	0.0458418	-0.0357527	-0.174257	-0.0227135	0.0307729	-0.0452429	0.0649951	0.0921941	0.0776064	0.114574	0.0910561	0.0977731	0.0625258	0.00463817	0.0618869	0.0191147	0.0918984	0.125796	0.116887	0.210918	0.157359	0.0267588	0.060395	-0.149515	0.119198	-0.0172245	-0.0275464	0.063642	0.109596
cg02780988	0.372873	0.379398	0.111651	0.472949	0.352226	0.498147	0.129393	0.363546	0.394263	0.536642	0.0682762	0.0804609	0.0824934	0.221657	0.0435266	0.0795358	0.0303917	0.480948	-0.0410432	0.0512409	0.242905	0.077055	0.094296	0.0974851	0.0421252	0.0327547	0.286036	0.46284	0.494266	0.434782	0.178014	0.382089	0.23531	0.105864	0.242497	0.0416771	0.484048	0.385493	0.39893	0.470499	0.476625	0.415364	0.392171	-0.0504302	0.42595	0.194836	0.165945	0.366085	0.457598
cg02998129	0.625855	0.591159	0.0986611	0.490503	0.535671	0.652494	0.148239	0.53614	0.409578	0.723953	0.0863793	0.10001	0.0671965	0.240998	0.0257467	0.291142	0.111807	0.559258	0.019247	-0.0190294	0.515737	0.0849236	0.111204	0.108498	0.0197255	0.0380758	0.349559	0.605899	0.666632	0.719355	0.191588	0.415812	0.289112	0.228071	0.123089	0.0310049	0.49487	0.486247	0.52856	0.566347	0.715383	0.522281	0.560998	-0.00631746	0.645776	0.111272	0.100324	0.460781	0.7299
cg23948703	0.30647	0.340863	0.085897	0.177986	0.360397	0.430324	0.0543426	0.342217	0.433425	0.441695	-0.0151506	-0.062712	0.0625256	-0.00574176	0.0427389	0.145579	0.102781	0.285619	0.0221574	-6.78191e-05	0.258576	0.0429101	-0.0465072	0.0982696	0.0479023	-0.00186248	0.275236	0.299532	0.336742	0.363743	0.178115	0.233063	0.18327	0.147364	0.13083	0.0472296	0.263172	0.311656	0.35942	0.376442	0.410173	0.25255	0.350415	-0.0451315	0.396362	0.0326895	0.0443659	0.241176	0.384988
cg25105522	0.615239	0.58112	0.129361	0.434909	0.532002	0.709926	0.157206	0.493925	0.427313	0.769784	0.131496	0.104674	0.118443	0.215707	0.0710732	0.324359	0.0613526	0.587681	0.0479461	0.0719715	0.53417	0.133085	0.0673743	0.0917944	0.00104181	0.034035	0.344297	0.636419	0.626548	0.686437	0.188559	0.385317	0.285381	0.21637	0.157697	0.0653938	0.50198	0.513046	0.556075	0.59641	0.715567	0.496343	0.585217	-0.0328323	0.636734	0.143796	0.132862	0.431497	0.7433
cg27059140	-0.0969316	-0.137939	-0.0119628	-0.00504016	-0.235884	-0.211437	-0.0457186	-0.112418	-0.317768	-0.118619	-0.0416006	0.0728698	0.0185889	0.180341	-0.0705454	-0.103919	-0.0678462	0.0173564	-0.0344891	0.0113588	-0.110127	-0.018944	0.55525	0.00892124	0.0344476	-0.00742063	-0.117708	-0.0277065	-0.0712294	-0.17093	-0.077402	-0.00175071	-0.0267146	-0.0934647	-0.0223691	-0.0892737	-0.0368713	-0.101792	-0.158622	-0.10273	-0.0509827	-0.0917782	-0.0757882	0.156463	-0.0327849	0.000704258	0.0686612	0.152919	-0.19531
cg07110356	-0.174237	-0.215407	-0.0852387	-0.175929	-0.321105	-0.333292	-0.0559706	-0.186318	-0.467773	-0.329944	-0.0125752	0.121494	-0.0246298	0.0658453	-0.0366021	-0.038093	0.002822	-0.148646	-0.0454768	0.0194874	-0.0908674	-0.00565206	0.550317	-0.0101963	0.0278833	0.013586	-0.219783	-0.20609	-0.211929	-0.318389	-0.0880951	-0.119328	-0.0411809	-0.109545	-0.0740217	-0.0836101	-0.201824	-0.229534	-0.275338	-0.332756	-0.230318	-0.231294	-0.157965	0.221976	-0.222128	-0.0338522	0.00669613	-0.0517085	-0.310616
cg04780984	0.540239	0.59117	0.151913	0.399977	0.560789	0.695025	0.102722	0.515359	0.388984	0.755425	0.082153	0.0548637	0.101114	0.20176	0.0447864	0.243611	0.0361295	0.61629	0.120734	0.0169521	0.447026	0.112781	0.147657	0.117214	0.0516058	-0.000281616	0.233405	0.661863	0.676808	0.609821	0.154843	0.426135	0.290174	0.196119	0.238453	0.120856	0.529662	0.52972	0.550481	0.645139	0.734019	0.492432	0.547989	-0.0152357	0.687314	0.158409	0.14847	0.493854	0.679089
cg21768884	0.640564	0.642389	0.116858	0.447792	0.590077	0.693683	0.0998514	0.533117	0.398274	0.771198	0.142168	0.0744212	0.0603391	0.22262	0.0209925	0.342429	0.0746012	0.608736	0.0539543	0.0148843	0.536209	0.0683658	0.122251	0.0879217	-0.0210311	-0.00180037	0.285874	0.661818	0.699197	0.730483	0.204974	0.419588	0.329082	0.208224	0.130718	0.0524768	0.519373	0.550953	0.570502	0.60553	0.736149	0.534916	0.591677	-0.0334175	0.672758	0.113892	0.0972417	0.476804	0.753922
cg23512231	0.0713595	-0.0181142	0.0787111	0.126467	-0.0813484	0.0175212	0.0382174	0.0337555	-0.10419	0.119304	-0.116396	0.0953712	0.0964008	0.180915	-0.0310327	-0.0829678	-0.0999987	0.149726	-0.0990065	-0.0590072	-0.0130057	0.0601514	0.550992	0.0454441	0.0678987	0.0960719	0.0209988	0.0836604	0.041299	-0.00896509	0.0761428	0.123686	0.0914153	-0.0151278	0.141237	-0.108228	0.102318	0.00329605	-0.00973617	0.065824	0.195924	0.0234309	0.0486442	0.0482408	0.123778	0.0278794	0.0539952	0.199201	-0.00422058
cg24091162	0.279413	0.331714	0.0589769	0.174224	0.392205	0.436561	0.128255	0.339376	0.44985	0.427052	0.0496135	-0.0454804	0.0401962	0.0468368	0.0531209	0.17033	0.111039	0.289435	0.0247403	0.0934688	0.275759	0.0151344	-0.0612968	0.0532318	0.0131512	0.0301065	0.218247	0.367694	0.368944	0.373556	0.119425	0.296033	0.199634	0.128577	0.129974	0.0393351	0.326296	0.33283	0.321769	0.449654	0.430993	0.26886	0.315089	-0.130425	0.380698	0.0689452	0.052668	0.203062	0.376409
cg00549574	0.431738	0.447758	0.157806	0.330215	0.445464	0.632421	0.198745	0.474628	0.313632	0.635542	0.112384	0.089092	0.143785	0.227415	0.0882298	0.231779	0.108812	0.587038	0.0302048	0.080744	0.411055	0.102706	0.164623	0.172754	0.0639129	0.0290674	0.222727	0.531494	0.539019	0.554859	0.214036	0.362942	0.285859	0.223695	0.256483	0.0920878	0.37464	0.448069	0.441544	0.578962	0.673579	0.370693	0.429734	-0.0568146	0.602637	0.247959	0.221117	0.481571	0.610151
cg11661493	0.120346	0.0838865	-0.00203896	0.0219741	0.172553	0.210396	0.0134768	0.142316	0.345666	0.190701	-0.0407232	-0.100672	0.0759326	-0.0460649	0.013874	0.0763735	0.0565852	0.115597	0.00400794	0.0747224	0.0936048	-0.00584295	-0.0750919	0.0774437	0.0536814	0.0280751	0.171892	0.175801	0.170658	0.113145	0.149972	0.091354	0.0596947	0.141039	0.165822	0.0657564	0.160349	0.178033	0.155719	0.242541	0.180978	0.0852641	0.102082	-0.16629	0.183901	0.018218	0.00278437	0.066865	0.143267
cg20610950	-0.0999889	-0.166077	0.0838995	-0.0141764	-0.229022	-0.135307	-0.000631747	-0.110064	-0.212225	-0.0954252	-0.0647258	0.0507881	0.0611302	0.193009	0.0525538	-0.175747	-0.0571734	0.0118511	-0.0528614	-0.0432029	-0.162403	0.0297447	0.402045	0.0630715	0.00934297	0.0428814	-0.147575	-0.0493802	-0.0958349	-0.129536	-0.0451293	0.00616178	0.0196003	-0.146839	0.194237	-0.0713929	0.0349385	-0.164633	-0.161026	-0.0480086	0.00611357	-0.0411351	-0.109586	0.0154434	-0.0215802	0.0210402	0.0611057	0.122962	-0.148019
cg11597902	-0.158004	-0.199215	-0.0141247	-0.0362392	-0.307501	-0.328712	-0.0397253	-0.177362	-0.367036	-0.242443	-0.0269097	0.0854338	0.0103622	0.134663	-0.0457528	-0.0922518	-0.125224	-0.107031	-0.18524	-0.0890067	-0.110732	-0.0196851	0.513818	-0.0254025	0.0364773	0.0666635	-0.229359	-0.189099	-0.204565	-0.221231	-0.0716581	-0.0790846	-0.00214213	-0.114142	-0.003544	-0.120778	-0.0979522	-0.217581	-0.243914	-0.293831	-0.157927	-0.170339	-0.159883	0.0792861	-0.181985	0.0100394	0.0663779	0.00497992	-0.246825
cg01502428	0.212535	0.188647	0.0333483	0.0782157	0.041428	0.096802	0.00754384	0.17306	-0.220765	0.203109	-0.0106094	0.146904	0.010334	0.229211	-0.0911866	0.149891	-0.0390002	0.268983	-0.046079	-0.0871864	0.250595	0.0471422	0.688352	0.0265451	0.0680302	-0.000307764	-0.0636453	0.211088	0.21067	0.138657	0.0367875	0.177395	0.145332	0.0378011	0.0120312	-0.075953	0.121391	0.111852	0.125543	0.0900428	0.288128	0.131221	0.196672	0.181543	0.262691	0.0519242	0.107265	0.314271	0.182841
cg01761758	0.223447	0.199294	0.0285868	0.103537	0.0732367	0.107057	0.0216602	0.182861	-0.214677	0.238759	0.049507	0.172363	0.0337254	0.249379	-0.0792223	0.140942	-0.0545823	0.294368	0.0327576	-0.0499196	0.228696	0.0460025	0.65654	0.0425931	0.0219837	0.022574	-0.0283412	0.252844	0.223074	0.145203	0.0181359	0.171854	0.145	0.036302	0.0419896	-0.0579991	0.166141	0.1436	0.132893	0.0806511	0.322912	0.161357	0.203052	0.186569	0.269805	0.083664	0.121008	0.339821	0.200063
cg18758433	-0.0247843	-0.0241548	0.00173536	-0.0684976	0.0689204	-0.0321102	0.0971535	-0.0316578	0.129261	-0.101702	-0.0222223	-0.11539	0.0410856	-0.0457736	0.0907614	-0.0391754	0.00990652	-0.190977	-0.0249146	0.0425313	-0.117372	0.0539477	-0.614191	-0.0233223	0.044971	0.0369401	0.0861722	-0.116482	-0.147876	-0.037922	0.0609995	-0.0506833	-0.121681	0.00760371	0.00503564	0.0407875	0.00414608	-0.0486743	-0.00630129	-0.0283326	-0.116016	-0.0118014	-0.0257672	-0.0831438	-0.16734	-0.00417183	-0.0778352	-0.16198	-0.069458
cg24667756	0.216381	0.225704	0.0451793	0.10514	0.249288	0.225455	0.077712	0.242569	0.432357	0.230344	0.0388631	0.00105557	-0.0323386	-0.0296343	-0.00530811	0.169047	0.121832	0.106131	-0.118474	0.0212645	0.309687	0.0519285	-0.13414	0.0287177	-0.0223923	0.0945453	0.246431	0.171769	0.187617	0.251387	0.149705	0.113934	0.121698	0.121676	-0.0670939	-0.000797583	0.162951	0.228311	0.24229	0.179576	0.236474	0.148763	0.259364	-0.0855948	0.171136	0.0637265	0.0488841	-0.0131187	0.20997
cg19460836	-0.127402	-0.160105	-0.025374	-0.135885	-0.2963	-0.235494	-0.0413402	-0.149799	-0.463159	-0.215217	-0.0337091	0.0907722	-0.0219101	0.132824	-0.026628	-0.0770074	-0.0689954	-0.0444971	-0.0446778	-0.00635491	-0.0823377	0.0187384	0.605291	-0.0140336	0.0136889	0.0135273	-0.215517	-0.112285	-0.128915	-0.219593	-0.102924	-0.0837301	-0.0207181	-0.104029	-0.0286664	-0.087356	-0.119348	-0.162445	-0.191058	-0.193914	-0.106248	-0.126118	-0.129168	0.188199	-0.0960993	0.046492	0.0999938	0.0789311	-0.191147
cg18050634	0.18668	0.119569	0.0414521	0.0781874	0.157434	0.201268	0.124831	0.256741	0.150649	0.212853	0.0937852	-0.00847153	0.123266	0.0979761	0.118849	0.11808	0.0828647	0.14473	0.0260066	0.0874905	0.225276	0.0658066	0.133158	0.0657992	0.0540313	0.0576664	0.173471	0.129804	0.144615	0.146886	0.152069	0.0645626	0.151325	0.150789	0.0905272	0.101312	0.106133	0.118825	0.087509	0.147835	0.222789	0.0538267	0.0680969	-0.0284809	0.172957	0.051633	-0.00513582	0.106734	0.176525
cg03388043	0.00532507	-0.0505884	-0.0633026	-0.0696639	-0.00906119	-0.0946964	0.121167	-0.00507933	0.101758	-0.130794	-0.0745309	-0.0443173	0.112192	0.0110183	0.0627065	-0.0473141	-0.0213866	-0.180801	-0.135538	-0.0403475	-0.0611172	0.0340055	-0.57958	-0.0634797	0.0417077	0.0283179	0.141412	-0.164848	-0.196389	-0.0315845	0.0854613	-0.0174346	-0.0766024	0.0208633	-0.0275837	-0.0234061	-0.0166049	-0.0928177	-0.0438279	-0.0994628	-0.14442	-0.0241452	-0.0299043	-0.141457	-0.211948	0.0412835	-0.0123673	-0.172116	-0.0845474
cg00660167	-0.165177	-0.198525	-0.0791795	-0.135689	-0.303913	-0.333774	-0.054552	-0.143586	-0.42002	-0.232001	-0.0467478	0.0806778	0.0176006	0.207001	-0.0644711	-0.102783	-0.0767822	-0.0647329	-0.10286	-0.0737842	-0.0990541	-0.030952	0.559798	-0.01089	0.0458524	0.00757808	-0.13574	-0.150451	-0.229225	-0.226674	-0.0500076	-0.0640666	-0.0491731	-0.112511	-0.0193776	-0.11559	-0.113843	-0.193908	-0.239127	-0.254278	-0.121752	-0.136925	-0.16471	0.164419	-0.159496	-0.042358	0.0276531	0.123583	-0.262494
cg09969462	-0.130178	-0.0639095	0.0600498	-0.112654	-0.0157227	0.0228591	0.0341009	0.0419916	0.331483	-0.0587711	0.120219	-0.0229867	0.114887	-0.0512486	0.125334	-0.0786653	0.0662983	-0.104736	0.0123374	0.137093	-0.108916	0.0354033	-0.436931	0.14265	-0.0254614	0.00943487	0.114552	-0.0968852	-0.133513	-0.0935922	0.0639712	-0.0560108	-0.0309341	0.0293213	0.0919964	0.152008	-0.0542968	-0.00080142	0.0102803	0.0423669	-0.0549236	-0.0863401	-0.104555	-0.141434	-0.0317162	0.0411771	0.00936295	-0.0738785	-0.0376616
cg07769421	0.0944739	0.133491	0.0725111	0.0294857	0.21407	0.22728	0.140693	0.169086	0.413101	0.148443	0.0943178	-0.0486981	0.162588	0.0328737	0.152665	-0.0199331	0.0660948	0.10312	-0.0108412	0.107181	0.00784666	0.00242435	-0.498371	0.138437	0.0622222	0.013989	0.290072	0.106627	0.0756856	0.181819	0.147927	0.139307	0.0566198	0.0758974	0.178073	0.137914	0.166954	0.169482	0.17227	0.207566	0.0897181	0.121007	0.12429	-0.223766	0.0833404	0.108603	0.0557284	0.0945491	0.194126
cg07698804	-0.0345679	-0.0716972	-0.0213807	-0.0843602	0.0381203	-0.0100362	0.0941573	-0.0116621	0.256905	-0.0924862	-0.0274217	-0.159789	0.0910664	-0.0775295	0.0865094	-0.0674809	-0.000240927	-0.181658	-0.0537235	0.0510468	-0.108858	0.0814622	-0.500742	-0.0099778	0.0602914	0.0382778	0.13003	-0.139408	-0.152733	-0.0744861	0.102659	-0.0367979	-0.0775657	0.0262916	0.081344	0.0701394	-0.00921338	-0.0725514	-0.0185678	0.0217433	-0.108796	-0.0523428	-0.0949067	-0.153079	-0.150822	-0.00207567	-0.0465959	-0.190122	-0.0611778
cg24777505	0.198767	0.15247	0.00596001	0.106294	0.195707	0.187311	-0.0135084	0.175914	0.394035	0.188594	0.0438841	-0.0915359	-0.0220178	-0.033212	-0.0265013	0.15599	0.0835632	0.0481088	-0.0673345	-0.044493	0.263817	-0.0441772	-0.0915794	0.0436624	0.0747534	-0.0504437	0.135149	0.137213	0.140624	0.181718	0.14545	0.0845003	0.140879	0.1386	0.00319471	-0.0140199	0.141426	0.149081	0.146776	0.156218	0.132818	0.0820195	0.161732	-0.0147472	0.141218	0.0274591	-0.00796216	0.0124348	0.231862
cg17852482	-0.169538	-0.206961	-0.109667	-0.226309	-0.317677	-0.371222	-0.0871211	-0.210667	-0.500529	-0.319483	-0.0572787	0.0899968	-0.0521256	0.0946923	-0.10877	-0.0495424	-0.0787202	-0.157278	-0.0770585	-0.0896813	-0.0649236	-0.0583065	0.546613	-0.0259887	0.0316301	-0.00823627	-0.213198	-0.221848	-0.240034	-0.269999	-0.119155	-0.138228	-0.0550245	-0.117104	-0.138466	-0.151061	-0.215581	-0.231293	-0.260574	-0.338306	-0.210355	-0.201576	-0.169635	0.212611	-0.204799	-0.0240182	0.0413315	-0.0053497	-0.289824
cg07409471	-0.150119	-0.222538	-0.0509578	-0.185437	-0.324154	-0.321072	-0.025126	-0.157092	-0.487407	-0.291235	-0.0377701	0.126458	0.00471552	0.140519	-0.0270045	-0.0419528	-0.0344429	-0.136492	-0.0703447	-0.0385464	-0.0911191	0.0189443	0.56736	0.0262956	0.0615836	0.0459803	-0.213229	-0.20759	-0.244451	-0.309143	-0.100144	-0.138102	-0.0678703	-0.110062	-0.101299	-0.0992074	-0.17039	-0.20511	-0.228586	-0.320883	-0.187173	-0.199299	-0.18216	0.225079	-0.17167	0.00655973	0.0675286	0.0109837	-0.297497
cg15052335	0.144698	0.181512	0.151472	0.0976355	0.244877	0.278298	0.000387955	0.251102	0.50797	0.24091	0.0952403	0.0410962	0.0301511	0.00409877	0.0694681	-0.0355892	0.0811321	0.207146	0.0392409	0.102075	0.040477	-0.00489796	-0.308913	0.211085	0.0962817	0.0934219	0.270543	0.162382	0.166006	0.250372	0.153063	0.143141	0.0388122	0.0729738	0.187489	0.0852242	0.204829	0.227358	0.261793	0.246915	0.209885	0.147794	0.191873	-0.0888025	0.210389	0.115534	0.122521	0.205363	0.226274
cg15532942	0.378901	0.328927	0.0504342	0.217769	0.33482	0.434304	0.0729791	0.369878	0.488778	0.423569	0.0200964	-0.0705754	0.0860871	0.073869	0.02762	0.20725	0.118068	0.277948	-0.00231667	0.00920324	0.330114	0.000819896	-0.0642813	0.0775309	-0.0248847	-0.00660976	0.246108	0.292242	0.355948	0.377347	0.163867	0.262845	0.22926	0.154324	0.10603	0.054393	0.291457	0.286199	0.328341	0.388398	0.431266	0.263867	0.337212	-0.0641023	0.371536	0.0705371	0.0428939	0.212445	0.411077
cg27106643	0.0490317	0.0644574	-0.0444719	-0.0118882	0.163418	0.0747582	0.0226302	0.0922677	0.336778	0.0501214	-0.0779281	-0.118972	0.0062405	-0.102606	-0.0310168	0.0417777	0.0307472	-0.0468323	-0.0368372	-0.041709	0.113174	-0.055349	-0.202496	-0.0432406	-4.35976e-05	-0.00877611	0.103304	-0.00871626	-0.00444823	0.0613569	0.0879597	0.0548489	0.0658679	0.0565842	-0.0358175	-0.0691954	0.0308723	0.0318125	0.071259	0.0961438	0.0602259	-0.0306205	0.0683263	-0.106097	0.0143813	0.0105972	-0.0122426	-0.0598013	0.0687344
cg10214132	0.328515	0.36213	0.164403	0.262976	0.359323	0.417465	0.0395799	0.353548	0.580985	0.412845	0.082369	0.0514917	0.00970751	0.0322568	0.0210224	0.128595	0.0894266	0.282181	0.0133746	0.0132315	0.216383	0.0114725	-0.245854	0.171351	-0.0257997	0.0187621	0.324837	0.315719	0.38058	0.422834	0.155569	0.178837	0.137584	0.14667	0.0993133	0.0833481	0.279187	0.342082	0.393432	0.331514	0.325468	0.286888	0.352449	-0.0242456	0.33118	0.0976907	0.0915027	0.267428	0.416125
cg08418670	-0.076025	-0.163619	-0.0987081	-0.098222	-0.290639	-0.251292	-0.049072	-0.12148	-0.504304	-0.218469	-0.0198861	0.127582	-0.0198217	0.154142	-0.0374831	0.00921843	-0.0496316	-0.0842288	-0.0840262	-0.0380109	-0.00148914	-0.0484173	0.593746	-0.0529189	0.026863	-0.0261228	-0.177308	-0.128113	-0.137371	-0.19886	-0.0672504	-0.0705794	0.00654525	-0.0766807	-0.0871634	-0.170568	-0.103012	-0.160958	-0.208219	-0.246302	-0.118995	-0.103651	-0.0949445	0.188491	-0.112939	-0.00685471	0.0731768	0.00914119	-0.214362
cg14976569	-0.075334	-0.0708981	0.0349613	0.0915721	-0.131194	-0.064114	0.0230739	-0.036725	-0.119526	-0.0270227	-0.156648	0.131116	0.0339563	0.202987	-0.0208458	-0.180497	-0.0461792	0.0892975	-0.0659883	-0.0368379	-0.157142	0.00219009	0.362391	0.0409385	-0.0144701	0.0564561	0.0817436	0.056518	0.0175436	-0.0864477	-0.00769891	0.0209183	-0.0110731	-0.0929784	0.111594	-0.0504077	0.0358577	-0.0517983	-0.0276836	0.0321579	0.0586748	0.0064777	-0.0136944	0.0191188	0.0234102	0.0318902	0.0580239	0.154083	-0.112901
cg10796068	0.167165	0.236311	0.0595553	0.134763	0.188455	0.236585	-0.00718753	0.203674	0.484218	0.23827	0.0932075	0.0350332	-0.0394797	-0.0243965	0.0105071	0.170289	0.101851	0.170429	-0.0744179	0.0198605	0.211408	-0.0251092	-0.180012	0.141101	0.0362536	0.0517238	0.327458	0.158352	0.156925	0.231026	0.136525	0.0559802	0.123105	0.232413	-0.00342773	0.00963083	0.074854	0.232639	0.243504	0.140415	0.171957	0.0967881	0.229416	0.0113692	0.208537	0.0699454	0.0640184	0.0934927	0.23024
cg25605731	-0.167933	-0.225353	-0.0808535	-0.144401	-0.333148	-0.336317	-0.0651971	-0.209204	-0.491252	-0.295792	-0.0267178	0.121018	-0.0495416	0.106901	-0.0724634	-0.0706439	-0.0237517	-0.127006	-0.0889836	-0.0251895	-0.0758233	-0.00368587	0.570352	-0.0299294	0.0310801	0.031066	-0.209439	-0.206785	-0.212752	-0.302292	-0.104021	-0.143684	-0.0421297	-0.0880109	-0.0908165	-0.137138	-0.177349	-0.220761	-0.2656	-0.322998	-0.21379	-0.188224	-0.179935	0.173022	-0.186458	-0.0421996	0.0344875	-0.0311449	-0.292074
cg25517015	0.0409025	0.00874633	0.0522062	0.131084	-0.0444333	0.123944	0.0074334	0.058016	-0.0693861	0.143132	0.0130227	0.0668042	0.0987567	0.186047	0.0332197	-0.0779221	-0.0509032	0.205964	-0.0168569	0.0156022	0.0101868	0.0782409	0.407038	0.0724563	-0.00675213	0.0213288	-0.0084627	0.183093	0.145713	0.0754538	-0.00223111	0.125838	0.0570718	-0.0447996	0.173868	-0.061779	0.143051	0.095271	0.0524434	0.170399	0.222689	0.124783	0.0453364	0.0264442	0.228399	0.00335204	-0.00772897	0.263454	0.0658404
cg03068068	0.1375	0.178355	0.0327183	0.181165	0.23222	0.299858	0.0702486	0.250766	0.385697	0.283711	0.0890351	-0.069558	0.0796145	0.00561612	0.115869	-0.00104875	0.127078	0.172892	-0.0564466	0.0866352	0.0992318	-0.0343046	-0.198879	0.106118	-0.00421639	-0.0413624	0.18302	0.202016	0.230388	0.157939	0.0620745	0.130621	0.124285	0.0416837	0.200785	0.109263	0.200627	0.22335	0.282111	0.268328	0.209427	0.162158	0.121612	-0.0965378	0.213112	0.0835661	0.0639487	0.16098	0.217916
cg25383568	0.166018	0.178894	0.104339	0.125936	0.194596	0.182903	-0.0293406	0.223423	0.507959	0.169528	0.0207601	0.0129163	-0.0522971	0.00667497	-0.0459689	0.0229901	0.101759	0.113657	-0.0643211	-0.044179	0.109885	-0.0785465	-0.2845	0.131681	0.0603453	0.025135	0.300487	0.0674523	0.0860867	0.207171	0.17952	0.0577966	0.11143	0.101185	-0.0165123	0.0131275	0.103989	0.117869	0.229593	0.115136	0.118829	0.134665	0.176017	0.0457244	0.0679115	0.15341	0.121599	0.168283	0.204318
cg26504110	0.632494	0.627438	0.110015	0.453697	0.570689	0.682846	0.10415	0.534105	0.393112	0.77159	0.102298	0.065592	0.0733114	0.209253	-0.000243996	0.35513	0.0576993	0.614292	0.060665	0.00582789	0.523076	0.0641534	0.139896	0.0791242	0.0258188	0.00150635	0.317277	0.633527	0.67456	0.723364	0.215292	0.410744	0.315286	0.213777	0.132757	0.0395822	0.497273	0.525701	0.570029	0.585507	0.749158	0.492981	0.604774	0.0351345	0.686337	0.116775	0.12403	0.506972	0.744814
cg11313468	-0.165551	-0.211691	-0.0919538	-0.207115	-0.318884	-0.343358	-0.0595697	-0.176357	-0.48666	-0.294491	-0.041113	0.104342	-0.0209525	0.12495	-0.0737035	-0.0714443	-0.0412499	-0.12398	-0.0574166	-0.0445722	-0.0786306	-0.0315685	0.554815	-0.004205	0.0623091	-0.00888715	-0.216733	-0.196276	-0.232427	-0.299318	-0.0774983	-0.127803	-0.0515441	-0.11473	-0.0773004	-0.118238	-0.18533	-0.207881	-0.258203	-0.315233	-0.180566	-0.177947	-0.172271	0.18576	-0.189818	0.00316244	0.0588053	0.0156083	-0.304069
cg21596498	0.281183	0.305048	0.145196	0.178682	0.399372	0.436151	0.170296	0.281677	0.503007	0.425815	0.0388505	-0.0134967	0.110341	0.0576806	0.0570986	0.0802925	0.121383	0.281129	0.0604835	0.0959368	0.220093	0.077447	-0.180224	0.130575	0.124243	0.119103	0.247746	0.328969	0.344803	0.349091	0.181428	0.265118	0.183796	0.151995	0.187203	0.133558	0.341009	0.316783	0.334762	0.428329	0.392493	0.229665	0.25305	-0.157038	0.374078	0.0869794	0.0653687	0.248969	0.366954
cg16185947	0.266627	0.255359	0.0488291	0.157481	0.344971	0.359553	0.079139	0.2941	0.384082	0.326615	-0.0136959	-0.0352212	0.0688271	0.0248671	0.0113325	0.0725377	0.051838	0.216254	0.0642597	0.0647802	0.257067	0.0771304	6.54977e-06	0.101815	0.00658863	0.010609	0.165931	0.269105	0.292845	0.309139	0.182682	0.224573	0.151393	0.109927	0.113698	0.0829746	0.27093	0.268723	0.257709	0.328525	0.380868	0.206717	0.264567	-0.0484123	0.347645	0.02643	0.00602938	0.232294	0.306612
cg19358608	-0.0176094	-0.00711442	-0.127465	0.0507315	-0.115151	-0.151919	-0.151795	-0.0393942	-0.204417	-0.0562137	-0.0248779	0.028567	-0.0619971	0.178857	-0.214537	0.084315	-0.113834	0.00642361	-0.114175	-0.150659	0.0629681	-0.0565098	0.508522	-0.0382002	0.0413127	-0.0351087	-0.0937634	-0.000658226	0.00450401	-0.0806957	0.0418883	-0.026386	-0.00836793	0.0210166	-0.141641	-0.210692	-0.0574883	-0.0250535	-0.0220328	-0.138122	0.0241795	-0.0242288	-0.0471998	0.219278	-0.0187929	0.0866326	0.145945	0.0650318	-0.0449994
cg01433297	0.561769	0.590927	0.149286	0.385637	0.585733	0.678852	0.137705	0.528708	0.396386	0.758608	0.0461402	0.103849	0.152942	0.221333	0.0502264	0.238446	0.0935728	0.62128	0.0332391	0.0477148	0.46269	0.104038	0.0606533	0.147432	0.0483711	0.0269655	0.366328	0.640841	0.619544	0.654109	0.211628	0.438499	0.281062	0.201063	0.232942	0.0900215	0.498025	0.550069	0.587854	0.62984	0.746699	0.5059	0.564761	-0.039496	0.664825	0.180487	0.154309	0.538343	0.698815
cg24165121	0.112487	0.182999	0.0836292	0.143612	0.210797	0.215615	0.0600998	0.177851	0.3471	0.080977	0.0422181	0.0248632	0.0707958	0.134712	0.0652978	-0.0751115	0.0446627	0.213513	-0.0774154	0.0625262	0.0187856	0.0631085	-0.37051	0.105329	0.106822	0.0706518	0.257745	0.163804	0.181693	0.133896	0.172094	0.166574	-0.0826139	0.0684708	0.157074	0.161177	0.204792	0.162927	0.203222	0.18506	0.186616	0.207483	0.142387	-0.159721	0.134949	0.0942057	0.0507541	0.229963	0.16519
cg06538141	0.337431	0.361041	0.118348	0.271645	0.3726	0.425766	0.0541338	0.326658	0.547006	0.385938	0.0801748	0.0507922	0.000302869	0.0298087	0.0569896	0.171722	0.0781541	0.293765	-0.00216506	0.0146288	0.215436	-0.0157987	-0.440309	0.101607	-0.0442648	0.0052712	0.355282	0.280068	0.323509	0.46664	0.17714	0.228088	0.148639	0.137552	0.0760998	0.0669098	0.297712	0.267122	0.397859	0.347274	0.330242	0.310088	0.353958	-0.0758449	0.294861	0.148906	0.0966437	0.196802	0.452913
cg15878616	-0.0894005	-0.17261	-0.0642273	-0.116672	-0.305543	-0.288503	-0.0264418	-0.149794	-0.431855	-0.240357	0.0254698	0.121533	-0.0134545	0.142127	-0.0604447	-0.00877901	-0.0618997	-0.0948909	-0.0634663	-0.055762	-0.0351414	-0.0235016	0.553325	0.00242483	0.0889224	0.0336835	-0.183311	-0.13072	-0.169403	-0.229663	-0.100663	-0.0790892	-0.00193563	-0.0898581	-0.0919311	-0.118054	-0.131982	-0.17663	-0.217783	-0.266541	-0.145529	-0.151234	-0.139154	0.237564	-0.142768	0.0349182	0.0759309	0.0202359	-0.219936
cg11597277	-0.186579	-0.179408	-0.0386129	-0.166528	-0.297649	-0.293179	-0.0326905	-0.149979	-0.463427	-0.255377	-0.0167713	0.13793	-0.0278739	0.10783	-0.015546	-0.0747885	-0.00627768	-0.093412	-0.0253181	-0.0089487	-0.0776424	0.024096	0.561734	0.0310471	0.046047	0.0418615	-0.211671	-0.158562	-0.20049	-0.295212	-0.081484	-0.135513	-0.0620433	-0.0949439	-0.0198083	-0.0794894	-0.133208	-0.173451	-0.213965	-0.282906	-0.151491	-0.18376	-0.175068	0.206638	-0.156164	-0.00468922	0.0519313	0.0116018	-0.28661
cg13904968	0.596507	0.633981	0.176754	0.48261	0.582183	0.723657	0.123835	0.530174	0.440467	0.796965	0.107264	0.092366	0.0918203	0.196812	0.0633517	0.301447	0.0970111	0.6456	0.10893	0.0514398	0.483671	0.110477	0.0954837	0.126193	0.0298383	0.0278418	0.330205	0.656596	0.691337	0.678168	0.189743	0.412811	0.308556	0.204012	0.222451	0.0909825	0.535542	0.554835	0.580437	0.645003	0.755018	0.515794	0.574007	-0.0204278	0.699984	0.112126	0.0891494	0.508597	0.719834
cg03030267	0.269854	0.238119	0.124585	0.213679	0.309256	0.2949	0.137465	0.283936	0.37246	0.315727	0.0321138	0.000876654	0.109571	0.0481795	0.0864597	0.0613826	0.0213639	0.220203	-0.0295248	0.0336778	0.169001	0.110697	-0.414723	0.0727677	-0.0414146	0.0375779	0.314778	0.205672	0.194296	0.280072	0.206243	0.237087	0.104832	0.0737585	0.188873	0.139155	0.321763	0.205994	0.253382	0.305649	0.281577	0.278601	0.249593	-0.152445	0.184515	0.0943281	0.0301026	0.179082	0.31315
cg17356733	-0.170691	-0.244422	-0.0925013	-0.170306	-0.363961	-0.374785	-0.0960995	-0.239846	-0.483119	-0.356638	-0.0652533	0.124302	-0.0306005	0.110685	-0.0900336	-0.0985441	-0.0886841	-0.203433	-0.0971654	-0.0687912	-0.107246	-0.00748283	0.502996	-0.0349641	0.0228507	0.00655997	-0.184483	-0.235174	-0.279534	-0.324606	-0.0980552	-0.15209	-0.0625581	-0.124899	-0.137593	-0.13665	-0.209462	-0.249574	-0.288053	-0.387022	-0.244788	-0.231355	-0.204584	0.172369	-0.265176	-0.0133051	0.030587	-0.0714927	-0.322647
cg16411445	0.175905	0.171671	0.0644494	0.0861851	0.2848	0.290856	0.0571367	0.222871	0.434251	0.255002	-0.0129457	-0.137606	0.0564879	-0.0222741	-0.000684259	0.0459886	0.0471583	0.158089	0.0459489	0.0304856	0.141203	0.0112851	-0.117157	0.0115457	0.0191012	0.0136907	0.115919	0.18	0.205857	0.195623	0.140635	0.154171	0.128134	0.073128	0.112314	0.0813455	0.211459	0.185479	0.240633	0.320419	0.268778	0.139858	0.194732	-0.0931973	0.229498	0.0116079	-0.0139153	0.149249	0.239747
cg07211972	-0.133105	-0.19204	-0.0713915	-0.167777	-0.310866	-0.357816	-0.0435631	-0.159581	-0.43358	-0.303605	-0.0514492	0.117747	-0.00406344	0.0757449	-0.0501955	-0.0648645	-0.0195235	-0.158467	-0.114377	-0.084575	-0.0307518	-0.0343876	0.52377	-0.0236706	0.0282834	0.0454536	-0.208435	-0.231577	-0.253861	-0.247199	-0.0641757	-0.10601	-0.0598212	-0.139249	-0.115921	-0.124154	-0.192323	-0.22546	-0.24236	-0.310683	-0.200465	-0.211147	-0.131125	0.201791	-0.226394	-0.028161	0.0454396	-0.00615571	-0.302043
cg26852712	-0.0344588	-0.110124	0.00244878	-0.0812595	0.00463854	-0.0546484	0.102861	-0.00166551	0.0950544	-0.105438	-0.0664465	-0.0724377	0.126154	-0.0356903	0.100564	-0.0969094	0.000806545	-0.176801	-0.0494064	0.0495296	-0.0998738	0.0476014	-0.514807	-0.00320512	0.072518	-0.0281969	0.0909612	-0.132003	-0.146705	-0.0807481	0.0450937	-0.0367293	-0.0326333	0.0303008	0.0841034	0.147609	-0.032253	-0.098128	-0.0863293	-0.0237695	-0.128206	-0.0351434	-0.102967	-0.131692	-0.162206	0.0259701	0.000169315	-0.11922	-0.0766973
cg14356919	-0.0232225	-0.0484596	0.0373616	-0.0213503	0.0815319	0.0756152	0.0894703	0.0484686	0.19175	-0.00477801	-0.049027	-0.115026	0.0959943	-0.04981	0.0733965	-0.0793348	0.0470428	-0.0678688	-0.0521516	0.0448581	-0.0519426	0.0531551	-0.495888	0.00477063	0.0597685	-0.00263774	0.0998792	-0.054739	-0.0419798	0.0161384	0.105332	0.0108353	-0.0456941	0.0361293	0.105121	0.0556205	0.0557244	0.0335122	-0.00785037	0.0333625	-0.00397177	0.0600109	-0.0470493	-0.160812	-0.0471084	0.0659936	0.0440205	-0.0300022	0.024024
cg03062881	-0.0368755	-0.104948	0.0574309	-0.034384	-0.048726	-0.0376666	0.105352	-0.0468807	0.238397	-0.0788982	0.0410059	-0.019466	0.11022	0.0660084	0.119318	-0.075969	0.0417098	-0.136683	-0.135486	0.0216187	-0.0792845	-0.00497968	-0.431772	0.0451007	0.0447886	0.0197511	0.122471	-0.174421	-0.137922	-0.0779835	0.0494632	-0.0929906	-0.000900254	-0.0257559	0.0404455	0.0398362	0.0132628	-0.0657088	-0.0359086	-0.0654906	-0.175295	-0.0128548	-0.0985223	-0.0964167	-0.167338	0.133088	0.0706023	-0.0840373	-0.0585622
cg20997320	0.0546153	0.0450682	0.0436804	0.00888922	0.117343	0.124614	0.114109	0.0694068	0.344756	0.0478178	0.0688164	-0.075128	0.0705911	-0.0219425	0.108953	0.0253493	0.0980419	-0.0376434	-0.0447696	0.0367658	0.00423174	0.00346203	-0.605646	0.0389693	-0.0119557	0.00313254	0.236763	-0.0367557	-0.0303403	0.0589821	0.114859	0.0115871	-0.02034	0.0546004	0.0523909	0.0806647	0.0647932	0.0312127	0.0960225	0.0335143	-0.0410708	0.0394935	0.0496557	-0.0635164	-0.0588729	0.0758457	0.0282737	-0.0625283	0.108301
cg22217449	0.0809451	-0.0139002	-0.00497215	0.0357546	0.00951906	-0.0231025	0.0647515	-0.00965393	0.295268	-0.0819039	0.0512027	-0.0349356	-0.025314	-0.0299037	0.0341837	0.0731533	0.0970231	-0.19284	-0.108492	-0.0258323	0.0317552	-0.0476995	-0.568001	-0.0182776	-0.0345963	0.0175418	0.207911	-0.154905	-0.0916971	0.0197357	0.0950773	-0.0506612	-0.0288469	0.063704	-0.130441	-0.00688733	-0.0268981	-0.0670411	-0.00983741	-0.172694	-0.169661	0.0044949	-0.00153505	-0.00434018	-0.187608	0.0714752	0.0287131	-0.184046	0.0216285
cg05595469	0.145722	0.0858894	0.0869831	0.090346	0.105854	0.16017	0.17198	0.108638	0.402919	0.0872102	0.0820423	0.00871921	0.0938715	0.0673483	0.069369	0.0333611	0.0945705	0.0117251	-0.121529	-0.000784457	0.0843866	0.0139108	-0.535455	0.0516739	-0.000249233	0.0940924	0.267482	0.0204408	0.0175256	0.13767	0.15795	0.0516991	0.0382005	0.102782	0.0415187	0.0490696	0.129575	0.0881391	0.135106	0.0673933	0.0410109	0.125698	0.0745663	-0.0925946	-0.0123863	0.142834	0.0884495	-0.00973944	0.142314
cg15333769	0.129447	0.130509	0.0138783	0.0887458	0.145973	0.155687	0.0872222	0.168162	0.404982	0.0733261	0.0807416	-0.0172189	0.0153913	0.0330607	0.0349519	-0.0119607	0.0535761	0.0259404	-0.136433	-0.0125574	0.0488687	-0.0281147	-0.511917	0.0817451	-0.00127835	0.0374364	0.328699	-0.00908212	0.04563	0.196046	0.196884	0.0792582	0.0627476	0.106531	0.0143443	0.0306591	0.154057	0.105472	0.18572	0.0720774	0.027221	0.128309	0.103096	-0.0931211	0.003404	0.111706	0.0590351	0.0250419	0.127486
cg23825480	-0.000371513	0.000804296	0.0577516	-0.0806573	0.0842521	0.0398197	0.14996	0.0024187	0.128229	-0.0411444	0.0370576	-0.0711173	0.0963715	-0.00258019	0.130392	-0.0551817	0.00523707	-0.0735595	-0.0433681	0.0439474	-0.0891866	0.0913577	-0.601589	-0.033701	0.0490054	0.0122446	0.115408	-0.067976	-0.0718783	-0.0313177	0.0605451	0.0236358	-0.103234	0.0436715	0.126354	0.106812	0.0727516	0.0331519	0.0271007	0.0322217	-0.0533283	0.0495323	-0.0410254	-0.175621	-0.100662	0.036865	0.00951541	-0.0312909	-0.00949566
cg01557221	0.0592351	0.101066	0.0557782	0.0812311	0.154379	0.146169	0.0179303	0.101164	0.292139	0.0805051	0.101728	-0.0604567	0.0298247	0.00595522	0.0819328	0.0428177	0.133288	0.061586	-0.0578334	0.0276842	-0.0116837	0.0694792	-0.422905	0.0360055	-0.0207885	0.0335257	0.152855	0.0422827	0.0825848	0.119837	0.0352712	0.00520299	-0.0765014	0.0692643	0.0289526	0.115646	0.0992617	0.118529	0.14739	0.0795415	0.00773239	0.106597	0.0488737	-0.0976214	0.0430082	0.034599	0.0202112	-0.0772584	0.094501
cg01949403	0.270364	0.253609	-0.0488451	0.151993	0.28533	0.258959	0.0754687	0.299046	0.311676	0.248169	0.0823923	-0.0163687	0.0698383	0.126558	0.036724	0.132768	0.0463766	0.188302	-0.118943	-0.00727091	0.214809	0.0142796	-0.280316	0.0948047	0.00837007	0.0276401	0.247849	0.195481	0.27204	0.28203	0.153442	0.231455	0.101047	0.213686	0.135099	0.0466217	0.260812	0.216726	0.28819	0.221234	0.236572	0.250529	0.262403	-0.119658	0.190932	0.058265	0.0194939	0.107791	0.308241
cg05541460	0.540168	0.587188	0.11139	0.434829	0.498317	0.63813	0.162407	0.518031	0.36955	0.76462	0.131952	0.0833686	0.0778016	0.198883	0.0356679	0.3688	0.0894827	0.575682	0.0971718	0.0771511	0.482972	0.109213	0.107706	0.0563853	0.0270508	0.02792	0.30019	0.621676	0.628886	0.596962	0.203017	0.400513	0.293407	0.196039	0.19676	0.0539133	0.489574	0.542345	0.518995	0.534928	0.724692	0.499195	0.554061	0.0116962	0.64419	0.133647	0.0765503	0.48445	0.676803
cg25276892	-0.000930067	0.0394606	0.0413861	-0.0369233	0.139891	0.102906	0.152183	0.0446956	0.187375	0.0787951	0.118214	-0.0121473	0.143638	-0.0636032	0.173763	0.0330279	0.10793	0.000909946	-0.051751	0.146704	0.00556459	0.0708296	-0.456914	0.032563	0.0342724	0.0357364	0.0992214	-0.00333686	-0.000897207	0.0590394	0.111964	0.0402065	0.0326408	0.125359	0.107815	0.10896	0.041601	0.0875544	0.0748339	0.0794674	0.0263441	0.0577794	-0.0205037	-0.222524	0.00589091	0.0595349	0.0250135	-0.0555682	0.0754076
cg05653887	0.367502	0.371041	0.0687268	0.307573	0.334115	0.39409	0.0109766	0.352714	0.592051	0.393532	0.0873293	0.0350718	-0.03844	0.0657606	-0.0359948	0.246606	0.11262	0.295675	-0.060406	-0.0429168	0.294104	-0.0886135	-0.179904	0.123269	0.0205153	0.0169559	0.404267	0.291077	0.336573	0.45426	0.168997	0.232236	0.187641	0.181711	0.0182245	0.00104271	0.285191	0.305613	0.412098	0.274173	0.347467	0.292861	0.385013	-0.00811803	0.300189	0.0950867	0.0781186	0.241457	0.505845
cg04877737	0.409261	0.461747	0.206718	0.345886	0.45257	0.576458	0.0762469	0.475662	0.593338	0.595926	0.0635256	0.0216378	0.0532555	0.146249	0.0493591	0.123301	0.11002	0.519876	0.0390733	0.068217	0.291368	-0.00299714	-0.0720509	0.2015	0.0572623	0.0194674	0.355682	0.468868	0.513387	0.51332	0.193368	0.311333	0.233539	0.16105	0.23234	0.139334	0.433552	0.434352	0.474705	0.530412	0.571463	0.383178	0.431875	-0.0259216	0.540636	0.15652	0.139794	0.46396	0.57671
cg07016730	0.239689	0.195074	-0.0135738	0.113033	0.213285	0.253947	0.016652	0.280009	0.265593	0.203687	0.0878688	0.0445763	0.101799	0.152806	0.132073	0.0338481	0.0994108	0.209758	-0.173444	0.0237832	0.211685	0.0527635	-0.189783	0.114452	0.0575279	-0.0336738	0.266885	0.1503	0.116284	0.184299	0.204191	0.163736	0.135512	0.108759	0.154238	0.0393071	0.261452	0.2069	0.203047	0.171142	0.166785	0.214641	0.210776	-0.0874412	0.13401	0.145516	0.121352	0.171143	0.250383
[truncated: 1,361 more columns]

## Sheet: Correlation ref vs 3yoBMI probe
Table S7. Sheet 2: Pearson correlation between cell type-specific EWAS loci for 3-year-old BMI z-score and reference loci for cell type deconvolution. CpG loci used in the reference panel are listed in rows and significant probes are listed in columns.
	cg02702424	cg18813020	cg12586150	cg25821794	cg19418629	cg02213440	cg06166187	cg00974033	cg10950644
cg13449535	-0.268736	0.169573	-0.248342	-0.0311119	0.0260039	-0.0512672	0.22765	0.0480916	0.146625
cg24445388	-0.410239	0.00795404	-0.460682	-0.0248517	-0.00176452	-0.0624754	-0.0124899	0.0906059	0.081162
cg04347414	-0.37001	-0.0097605	-0.402881	0.0289241	0.11676	0.130814	0.0223149	0.216303	0.109477
cg15564619	-0.258361	-0.0452495	-0.286484	-0.0333562	0.158614	0.0560421	0.145402	0.182793	0.0527457
cg24955743	-0.370156	-0.0902563	-0.405761	0.0625268	0.171109	0.117426	0.053742	0.213062	0.0690771
cg26160564	-0.457298	0.103273	-0.40916	-0.144973	-0.125732	-0.177779	-0.00583422	-0.0891223	0.143608
cg01024458	-0.515814	0.0459305	-0.42972	-0.131956	-0.159941	-0.138421	0.00149581	-0.067569	0.0971243
cg21268984	0.237873	0.114202	0.344517	-0.0987122	-0.0377047	0.0860663	0.0480481	-0.0324557	0.156324
cg13785123	0.644919	0.0216316	0.660866	0.0692768	-0.0581864	0.0799791	-0.0540274	-0.0422178	-0.00083435
cg00101629	0.173472	0.102429	0.150943	-0.0398588	-0.161849	-0.165197	0.0173485	-0.13733	-0.0145589
cg03538296	-0.296847	0.0763151	-0.296803	0.0315086	0.137869	0.140556	0.22774	0.168294	0.0390845
cg27582527	-0.362937	0.0966656	-0.355075	0.0161418	0.0267335	-0.049343	0.264668	0.0592987	0.0600647
cg26561681	0.612707	0.117933	0.650899	-0.0341323	-0.128316	-0.0663899	0.00592859	-0.132806	0.0286022
cg08539965	0.716696	-0.0415321	0.732698	0.0568579	-0.0598639	0.0659258	-0.0881241	-0.0711936	-0.12414
cg24466100	-0.0827756	0.018434	0.0445519	0.00482812	0.266818	0.446749	0.190963	0.332266	-0.0351143
cg07996594	-0.396375	0.0979758	-0.433905	-0.023017	-0.0100224	-0.00785722	0.0540456	0.107779	0.115194
cg15014975	-0.162734	0.0965795	-0.206289	0.017095	0.0892809	0.0779094	0.136074	0.16971	0.0941551
cg07236781	-0.420357	0.0167822	-0.443711	0.00309681	0.0187868	0.0617254	0.166106	0.112474	0.00803526
cg12297231	-0.407593	-0.134401	-0.438517	0.0510976	0.181858	0.111706	0.106222	0.184818	-0.00830819
cg03731661	-0.218702	0.174172	-0.130417	-0.115874	0.00681249	-0.00457332	0.328575	0.0718119	0.226012
cg22381248	-0.420643	0.0998995	-0.370149	-0.201839	-0.161386	-0.177416	0.0604322	-0.123671	0.141824
cg08223760	-0.202514	0.202344	-0.123014	-0.0855635	0.0131656	-0.0124405	0.268369	0.0210189	0.230609
cg01416168	-0.366021	0.107285	-0.323432	-0.0602448	0.0118985	-0.0302602	0.206951	0.00677968	0.0744763
cg05931551	-0.422898	-0.0506785	-0.465684	0.00405002	0.0137107	-0.212143	0.00859153	0.00126401	0.0822597
cg10196412	-0.176093	0.167756	-0.129692	-0.0886329	-0.0471085	-0.126172	0.261333	-0.0298531	0.227602
cg07798602	-0.450227	0.0885605	-0.495299	-0.0896757	-0.153593	-0.25152	0.0979747	-0.110143	0.0667296
cg17980508	0.681562	-0.0244007	0.685155	0.0291171	-0.0926929	-0.0130895	-0.0969503	-0.119212	-0.0343175
cg00719568	-0.36185	0.158414	-0.320121	-0.0770558	-0.0242902	-0.0275817	0.2386	0.0329046	0.226116
cg11840035	-0.49621	-0.0978124	-0.600855	-0.0456003	0.0115631	-0.225226	-0.105841	-0.0140195	0.0483198
cg00819310	-0.197697	0.17086	-0.162804	-0.138119	-0.190246	-0.216843	0.137462	-0.124309	0.269522
cg15892497	-0.211596	0.15738	-0.170614	0.00589511	0.127427	0.160213	0.210122	0.130149	0.0133244
cg07790752	0.688657	0.0553729	0.726467	0.0246067	-0.0927538	0.0364866	-0.035318	-0.113604	-0.0648991
cg18770149	-0.0553385	0.105057	0.0130048	-0.0998177	-0.157352	-0.0245083	0.100524	-0.0656546	0.146613
cg03984502	-0.467126	0.00205631	-0.494856	0.00139207	0.0926257	-0.0158521	0.16942	0.134017	0.115424
cg10069121	0.572144	0.0540472	0.613965	0.0700845	0.0853408	0.204173	0.0185542	0.0442037	0.0355016
cg15036529	-0.394917	0.0623025	-0.427819	-0.0677568	-0.0872419	-0.17994	0.0683567	-0.0485868	0.142277
cg10970143	-0.269009	0.184436	-0.214395	-0.0949257	-0.106094	-0.165694	0.195243	-0.0852588	0.231354
cg11193201	-0.381687	0.093901	-0.312536	-0.223242	-0.249549	-0.184097	-0.03489	-0.149131	0.196034
cg08538581	0.2673	-0.00373045	0.217127	0.0311576	-0.134347	-0.130555	-0.0727497	-0.126281	0.036397
cg07313835	-0.239952	0.19578	-0.223967	-0.130127	-0.104465	-0.1847	0.180334	-0.0672942	0.287629
cg07802362	-0.313165	0.132649	-0.28755	0.0394721	0.0793313	-0.00526917	0.272043	0.102592	0.00559508
cg15729230	-0.357727	0.0808931	-0.354247	0.00979435	0.0672646	-0.0324235	0.103254	0.0292182	0.0473626
cg24108508	-0.14579	0.153901	-0.0755804	-0.170301	-0.141241	-0.134183	0.187628	-0.118179	0.264161
cg00122659	-0.492198	-0.0115908	-0.521219	-0.106916	0.0338972	-0.112923	0.0277464	0.0334288	0.153085
cg02814691	-0.210369	0.171306	-0.190803	-0.140277	-0.0567987	-0.100468	0.234941	-0.00161382	0.228918
cg15361231	0.68071	0.0114038	0.699234	0.0525607	-0.0727599	0.017674	-0.0878088	-0.124868	-0.0882647
cg24302127	-0.292054	0.145792	-0.329967	-0.00795052	-0.0264734	-0.179072	0.0668648	-0.0784248	0.00869753
cg19081101	0.661833	-0.016056	0.672177	0.0546777	-0.00717635	0.120944	-0.0063533	0.0197983	-0.0550139
cg23893629	-0.449618	0.0383579	-0.539743	0.0160753	-0.0188611	-0.177973	0.0423224	-0.0279695	0.0887465
cg02710090	-0.213582	0.181135	-0.169314	-0.146369	-0.0872112	-0.111507	0.295423	-0.00385634	0.1882
cg25471557	-0.252665	0.162258	-0.166174	-0.119301	-0.0147622	-0.0529666	0.310541	0.0561672	0.208914
cg03992323	0.714133	0.014758	0.704069	0.0774945	-0.0793729	0.0295832	-0.134112	-0.0798368	-0.116821
cg10826999	0.703515	0.00473157	0.702206	0.0279151	-0.0958805	0.00232479	-0.073924	-0.0992075	-0.0775415
cg14520947	0.70139	0.00139509	0.732517	0.0381604	-0.0602571	0.0739637	-0.0822729	-0.0840667	-0.07584
cg18590995	-0.249182	0.104095	-0.228888	-0.213642	-0.291191	-0.322811	-0.0578155	-0.237888	0.112717
cg20452738	-0.446541	0.117542	-0.36573	-0.207806	-0.104962	-0.0861968	0.031472	-0.0155763	0.220264
cg15057323	-0.488252	-0.00120523	-0.543993	-0.054533	0.0442363	-0.0167307	0.052217	0.0670101	0.122773
cg18672716	-0.295468	0.0924714	-0.374688	-0.022936	-0.119987	-0.245045	0.0872063	-0.13372	0.0409461
cg07930673	-0.558661	-0.0417795	-0.603265	-0.0105556	0.0469328	-0.0783369	0.0296505	0.0547812	0.148478
cg14950134	-0.351259	0.105498	-0.281689	-0.192621	-0.194923	-0.148296	0.0665952	-0.0550352	0.214831
cg23073974	0.542202	0.0419113	0.667541	-0.0073921	-0.0366484	0.212778	0.049319	-0.0203122	0.020639
cg00594040	-0.268095	0.101643	-0.293302	-0.0861149	0.0707918	-0.0706965	0.211949	0.0303981	0.0671015
cg15757195	-0.332466	0.12645	-0.363916	0.00316688	-0.0509128	-0.11656	0.146371	-0.0298722	0.0981549
cg26012482	-0.328339	0.0637214	-0.35089	-0.0383868	-0.0962954	-0.177896	0.123784	-0.0280813	0.0279274
cg25739938	0.704235	-0.0331749	0.725963	0.0598991	-0.0745452	0.0514969	-0.0943667	-0.0801619	-0.0728164
cg11710595	-0.540123	0.0343761	-0.557511	-0.087696	-0.0575527	-0.18945	0.0296254	-0.0592304	0.16763
cg04163638	-0.302895	0.0668855	-0.302395	-0.0557079	-0.127925	-0.222495	0.130274	-0.0794901	0.0446514
cg10480329	0.143057	0.0159892	0.077485	-0.00956077	-0.150298	-0.0993523	-0.0764203	-0.122313	-0.0136509
cg20657709	-0.319782	0.144997	-0.340467	-0.0178272	-0.0866818	-0.188427	0.103148	-0.100019	0.0740625
cg19931733	-0.332823	0.0157939	-0.208023	0.0253679	0.159436	0.254366	0.17741	0.231381	0.0839629
cg13652008	0.594701	-0.0785653	0.697934	0.0236292	-0.0645221	0.181547	-0.0806774	-0.062094	-0.0860104
cg14102437	0.67613	-0.0554798	0.71987	0.055287	-0.0721626	0.0965941	-0.100242	-0.0705674	-0.0826163
cg05669832	-0.030222	0.0042323	-0.0735697	-0.0341483	-0.209616	-0.247428	-0.0817891	-0.144034	0.0434004
cg26690127	0.231542	0.0386868	0.191727	-0.10753	-0.276889	-0.291479	-0.0451365	-0.273651	0.0744094
cg25185536	-0.172624	0.183293	-0.138793	-0.141966	-0.132927	-0.198249	0.166239	-0.103406	0.26575
cg09535475	0.680752	0.0231138	0.695495	0.0616701	-0.0896129	-0.050967	-0.0970297	-0.13476	-0.0540987
cg02630207	-0.263118	0.0303833	-0.201749	-0.0798146	-0.143089	-0.0950938	0.0343505	-0.0340607	0.159533
cg23678058	-0.205587	0.173703	-0.193303	-0.135716	-0.0461852	-0.124456	0.210143	-0.0284077	0.220155
cg26099045	-0.509745	0.0982992	-0.501177	-0.0926383	0.0119811	-0.146975	0.0649679	0.0257708	0.194727
cg08467103	0.631788	-0.023341	0.63386	0.020728	-0.0571959	0.11005	-0.0453413	-0.0766575	-0.0858851
cg25099065	-0.384808	0.122259	-0.269415	-0.120603	-0.0585847	-0.0556939	0.152451	0.0299529	0.130173
cg09948350	0.666274	-0.00875951	0.724505	0.02829	-0.0577949	0.131223	-0.0624283	-0.0447563	-0.06459
cg07586956	-0.495814	-0.0124035	-0.519731	-0.00617015	-0.0415675	-0.106649	0.0337233	-0.0237157	-0.0350718
cg10934870	0.667179	-0.0475423	0.644534	0.0554598	-0.0503299	0.05409	-0.042463	-0.0439766	-0.0746491
cg07558704	-0.258855	0.0117712	-0.194682	0.00172533	0.144898	0.211083	0.146472	0.163306	0.00542293
cg07002540	0.203517	0.198861	0.10071	-0.0895687	-0.265292	-0.276142	0.00611986	-0.238139	0.111298
cg10628126	-0.0894226	0.0358695	0.00834071	0.050247	0.23651	0.412785	0.189751	0.296843	0.104017
cg00219921	-0.415451	0.0338944	-0.47281	-0.0483569	-0.116817	-0.238473	-0.0181749	-0.0584053	0.12413
cg21648425	-0.119679	0.0935154	-0.164495	-0.0419477	0.0354345	-0.0325426	0.102293	0.00199535	0.0430348
cg25939861	-0.487408	0.106309	-0.48856	-0.106105	0.00762872	0.0261055	0.131083	0.0559814	0.116749
cg03196485	-0.0633235	0.00232488	-0.0623982	-0.00776939	-0.0733101	0.0471813	-0.0818131	-0.0206904	0.123025
cg04329870	-0.346316	0.111998	-0.323685	-0.0927109	-0.0126969	-0.0477415	0.17006	0.0593531	0.15846
cg02606840	0.440932	-0.0850333	0.389032	0.186059	0.120629	0.195105	-0.070488	0.0878171	-0.179727
cg03429643	0.463843	-0.0552589	0.395576	0.139124	0.152974	0.21536	0.0324108	0.128397	-0.168605
cg16308841	-0.431003	0.04674	-0.434769	-0.015122	0.0817288	-0.0710321	0.0939235	0.0531709	0.0719302
cg11335172	-0.324331	0.116464	-0.341375	-0.0250355	-0.013439	-0.15024	0.206432	-0.0503166	0.104972
cg00705730	0.68205	0.0104786	0.687416	0.0685545	-0.023926	0.0572564	-0.0604294	-0.0716589	-0.0483093
cg01154505	-0.472564	-0.0566913	-0.492302	-0.0089088	0.106949	0.0860366	0.0222361	0.142648	0.0940716
cg17528559	-0.262583	0.161937	-0.223439	-0.149955	-0.0740429	-0.124986	0.246753	-0.0356168	0.254914
cg24441810	-0.432255	-0.0984292	-0.454143	-0.0265238	0.107098	0.0341013	0.00466487	0.132275	0.0562223
cg03339817	-0.0929273	0.114684	-0.0434491	0.000922401	-0.0677052	-0.017174	0.188237	0.0267049	0.0974402
cg12313149	0.681609	0.00922853	0.737506	0.000928505	-0.0831195	0.0744882	-0.0599557	-0.100522	-0.0230939
cg06162038	0.0683216	0.0643759	0.0756021	-0.0330564	-0.135629	-0.197558	0.0378058	-0.164485	0.0759163
cg09599862	0.462519	-0.0145448	0.486256	0.0797346	0.0381941	0.192273	0.00434072	0.0641463	-0.0636952
cg12192282	0.107421	0.0083668	0.0991358	0.00633411	-0.0318134	0.0244905	0.134183	0.0253714	-0.0249498
cg19867914	0.702181	-0.00718676	0.72349	0.0585465	-0.0594249	0.045386	-0.0769242	-0.0898378	-0.0779937
cg20995564	0.602799	-0.0341438	0.55166	-0.0078967	-0.112169	-0.0206304	-0.066683	-0.0631639	-0.132823
cg00213281	-0.247516	0.158815	-0.196389	-0.144806	-0.0877017	-0.13909	0.217887	-0.0422868	0.281001
cg03406844	0.640632	-0.03755	0.63164	0.0283825	-0.134407	-0.065096	-0.151674	-0.141433	-0.0794141
cg23098068	0.481702	0.05446	0.609815	0.0519774	0.0400803	0.188247	0.111515	0.0563482	0.0231225
cg17178175	0.636326	-0.0189356	0.653182	-0.0286211	-0.124797	0.0644001	-0.0962907	-0.130503	-0.0679231
cg23261319	0.434127	0.0128769	0.364518	-0.00699464	-0.201104	-0.208302	-0.210936	-0.225877	-0.0231166
cg22765299	-0.471312	-0.0234764	-0.602921	-0.059745	-0.050089	-0.261175	-0.0116152	-0.0329199	0.0500331
cg10240150	-0.49042	0.0157317	-0.55735	-0.0587003	0.0571095	-0.0568538	0.0691741	0.0909416	0.121253
cg10278149	0.322647	0.0866939	0.286359	-0.125809	-0.249367	-0.217444	-0.0831768	-0.254346	-0.00877856
cg05148385	-0.219227	0.135593	-0.118641	0.0187076	0.130223	0.220192	0.314096	0.20831	0.0257057
cg00760938	-0.49802	0.0567543	-0.400213	-0.106896	-0.024705	-0.0512065	0.0671247	-0.00587758	0.149846
cg25757820	0.68074	-0.0159278	0.674503	0.0223791	-0.115722	-0.0165232	-0.112205	-0.121851	-0.0559364
cg13484324	-0.449714	0.0792751	-0.473133	-0.0494083	-0.0401298	-0.21223	0.0424436	-0.0222823	0.119737
cg05171197	0.213964	0.123573	0.186639	-0.032766	-0.0980198	-0.0647945	-0.096798	-0.101801	0.0524559
cg19449565	0.394695	0.051566	0.400383	-0.0465073	-0.168321	-0.0896445	-0.187514	-0.167994	0.0739768
cg06022561	-0.262707	0.169569	-0.217387	-0.0590566	-0.00306417	-0.0109665	0.262725	0.0581807	0.156362
cg13613174	-0.140923	0.112747	-0.200776	0.0296807	-0.0595568	-0.0746679	0.101323	-0.0569205	0.031909
cg05705140	-0.489086	0.0208541	-0.55851	-0.0501635	0.0376895	-0.123863	0.00530702	0.0564523	0.120042
cg20916523	-0.00732661	0.00773849	-0.0024576	0.053841	-0.0187397	-0.022688	-0.0680574	0.0234849	0.068369
cg17660833	0.561846	0.0598027	0.526909	0.0254537	-0.0948688	0.0250328	-0.00332991	-0.0877016	-0.0350505
cg12400702	-0.455459	0.0572608	-0.417229	-0.0641558	-0.0235323	0.0371407	0.0417751	0.09511	-0.0133816
cg09438522	-0.170623	0.000826796	-0.146026	0.0495844	0.240287	0.425133	0.270965	0.38254	0.0620028
cg19915997	-0.317681	0.0963172	-0.302782	-0.0503673	-0.0968133	-0.0930154	0.152877	-0.0309149	0.132717
cg21634628	-0.396085	0.0943874	-0.46658	-0.0841899	-0.147894	-0.346886	0.0311052	-0.148075	0.0412784
cg27274718	-0.336213	0.103489	-0.33067	-0.0340349	-0.0905024	-0.133309	0.0903738	-0.0731165	0.0577685
cg22230912	-0.51507	0.0228919	-0.517185	-0.0912453	0.0122706	-0.0356236	0.06932	0.0684826	0.180289
cg16775598	-0.534995	-0.0156823	-0.580239	-0.111668	-0.0645783	-0.21298	-0.0294873	-0.0282386	0.106582
cg23683962	-0.312023	0.00822548	-0.243727	0.00908105	0.132001	0.216258	0.147705	0.222614	0.0744483
cg02244028	0.0876327	0.094543	0.0341716	0.0114391	-0.0672795	-0.0617963	0.0458369	-0.0662824	0.0706078
cg17687789	-0.195737	0.185017	-0.161626	-0.150697	-0.0658351	-0.101882	0.26954	-0.00660946	0.257121
cg06845438	-0.227905	0.201445	-0.176753	-0.160322	-0.0975126	-0.150914	0.196029	-0.0527426	0.258529
cg09220326	0.461536	0.00724205	0.478722	-0.0137982	-0.103666	0.00955401	-0.00505943	-0.125641	-0.0848181
cg24954967	0.178954	0.0748203	0.203453	-0.0426302	-0.0774406	0.0243466	0.143634	-0.0292756	0.0478066
cg10499974	0.538941	0.0871455	0.559274	0.0210981	-0.162455	-0.069919	-0.0610196	-0.123882	0.0231454
cg05070273	-0.514967	-0.0280606	-0.522899	-0.0403901	0.0259713	-0.0541423	0.0392005	0.0480276	0.113928
cg15035590	-0.324284	0.0688304	-0.299968	-0.0953217	-0.0562632	-0.0418817	0.115283	0.0128228	0.125375
cg04478930	0.292139	0.0763543	0.224773	-0.119758	-0.240007	-0.22358	-0.0369654	-0.22054	-0.0167569
cg11036656	0.408723	0.134289	0.314767	-0.0723495	-0.242573	-0.23663	-0.117375	-0.25926	0.0314833
cg27104413	-0.225947	0.158411	-0.198176	-0.127653	-0.103127	-0.229904	0.226419	-0.0746213	0.199186
cg12422199	-0.0523462	-0.0189518	-0.0799823	0.0468211	-0.0260081	-0.00370185	0.0389777	0.0194405	-0.043439
cg18279004	0.664294	0.000832327	0.666325	0.0239166	-0.137023	-0.0307659	-0.131336	-0.167506	-0.050054
cg22256853	-0.448034	0.0642743	-0.419241	-0.141911	-0.0581709	-0.186273	0.165299	-0.0248136	0.162998
cg07681748	0.269213	0.00682616	0.334326	-0.0286196	-0.00306603	0.160849	-0.0720969	-0.00794314	0.075673
cg19456938	-0.352407	0.10067	-0.367425	-0.0284337	-0.0710457	-0.162176	0.0886737	-0.0484444	0.093077
cg11926444	-0.215078	0.180814	-0.168881	-0.116061	-0.0437971	-0.0910314	0.282524	0.0353488	0.263105
cg21792134	0.664721	-0.0488882	0.70133	0.0603232	-0.103003	0.0462194	-0.0908706	-0.103208	-0.0832278
cg13482010	-0.338655	0.102209	-0.352337	-0.147757	-0.165897	-0.27044	0.0811223	-0.109508	0.147406
cg09846625	-0.24292	0.174866	-0.180809	-0.155518	-0.0487699	-0.00793229	0.259186	0.0239535	0.294877
cg06804344	-0.0774163	0.0228044	-0.0130424	-0.0379321	-0.0870909	0.0526886	-0.126541	-0.0747395	0.141619
cg21333217	-0.330719	0.0753054	-0.334346	-0.0102009	-0.0449424	-0.0456934	0.0932541	-0.00550025	-0.0066268
cg04795044	-0.29372	0.0374756	-0.273422	0.044672	0.0182976	0.00541979	0.104615	-0.00306327	0.01616
cg05936004	0.693463	-0.00500168	0.677509	0.0112935	-0.115582	-0.0256197	-0.110306	-0.12278	-0.114405
cg20959189	-0.420114	0.0845079	-0.432465	-0.0181463	-0.115301	-0.222715	0.101486	-0.0736822	0.0318464
cg19145082	0.358321	0.0620755	0.345574	-0.0424943	-0.17387	-0.00480439	-0.0205589	-0.123539	0.0515381
cg06815003	-0.324891	0.096931	-0.261791	-0.0491595	0.12965	0.0734955	0.342982	0.152603	0.0443562
cg00091349	0.590033	0.0601654	0.551078	-0.0323952	-0.239097	-0.190765	-0.12202	-0.237986	-0.0333112
cg20187173	-0.326358	0.148696	-0.411421	-0.053989	-0.171711	-0.353652	0.00449078	-0.226429	0.0886125
cg23189692	0.677293	-0.0188856	0.69857	0.102742	-0.0209429	0.0754775	-0.0514988	-0.0748467	-0.0852114
cg18990407	0.320541	-0.0216468	0.342921	0.148067	0.109181	0.14004	0.182908	0.111656	-0.0564808
cg01040649	-0.556116	-0.0234789	-0.578309	-0.114163	-0.0672228	-0.191657	0.0337546	-0.0302559	0.11777
cg25599673	-0.459797	0.0360053	-0.501037	-0.0353271	0.0953923	-0.0318003	0.0869899	0.138081	0.0737987
cg24314564	-0.38036	0.0644174	-0.312009	-0.100227	-0.0468043	-0.0824133	0.100213	-0.0519254	0.182786
cg19066520	-0.424395	0.151239	-0.456911	-0.0628549	-0.0563798	-0.172252	0.161227	-0.0274487	0.176957
cg09217898	-0.245436	0.180871	-0.203682	-0.14998	-0.212653	-0.249459	0.0490558	-0.165478	0.227722
cg06706813	0.70031	-0.00526953	0.698846	0.0486487	-0.0461511	0.0718674	-0.0823229	-0.0427153	-0.0232004
cg04855678	0.674445	-0.0535751	0.728714	0.050019	0.0159937	0.181626	-0.0450994	0.0026449	-0.0766149
cg18095675	0.70538	-0.0600985	0.735333	0.0753656	-0.0164526	0.146401	-0.0632917	-0.0190986	-0.0799937
cg18168751	-0.215966	0.155996	-0.176766	-0.10798	-0.0289873	-0.0542197	0.259141	0.0244274	0.272416
cg07110949	-0.464909	-0.0990888	-0.516158	0.0198546	0.0657722	-0.0353098	-0.0320524	0.100062	0.0626555
cg22488278	-0.317117	0.105238	-0.343016	0.00233681	-0.0482654	-0.0733123	0.105737	-0.0325784	0.096412
cg12811871	-0.349572	0.0957278	-0.363826	0.0188446	-0.0246746	-0.0781951	0.135196	0.00638437	0.0958339
cg08132711	-0.282579	-0.00375088	-0.302602	-0.053326	0.044386	0.0188055	0.0783088	0.0495618	0.131028
cg03368758	-0.126327	0.115516	-0.0730322	-0.00380752	-0.000346533	-0.0297393	0.17501	-0.00872542	0.109476
cg08639389	-0.535181	-0.0193181	-0.613506	-0.0848306	-0.0496049	-0.223755	-0.0684944	-0.0478637	0.0889456
cg14160419	-0.11311	0.178684	-0.119057	-0.0994434	-0.0761126	-0.09261	0.247846	-0.00154683	0.241601
cg06202778	-0.266905	0.149638	-0.293711	-0.0253826	-0.174628	-0.211537	0.0949943	-0.123328	0.157906
cg23599224	0.656623	-0.0282069	0.632962	-0.00595829	-0.16637	-0.123868	-0.147282	-0.186547	-0.120222
cg17679619	-0.303852	0.0925901	-0.227283	-0.0424878	0.00718474	0.0110144	0.229777	0.0936608	0.200592
cg03340036	0.687763	-0.0295491	0.703079	0.0545636	-0.0967011	0.0192385	-0.133122	-0.133772	-0.0821177
cg16567676	0.555152	0.0765471	0.662363	0.0422609	0.00459269	0.21448	0.0533702	0.00626212	0.0128
cg24690709	0.508157	-0.0581081	0.545704	0.143053	0.062288	0.177397	-0.11436	0.00904102	-0.096032
cg09755397	-0.437868	-0.073378	-0.47093	-0.00730269	0.145866	0.0529127	0.127282	0.179039	0.0400739
cg21997986	-0.326538	0.102287	-0.252396	-0.0929839	-0.195651	-0.281512	0.0110652	-0.169039	0.164936
cg09710521	-0.231333	0.17308	-0.165099	-0.142063	-0.016765	-0.0357232	0.3167	0.0506691	0.224546
cg19296305	-0.486175	0.0368877	-0.55945	-0.0706037	0.0301832	-0.162304	0.0491354	0.0344224	0.10673
cg05559643	-0.442662	0.0688366	-0.539933	-0.0935761	-0.135946	-0.335402	0.000221991	-0.0772885	0.061239
cg00916454	-0.172698	0.171141	-0.162815	-0.148734	-0.0985117	-0.191253	0.210488	-0.0872171	0.225968
cg10594510	-0.199899	0.173962	-0.163305	-0.104253	-0.0664365	-0.0541171	0.251875	0.0228461	0.277037
cg26934362	-0.325575	0.142735	-0.359429	-0.0351677	-0.0381482	-0.148966	0.116277	-0.00697344	0.145695
cg05524458	-0.0869921	0.147593	0.0289188	-0.0484437	-0.0960393	-0.0296559	-0.0152671	-0.01868	0.224558
cg14792180	0.32566	0.0161452	0.295063	-0.072871	-0.154604	-0.026459	-0.0874613	-0.115672	-0.0398099
cg09526469	-0.489966	0.0367423	-0.50495	-0.112157	-0.0270491	-0.222345	0.0467329	-0.055111	0.183717
cg23974120	-0.367178	0.120121	-0.451868	-0.106377	-0.128278	-0.282332	0.164517	-0.0265282	0.0715439
cg08691577	-0.411453	0.0319999	-0.467672	-0.0146241	-0.135873	-0.282949	0.00826717	-0.152599	-0.00399245
cg16281534	-0.172673	0.23308	-0.130564	-0.130186	-0.128538	-0.207313	0.191767	-0.0952987	0.28219
cg18700420	-0.519497	0.0335938	-0.480638	-0.0890546	0.0307154	-0.0407936	0.0880436	0.089068	0.121098
cg24729879	-0.409629	-0.0921925	-0.458994	-0.044042	-0.0761624	-0.222977	-0.0894592	-0.0778648	0.088988
cg07145038	-0.425597	0.13371	-0.36273	-0.191308	-0.150074	-0.160708	0.0521963	-0.0303899	0.25153
cg25386954	-0.251444	0.148609	-0.316762	-0.067266	-0.0841287	-0.260856	0.077236	-0.103767	0.101347
cg04527989	-0.302099	0.0666628	-0.29528	-0.0291926	0.0539752	0.0126841	0.151487	0.0798505	0.0376519
cg05986288	0.533105	-0.0185947	0.525234	0.0512847	-0.179377	-0.0613872	-0.10664	-0.190311	-0.0317495
cg08595501	0.153495	0.0449913	0.112372	-0.0793327	-0.18817	-0.175452	-0.0427427	-0.188989	0.00290769
cg02021919	0.682723	-0.0283526	0.676418	0.0387346	-0.124546	-0.0697503	-0.172016	-0.1762	-0.099698
cg02072492	-0.40145	0.0571051	-0.515998	-0.0900499	-0.0102733	-0.202736	0.0212066	-0.0310002	0.137077
cg06465076	0.663376	0.00666901	0.694725	0.0400816	-0.127739	-0.0373202	-0.0898219	-0.180487	-0.0750811
cg02061660	-0.487258	0.0282484	-0.580306	-0.0389946	-0.103513	-0.314777	-0.100895	-0.0908854	0.0324962
cg10837404	-0.435188	-0.0859219	-0.547397	-0.0706089	-0.0518903	-0.222318	-0.0989281	-0.0581057	0.0814379
cg01806427	-0.210905	0.0672594	-0.197335	-0.118961	-0.077078	-0.0833009	0.0699674	-0.054563	0.047721
cg05593759	-0.313967	0.157367	-0.347126	-0.058657	-0.0406891	-0.10479	0.15224	-0.0101622	0.108356
cg25368824	-0.134945	0.204732	-0.101015	-0.116412	-0.154808	-0.220319	0.154539	-0.158389	0.257182
cg02387618	-0.509478	-0.0340872	-0.53044	-0.0387173	0.123509	0.0916783	0.0702333	0.187554	0.108546
cg13577149	-0.434488	0.0907618	-0.359668	-0.215145	-0.228208	-0.211104	0.00336446	-0.124642	0.219359
cg24854175	-0.399853	0.027891	-0.439355	-0.0258038	0.0477486	-0.0735658	0.185493	0.0604781	0.0201944
cg04232128	0.624029	-0.0353985	0.740353	0.00175081	-0.0102846	0.208404	0.0156114	0.00575609	0.028618
cg19628988	0.508838	0.0887681	0.590349	0.0424901	0.000818788	0.20334	0.099423	0.0289582	-0.0243814
cg11671363	0.648826	-0.0382498	0.684842	0.122454	0.0650793	0.281971	0.0201278	0.108132	-0.0520295
cg16666745	-0.239808	0.171445	-0.193413	-0.125677	-0.0943948	-0.126129	0.244744	-0.0514967	0.225614
cg25693317	0.697971	-0.0333169	0.71625	0.0396985	-0.0360809	0.082033	-0.0651861	-0.0691497	-0.0650099
cg20661080	-0.529872	0.0133249	-0.591311	-0.086391	0.05608	-0.0658167	0.0119252	0.0822432	0.101486
cg24886867	-0.219472	0.0488774	-0.359749	-0.0271496	-0.14619	-0.268719	0.120247	-0.0639245	0.0525796
cg26166854	-0.522257	-0.0074311	-0.58578	-0.00130079	0.0483703	-0.128165	0.00151508	0.0548824	0.146167
cg07970799	-0.454477	-0.0363901	-0.513534	-0.0206076	0.0311363	-0.0114736	0.0249638	0.140778	0.0793007
cg13863638	-0.228653	0.193087	-0.155055	-0.159695	-0.0846125	-0.140826	0.232145	-0.0505747	0.29691
cg10824972	-0.397454	0.0822553	-0.338636	-0.134708	0.00179429	-0.0426538	0.154013	-0.00258936	0.161132
cg24408769	-0.0687946	0.0370539	-0.0952087	0.0144926	-0.0690973	-0.0391451	0.0566138	-0.0577632	-0.0179244
cg10558740	-0.499415	-0.0239794	-0.557556	-0.0806418	-0.0353838	-0.177994	-0.0778726	-0.04822	0.126673
cg18128312	0.49118	-0.00563292	0.458276	0.0298565	-0.188158	-0.155855	-0.0739974	-0.183468	0.0020998
cg18835472	0.253265	0.0311751	0.249874	-0.0271751	-0.159606	-0.00770363	-0.0488356	-0.133203	-0.0282443
cg07790778	-0.19917	0.172267	-0.194781	-0.133738	-0.0617298	-0.121607	0.255394	0.0261818	0.236043
cg00529757	-0.210996	0.21528	-0.188506	-0.137577	-0.0462203	-0.0910712	0.247764	0.0369215	0.262798
cg01493678	-0.450746	0.0487726	-0.389436	-0.126154	-0.0120691	-0.0845509	0.149031	0.0613151	0.175586
cg25042789	-0.398975	0.0335016	-0.466651	0.0101037	-0.065315	-0.187141	0.0166187	-0.0383276	0.0838176
cg26234900	-0.436699	-0.0279166	-0.544895	-0.0356605	-0.0386183	-0.161789	-0.0271272	0.00250965	0.0490936
cg26811065	-0.242973	0.158965	-0.125324	-0.110403	-0.0131457	0.00714106	0.206014	0.0630117	0.207282
cg12118504	0.529783	0.0084943	0.618324	-0.00517347	-0.0597032	0.154483	0.0272554	-0.0476019	0.0206555
cg06526020	0.634556	0.0375286	0.648168	0.0633939	-0.0877786	0.0305193	-0.0515534	-0.0922883	-0.066397
cg04499011	-0.409403	0.143144	-0.304631	-0.163479	-0.0535509	-0.0536848	0.119576	-0.0139305	0.216619
cg04609694	0.689815	-0.0232959	0.684952	0.108038	0.0283988	0.10432	-0.0489471	-0.00800131	-0.0113888
cg01946401	-0.414727	-0.119998	-0.407999	-0.00487741	0.0336324	-0.0143247	0.0992808	0.0223028	-0.0733886
cg16277229	-0.289707	0.161613	-0.226585	-0.165472	-0.0550628	-0.0585818	0.261995	-0.0027331	0.223905
cg12604490	-0.319126	0.11748	-0.304873	-0.144359	-0.181658	-0.259398	0.0088581	-0.102894	0.158601
cg03002526	-0.45391	-0.0538628	-0.500841	-0.0522982	-0.0279193	-0.176512	0.0321584	-0.0202423	-0.00203003
cg20559385	0.0738799	0.122111	0.0118025	-0.103502	-0.183061	-0.151	-0.00120365	-0.148059	0.0790855
cg24737761	0.698358	-0.0018876	0.686962	0.0281309	-0.0948295	-0.0127926	-0.102489	-0.132904	-0.0947902
cg14426428	0.423062	0.0166296	0.501375	-0.0215377	-0.103479	0.0683005	-0.0251778	-0.00395313	0.0321071
cg17266282	0.344925	-0.0866211	0.254631	0.133986	-0.0207614	-0.00774878	-0.222771	-0.0831539	-0.163665
cg06297318	0.171753	0.0386399	0.160754	0.0457119	0.220377	0.370059	0.293975	0.348401	0.0699185
cg14575356	0.661222	-0.054612	0.660342	0.077678	-0.114672	0.0441051	-0.104554	-0.136466	-0.0865327
cg01699630	0.6652	0.00327142	0.686389	0.059847	-0.0816394	0.03273	-0.0846775	-0.0915434	-0.0576776
cg08692676	0.557765	0.0123174	0.524896	0.0216912	-0.191638	-0.0943191	-0.117221	-0.20449	-0.0721972
cg26400113	-0.509145	6.61644e-05	-0.555126	-0.0686591	0.0324985	-0.0946243	0.0723572	0.0841428	0.142252
cg09547025	-0.170706	0.183672	-0.176311	-0.147134	-0.112385	-0.235261	0.186138	-0.0828525	0.234727
cg06895218	-0.383056	0.0716702	-0.279899	-0.117282	0.0414766	0.00111869	0.254791	0.0570119	0.176074
cg17622855	-0.415835	0.109535	-0.389506	-0.0379971	-0.0929305	-0.0785198	-0.0996866	-0.0042037	0.115292
cg19884556	-0.181468	0.151084	-0.0480967	-0.0782606	0.0917924	0.128927	0.321973	0.123849	0.205851
cg09354692	0.454751	0.10005	0.473506	-0.0203446	-0.192236	-0.137994	0.0119571	-0.19952	0.0336618
cg19301114	-0.120076	0.103749	-0.110272	0.0441795	-0.0392169	-0.078066	0.132039	0.0247119	0.0862185
cg23244761	0.00334036	-0.0246016	-0.0359931	0.0459687	-0.129621	-0.0942813	0.019783	-0.0353368	-0.0422036
cg26872907	-0.0329952	-0.00705322	-0.0248114	0.0380428	-0.0833484	0.00889019	0.0783608	0.0362957	0.0122348
cg00439981	0.682652	-0.0313021	0.691628	0.0486053	-0.0696862	0.0759972	-0.0952564	-0.0819649	-0.0637346
cg08973950	0.0029393	0.223569	0.0831567	-0.121227	-0.0968284	-0.0324455	0.235724	-0.0175681	0.222178
cg12583572	-0.279511	0.0808576	-0.156305	0.00629364	0.137041	0.283077	0.131959	0.211067	0.0530369
cg03663120	0.0965916	0.110506	0.0790203	0.0136052	-0.0188696	0.021737	-0.0894051	0.00120602	0.0493748
cg16586807	-0.401779	0.0527188	-0.336306	-0.0815218	-0.104975	-0.0703379	-0.0111817	-0.0614361	0.0357553
cg17768768	-0.474526	0.01146	-0.367342	-0.124422	-0.0830091	0.0480957	-0.0131569	0.0409654	0.0805897
cg20641531	0.228293	0.00320415	0.186381	-0.0267953	-0.198548	-0.263379	-0.080419	-0.285979	-0.128559
cg26959945	-0.0980665	0.0828014	-0.125751	-0.090256	-0.220071	-0.251245	-0.0376759	-0.250184	0.00849589
cg23302989	0.721157	0.00252164	0.725345	0.0381838	-0.0706556	0.0178233	-0.0922299	-0.114936	-0.0840957
cg12431517	0.574662	-0.0118323	0.500087	0.0348552	-0.15542	-0.0356081	-0.0866669	-0.13354	-0.10722
cg22938901	0.107624	-0.0157411	0.13939	-0.165529	-0.255476	-0.235346	-0.229563	-0.288772	0.0878341
cg21762695	0.688743	-0.00493261	0.711434	0.0493715	-0.0351188	0.0726438	-0.0626313	-0.0539688	-0.0899519
cg22379472	-0.207322	0.167213	-0.173826	-0.139462	-0.0583923	-0.102141	0.233573	-0.0108118	0.220533
cg21828319	-0.354737	-0.0191763	-0.33932	-0.0132209	-0.0375162	-0.0421536	0.0968187	-0.0198702	-0.0649837
cg18735089	-0.544559	-0.00674098	-0.612212	-0.100597	-0.0583591	-0.224089	-0.0651821	-0.0357854	0.0936361
cg25235205	-0.50669	-0.00784439	-0.544539	-0.0735035	0.0230366	-0.0696159	0.0154722	0.0307766	0.0432221
cg17442155	0.696431	-0.0107943	0.727291	0.0443498	-0.0652066	0.0517162	-0.0980838	-0.0616221	-0.0786726
cg14203426	-0.21164	0.169521	-0.169192	-0.10741	-0.0552693	-0.0708395	0.239466	-0.00268449	0.270062
cg05816398	-0.482348	-0.0336142	-0.413545	-0.187723	-0.158833	-0.194343	-0.116337	-0.125892	0.104077
cg13969327	-0.0928712	0.205742	-0.0207846	-0.160569	-0.192365	-0.139978	0.144249	-0.134687	0.227374
cg09342997	0.664549	-0.0223482	0.688438	0.065652	-0.10513	0.0253463	-0.0918792	-0.122273	-0.109555
cg11058932	0.622951	0.0218955	0.641958	0.00538712	-0.0817072	0.0631438	-0.0159307	-0.0974481	-0.0416318
cg20667964	-0.255307	0.202793	-0.190925	-0.122901	-0.0263828	-0.0286066	0.299764	0.0378095	0.270274
cg12973904	-0.250745	0.208726	-0.20758	-0.120469	-0.0782621	-0.120584	0.217769	-0.0132964	0.28669
cg09016797	-0.486918	0.0195654	-0.521028	0.0124566	0.10433	-0.0346286	0.0329536	0.101947	0.141437
cg21459713	0.124616	-0.0221666	0.0548608	-0.0187616	0.055836	0.0679745	0.127739	0.066004	-0.0963307
cg20713968	-0.226308	0.176455	-0.181387	-0.137781	-0.155881	-0.211698	0.195751	-0.164483	0.238197
cg10414350	-0.526563	-0.0170348	-0.550809	-0.0635223	0.014389	-0.145772	0.0470128	0.0544585	0.127399
cg22826986	-0.458973	0.0603167	-0.387172	-0.179813	-0.133574	-0.149694	0.0603149	-0.0615376	0.190654
cg03860768	-0.453015	0.0810317	-0.376755	-0.150855	-0.0804669	-0.0451328	0.138941	-0.0175813	0.113534
cg27510066	0.683193	-0.0173639	0.681384	0.0278807	-0.0682474	-0.0134953	-0.0444197	-0.0958883	-0.0813406
cg19694519	-0.5089	-0.0192774	-0.582589	-0.0303319	0.0519022	-0.0923724	0.0150578	0.0780235	0.0492562
cg17048073	-0.474566	-0.0496934	-0.480631	-0.0536383	0.0775884	-0.0566142	0.0329274	0.0862502	0.119811
cg16193207	-0.485276	0.00774142	-0.579369	-0.0641415	-0.0616958	-0.247349	-0.104872	-0.0713784	0.12831
cg02324835	-0.415714	-0.00729685	-0.482957	0.0111881	0.0868739	-0.0194917	-0.00133113	0.126924	0.0237079
cg11531557	-0.372848	-0.0262992	-0.458188	-0.0385831	-0.0738099	-0.136047	0.00746124	0.00824037	0.0768631
cg07023317	0.453686	0.0329409	0.455392	-0.0337636	-0.0724448	-0.00261351	0.0790049	-0.0557582	-0.0618344
cg25596405	0.400871	0.0811618	0.385019	-0.048083	-0.173971	-0.137312	-0.0263443	-0.19937	0.00921902
cg09322573	0.208856	0.040814	0.196579	-0.0461238	-0.247792	-0.284937	-0.0594736	-0.245161	-0.0590253
cg17779658	0.233701	-0.0297329	0.355787	-0.0232583	-0.0113967	0.0826332	0.0946225	0.0207306	0.00222668
cg11251498	-0.237957	0.123571	-0.25084	-0.0694272	-0.0934248	-0.195528	0.155955	-0.0846118	0.094831
cg11774624	-0.370966	0.0918987	-0.337446	-0.0379897	0.00405806	0.0151838	0.0267801	0.0240907	0.0570364
cg17052552	-0.229261	0.141573	-0.0659572	-0.0579867	0.115989	0.234385	0.385716	0.213506	0.170499
cg23146741	0.0943879	0.0256413	0.0665962	0.00367386	-0.147364	-0.193351	0.0118834	-0.0820729	0.0206009
cg18066690	-0.0459828	0.0593977	-0.00295763	-0.0237276	0.00993107	0.0791155	0.18887	0.0970279	0.0346962
cg26275360	-0.350331	0.117948	-0.334227	-0.0281866	-0.0538082	-0.163507	0.245041	-0.0674018	0.0562432
cg23144445	0.465679	-0.000492659	0.41664	0.0331966	-0.110414	-0.0538068	-0.0952981	-0.0796795	0.0163184
cg25874782	0.479635	0.0964499	0.592484	0.0272618	-0.0907639	0.0998448	-0.0396283	-0.0943045	0.0171611
cg04173396	0.491916	0.0427423	0.579192	0.0114565	0.0817689	0.266826	0.0307819	0.0945479	0.0239559
cg14783123	-0.260044	0.154943	-0.123084	-0.130795	-0.00577002	0.0243004	0.311783	0.0732433	0.28673
cg18250453	-0.472826	-0.0277206	-0.388669	-0.101471	-0.091513	-0.025758	0.0418218	-0.0288814	0.0315157
cg23338668	0.69615	-0.0139418	0.690623	0.030172	-0.0711854	0.0158532	-0.0805316	-0.101491	-0.0678376
cg01232717	0.650125	-0.0624835	0.700418	0.0853424	-0.00312912	0.183306	-0.0573636	0.0264508	-0.0677507
cg10558233	-0.0029058	0.0922639	0.00374127	0.0610846	0.0883543	0.0796702	0.20648	0.0818065	-0.0177958
cg20987610	-0.355094	0.151701	-0.340949	0.0166524	0.0203617	-0.0829201	0.214827	0.0235839	0.102565
cg14537031	-0.482107	0.0435353	-0.529768	-0.0906945	-0.0739129	-0.324122	0.0218535	-0.042151	0.10137
cg05925503	-0.19413	0.166377	-0.168625	-0.096431	-0.0764011	-0.186298	0.206638	-0.0679995	0.236802
cg23629187	-0.50428	0.00214604	-0.553886	-0.0479559	0.0550761	-0.018124	-0.0190817	0.0819802	0.161204
cg15235922	-0.325193	0.117821	-0.16996	-0.129374	-0.11716	-0.0665594	0.0591823	-0.0471344	0.246414
cg19696012	-0.371491	0.0493305	-0.350591	-0.041677	-0.092816	-0.157246	0.138296	-0.0501464	0.03419
cg23896695	-0.477951	0.00676551	-0.533065	-0.111454	-0.0210359	-0.123434	0.0243034	0.00160824	0.19533
cg22353369	-0.224001	0.210725	-0.177738	-0.0771245	0.0529706	-0.00676638	0.304457	0.0842266	0.220858
cg03481855	-0.434303	0.0461445	-0.462024	-0.0350756	0.00658688	-0.129018	0.105662	0.0441043	0.0672022
cg16675872	-0.485298	-0.0310926	-0.574289	-0.0138418	0.0733015	-0.124346	0.0627487	0.0647363	0.12177
cg25336765	0.553941	-0.0290825	0.481388	0.159151	0.0707247	0.136696	-0.0965112	0.022475	-0.207526
cg01598421	-0.517636	0.0614308	-0.390517	-0.13428	-0.0637207	-0.00166759	0.0136873	0.00156739	0.159679
cg00288598	0.28801	-0.0416255	0.290812	0.00374001	-0.084053	-0.0344885	-0.125033	-0.101806	-0.0759478
cg10649706	-0.417176	0.0981143	-0.385395	-0.0145917	0.203314	0.242047	0.259881	0.282526	0.137484
cg12809098	0.696366	-0.00495464	0.705505	0.053812	-0.0514314	0.071157	-0.0453444	-0.0589158	-0.0933707
cg15891546	0.670714	-0.00241084	0.731927	0.0228469	-0.0518017	0.0918571	-0.0464912	-0.0727118	-0.072152
cg09859659	0.681868	0.0297256	0.717462	0.044078	0.00982277	0.16797	-0.000822398	0.0133685	-0.0647561
cg24037651	-0.0129131	-0.012911	-0.0489711	-0.134133	-0.154041	-0.125888	0.0283073	-0.0905098	0.073788
cg17117981	0.473199	-0.0346218	0.566224	0.0336421	0.0169311	0.164758	-0.0148584	0.0669832	-0.040871
cg11848483	-0.515756	-0.0141761	-0.560807	-0.077092	0.0197252	-0.0604064	0.00771021	0.0795874	0.154007
cg03258139	0.374482	0.0474038	0.367223	-0.0548985	-0.229265	-0.156733	-0.0771436	-0.255688	-0.00787238
cg13823257	-0.443644	-0.0181905	-0.375283	-0.160609	-0.0739338	-0.0332086	-0.000337032	0.0320566	0.0288781
cg13438337	0.674991	0.00410863	0.673178	-0.00337131	-0.10157	-0.0358389	-0.0894596	-0.115511	-0.0231965
cg13932501	0.640326	0.0122462	0.604561	0.0132511	-0.149893	0.00356122	-0.0287105	-0.0760394	-0.0644892
cg13633625	0.696679	-0.0249511	0.720184	0.00748085	-0.0878637	0.0644923	-0.0702709	-0.0751443	-0.0399218
cg00620024	-0.440441	-0.0520648	-0.50867	-0.0425212	-0.0176025	-0.120201	-0.0684725	0.00329186	0.0935647
cg13618969	0.661778	-0.0382906	0.712774	0.103817	0.0238532	0.185462	-0.0178161	0.0619917	-0.00813318
cg13595556	0.721129	-0.00177503	0.750514	0.0474928	-0.053743	0.128105	-0.0537545	-0.0418067	-0.0588371
cg14522718	-0.466152	-0.103816	-0.500899	0.00476081	0.0849468	0.0775582	-0.0359659	0.142908	0.0729644
cg14615559	0.686246	-0.0145788	0.730396	0.0739318	-0.00555152	0.147715	-0.0838946	-0.00925184	-0.0356533
cg14018024	-0.0495439	0.0746543	0.156152	-0.113116	0.0578197	0.203938	0.302739	0.148324	0.148977
cg01490728	-0.451927	0.0431468	-0.537212	-0.0445688	0.0127694	-0.178997	-0.0423492	-0.0132607	0.208239
cg14482811	-0.434079	0.0622229	-0.295156	-0.0866574	-0.0975925	0.0333982	-0.0282366	-0.00453374	0.0762792
cg14557690	-0.405517	0.146693	-0.237426	-0.0880343	-0.0251577	0.0576565	0.105538	0.00778578	0.213585
cg23128584	0.581056	0.00904028	0.60877	0.0952549	-0.0614186	0.0991147	-0.063678	-0.0318716	-0.0194948
cg01275661	0.040927	0.156702	0.0761165	-0.171824	-0.231655	-0.210423	0.0484672	-0.182084	0.213324
cg18184053	-0.301022	0.180335	-0.21187	-0.158667	-0.042425	0.0340162	0.206905	0.0467938	0.212898
cg27545615	0.688393	-0.0374046	0.723299	0.0930231	-0.0171439	0.147696	-0.0446648	-0.0186864	-0.0344031
cg03337218	0.024242	0.0060641	0.0354187	-0.0558199	-0.207598	-0.231868	0.00650529	-0.188195	0.00158965
cg11759194	-0.205506	0.197173	-0.176113	-0.141897	-0.100514	-0.177541	0.24016	-0.0479396	0.211358
cg19871722	-0.219757	0.173277	-0.151544	-0.168599	-0.0908129	-0.126189	0.184956	-0.0221453	0.262117
cg10502149	-0.253333	0.1616	-0.278056	-0.0759395	-0.0739806	-0.158921	0.123477	-0.0447926	0.103973
cg09695307	-0.520491	0.00614634	-0.58726	-0.0813172	0.0161239	-0.176848	-0.0037183	0.0160406	0.170364
cg23169883	0.707197	-0.0110809	0.710781	0.102472	0.0157854	0.109141	-0.0335751	-0.0353523	-0.0954529
cg14614581	-0.480169	-0.00740238	-0.470649	0.0307681	0.143279	0.14751	0.19621	0.239552	0.0700184
cg23723835	-0.498963	-0.0217528	-0.531353	-0.0176235	0.139145	-0.0195505	0.0495829	0.145374	0.088155
cg23096806	0.0247266	0.138708	-0.0718156	0.057549	-0.11741	-0.200574	-0.0186391	-0.121667	-0.105036
cg07512258	-0.507935	0.028144	-0.505377	0.0038499	0.136616	0.147669	0.088602	0.189627	0.0898545
cg07734159	0.71996	-0.0601827	0.687563	0.0867117	-0.0372817	0.0729003	-0.0719787	-0.0368317	-0.154314
cg14301562	-0.265008	0.145241	-0.29499	-0.0898186	-0.123528	-0.208761	0.108061	-0.114381	0.117692
cg09275783	-0.254666	0.190588	-0.241194	-0.140923	-0.118053	-0.222885	0.199687	-0.104656	0.23308
cg17766305	0.259498	-0.0469365	0.313631	-0.0323173	0.0119357	0.119606	-0.119329	0.00927558	0.0722505
cg15974642	-0.239662	0.232371	-0.226954	-0.124269	-0.0327387	-0.101545	0.259654	0.0275248	0.236608
cg24238409	0.636781	0.0309759	0.631218	0.038303	-0.115787	-0.00908775	-0.0963172	-0.128468	-0.115653
cg25131632	-0.51217	0.0559727	-0.374559	-0.173575	-0.133371	-0.0811438	0.011169	-0.0899007	0.103031
cg03610280	-0.275502	0.0823553	-0.259671	-0.0275099	0.0282752	-0.0567696	0.263776	0.0622114	0.032895
cg12673499	-0.352659	0.0397813	-0.413472	0.00105233	-0.0679346	-0.178983	0.0190219	-0.00130171	0.0418344
cg08330031	-0.215528	0.176577	-0.164982	-0.115649	-0.0373071	-0.071641	0.297502	0.0400006	0.234733
cg21022395	-0.225874	0.0639168	-0.275606	-0.000407416	-0.111888	-0.199964	0.0768178	-0.0552172	0.0234273
cg05923857	0.145768	-0.0362899	0.130776	0.0600753	-0.00759206	0.132562	0.00814934	0.0512656	0.00620336
cg24788483	0.0671341	0.0452301	0.0167916	-0.0156024	-0.0410029	0.0309781	0.0105249	-0.022019	-0.0119676
cg04784635	-0.377832	0.120858	-0.360242	-0.0570003	-0.111499	-0.177374	0.172513	-0.0902246	0.0988112
cg08908131	-0.0459819	0.112155	-0.0547406	-0.120624	-0.245738	-0.275183	-0.0565666	-0.243354	0.128665
cg24194201	-0.356446	0.00786756	-0.469143	-0.0117903	0.149302	-0.102146	0.207489	0.184447	-0.01198
cg06474225	0.569252	-0.0320931	0.543695	0.0945911	-0.120168	0.0138181	-0.0353849	-0.100876	0.0137705
cg05971678	0.665299	-0.0212452	0.690871	0.0335254	-0.0796289	0.0953386	-0.0681897	-0.0848133	-0.0747258
cg17995557	-0.413083	0.0401788	-0.318176	-0.065232	-0.0794036	-0.0628484	-0.00734526	-0.00781687	0.104818
cg13292607	-0.166185	0.0603296	-0.0980853	0.0501874	0.162578	0.225643	0.154879	0.168465	-0.0438826
cg21373263	-0.192519	0.0199969	-0.146283	0.0687975	0.0910762	0.0830394	0.235114	0.136335	0.0148267
cg19276014	-0.500192	0.0121868	-0.350762	-0.131881	-0.11457	-0.0297233	-0.0896025	-0.0351081	0.0672258
cg01040749	0.667318	-0.0511163	0.711655	0.0217033	-0.051243	0.0624314	-0.0918338	-0.0793094	-0.0755741
cg09163720	0.696571	-0.0258115	0.697443	0.0305882	-0.106435	0.0390269	-0.0964215	-0.118801	-0.0802258
cg20151221	-0.26138	0.156907	-0.211185	-0.109131	-0.0184912	-0.0587928	0.253418	0.0366473	0.251524
cg25535316	-0.380466	0.0945754	-0.446979	-0.0909256	-0.0439743	-0.0964895	0.0663799	0.0140543	0.118948
cg09631059	-0.303423	0.157074	-0.332479	-0.086502	-0.114964	-0.223576	0.140778	-0.0535832	0.106297
cg22749642	-0.138967	0.133418	-0.0350911	0.0109985	0.131782	0.230463	0.141814	0.195698	0.0367072
cg20676047	-0.0927754	0.123179	-0.106986	-0.0874843	-0.173587	-0.237186	0.0923206	-0.107903	0.0139958
cg24134897	-0.171856	0.160729	-0.0708572	-0.0915297	0.0172032	0.02917	0.306379	0.0581572	0.203841
cg26078436	-0.223401	0.1644	-0.162448	-0.169634	-0.142678	-0.150792	0.166781	-0.102066	0.212832
cg10611016	0.680887	-0.0179463	0.709651	0.0516086	-0.093243	0.0354328	-0.090784	-0.0882009	-0.0887369
cg16230121	-0.535887	0.0121059	-0.580302	-0.095991	0.0152874	-0.127919	-0.0114404	0.0305871	0.139336
cg10649130	0.314412	0.0969603	0.27081	0.0901743	-0.0398286	0.0295338	0.0370446	-0.04762	0.0140745
cg23044178	-0.187664	0.171557	-0.201322	-0.136448	-0.0902081	-0.186217	0.145392	-0.0242701	0.276923
cg04468741	0.107883	0.0374742	0.0410645	0.00979385	-0.0354071	0.0930338	0.0609967	0.0250112	-0.0256641
cg16636767	0.0887567	0.0884938	0.0263301	0.0906344	0.0201149	0.0129816	0.181113	0.0884536	-0.050818
cg16964946	0.723478	0.0410342	0.733245	0.0467718	-0.0723958	0.0292146	-0.103274	-0.0698808	-0.0315543
cg25600606	0.683921	-0.0391106	0.698007	0.0404789	-0.0868526	0.0689188	-0.117853	-0.0868935	-0.0806264
cg05344747	0.648187	-0.0351657	0.664139	0.0325322	-0.117477	-0.000489577	-0.150897	-0.147124	-0.12133
cg02663352	-0.39192	0.0252357	-0.340746	-0.028998	-0.150974	-0.195473	0.0196346	-0.138534	-0.0606314
cg01476222	0.0404954	0.0441401	-0.029801	-0.0204581	-0.193064	-0.247838	-0.09658	-0.248196	0.00181362
cg14997711	-0.375547	0.14528	-0.306993	-0.13339	-0.199478	-0.187818	-0.0268399	-0.160482	0.251478
cg13487312	-0.138098	0.180462	-0.126384	-0.152186	-0.150805	-0.191636	0.168024	-0.0949718	0.193329
cg26552743	-0.338162	0.11356	-0.249288	-0.0836273	-0.0835864	-0.0224779	0.111852	0.0125417	0.21109
cg15345437	-0.46404	0.0652036	-0.564051	-0.0402951	-0.0869977	-0.309183	0.00559567	-0.0453102	0.141236
cg22212560	-0.375047	-0.0100538	-0.283558	-0.0798807	-0.102392	-0.0154645	-0.00374469	-0.0100282	0.0546744
cg11067179	-0.346429	0.0147029	-0.318676	-0.0565682	0.0622856	0.117275	0.119391	0.16694	0.0599422
cg06419846	-0.348463	0.0141644	-0.350435	-0.0403879	0.0564533	0.0153119	0.0988166	0.145426	0.0793442
cg05496363	-0.420633	0.041825	-0.387487	-0.0434042	0.0130482	0.0379727	0.146714	0.102561	0.0733052
cg13738327	-0.457637	0.0514807	-0.330392	-0.147163	-0.0419367	0.0411834	-0.0483179	0.0232768	0.125984
cg27309871	-0.303687	0.0661402	-0.305067	0.0417238	-0.0229439	-0.0973572	0.179754	-0.0437032	0.0660451
cg16934235	-0.19944	0.192144	-0.197932	-0.133023	-0.0920712	-0.180602	0.190274	-0.0813785	0.229384
cg10624395	-0.104129	-0.00494172	-0.12342	-0.0713837	-0.17057	-0.147931	0.0121005	-0.149946	0.0043277
cg02051688	-0.38853	0.0196038	-0.358198	-0.144343	-0.0834129	-0.131616	-0.0173105	-0.0551992	0.150436
cg15418499	0.690273	-0.0254364	0.668499	0.0212172	-0.152099	-0.0205924	-0.0602011	-0.160465	-0.0955588
cg24841244	-0.515054	0.0170981	-0.541436	-0.0160602	0.117945	0.0127933	0.0148131	0.113088	0.188308
cg13750061	-0.54332	-0.0210764	-0.594021	-0.102248	0.0203221	-0.140856	0.0118456	0.0471991	0.149395
cg07545925	-0.570218	0.0159129	-0.592671	-0.0679829	0.0585637	-0.0818317	0.0334056	0.0793142	0.11606
cg22259797	0.256404	0.0239116	0.289954	0.0446469	0.00883269	0.0937152	0.00233595	0.00562011	-0.028407
cg17232476	-0.429513	0.0484473	-0.35917	-0.141553	-0.20508	-0.257126	-0.0807074	-0.134576	0.186739
cg10977115	-0.546446	0.0648496	-0.643275	-0.0567757	-0.00647641	-0.221273	-0.0222098	-0.0402584	0.0666156
cg22512531	-0.333268	-0.0202753	-0.412825	0.00434794	-0.12031	-0.236308	-0.0702927	-0.106309	0.0882684
cg08428868	0.0302798	0.110828	0.016808	-0.0837114	-0.189209	-0.140717	-2.82359e-05	-0.148064	0.0468299
cg11596902	0.698332	-0.012278	0.713207	0.055244	-0.100011	0.0389152	-0.0902664	-0.133904	-0.096294
cg22668906	-0.480173	0.0342776	-0.560697	-0.0677974	-0.00760632	-0.151043	-0.00673763	0.0313175	0.139438
cg24662823	-0.47713	0.00927189	-0.520433	-0.0590228	0.0341429	-0.0433662	0.0238137	0.0638727	0.103061
cg19296671	0.12449	-0.0160605	0.135377	-0.0767464	-0.0956972	-0.0128607	0.0441869	-0.0841767	-0.0597729
cg00344445	0.173414	0.215891	0.223641	-0.0557493	-0.0555742	-0.0268836	0.218681	-0.00999659	0.162651
cg19037107	0.694149	0.00580592	0.702858	0.0413965	-0.0907796	0.042628	-0.108133	-0.114046	-0.0887308
cg01692842	0.700845	0.0227058	0.705088	0.0402124	-0.0712331	0.0468806	-0.0645253	-0.0765833	-0.036489
cg03131366	-0.394654	0.0709501	-0.287301	-0.152089	-0.0971025	-0.075655	0.0310659	-0.00462336	0.124301
cg06270401	0.710798	-0.00367432	0.73318	0.0564384	-0.0217571	0.112225	-0.0311055	-0.0219609	-0.0221001
cg09043214	-0.178594	-0.0068664	-0.251518	0.114262	0.179669	0.0442168	0.0879653	0.0948521	-0.0774438
cg08418872	-0.405225	-0.0205576	-0.499625	0.00788495	0.105374	0.0588766	0.0644259	0.132526	0.0477875
cg23752651	-0.279135	-0.0161945	-0.368242	0.0582345	0.135276	0.00757167	0.0187458	0.165741	0.0334517
cg14009561	0.0608086	-0.0294201	0.0285987	0.10243	0.194785	0.275434	0.136961	0.251061	-0.00654521
cg17458693	-0.542501	0.00385057	-0.577509	-0.109819	0.0279279	-0.0673257	0.073075	0.0735108	0.147898
cg00366435	-0.498936	-0.00551631	-0.566056	-0.0564115	0.00806866	-0.0877124	-0.0328059	0.0320838	0.112789
cg12688240	0.635421	0.0317823	0.649953	0.0187619	-0.124355	-0.0223405	-0.0585253	-0.152535	-0.0295357
cg13995453	-0.325304	0.137493	-0.287388	-0.0188205	0.115449	0.0699991	0.269631	0.175201	0.0780293
cg21685770	0.687856	0.0362045	0.712772	0.0218273	-0.0815051	0.0224804	-0.036799	-0.105325	-0.0471639
cg05377120	-0.504869	0.0447397	-0.532698	-0.0435358	-0.0526689	-0.183734	0.0633297	-0.0091524	0.106759
cg15241779	-0.283589	0.103088	-0.317606	-0.10743	-0.143497	-0.293497	0.0635098	-0.131112	0.0676073
cg13828440	-0.321346	0.198755	-0.300923	-0.0238585	-0.022614	-0.140443	0.321245	0.0345833	0.11974
cg21474838	-0.351678	0.143527	-0.433411	-0.0787095	-0.151634	-0.34338	0.134441	-0.121613	0.0418077
cg01940139	-0.343721	0.12829	-0.377846	-0.0194407	-0.0340219	-0.203797	0.209157	-0.0328053	0.0519885
cg15956469	-0.193525	0.0193904	-0.150001	0.0247117	0.167304	0.252212	0.155151	0.218185	-0.00526745
cg21747310	-0.493848	-0.00876449	-0.494768	-0.110371	0.00396637	-0.0041738	0.0762529	0.0925704	0.169901
cg27366072	0.268997	0.0287913	0.245212	0.00996892	-0.171249	-0.214512	-0.0420144	-0.207186	-0.0425213
cg15733114	-0.199747	0.1493	-0.158694	-0.152892	-0.113449	-0.136258	0.193448	-0.0529918	0.263857
cg04228042	-0.253057	0.148416	-0.187545	-0.162088	-0.106354	-0.113561	0.200948	-0.0358362	0.252597
cg10047173	-0.220945	0.207049	-0.169178	-0.22304	-0.141687	-0.155562	0.174036	-0.077877	0.241064
cg10456459	0.719306	0.00750799	0.699118	0.0397025	-0.116222	0.0100738	-0.0979496	-0.11171	-0.161445
cg03766264	0.666837	-0.0140848	0.665697	0.0303474	-0.127755	-0.0557255	-0.143801	-0.150491	-0.0538935
cg04141129	-0.26651	0.16471	-0.225988	-0.160152	-0.104686	-0.216472	0.209959	-0.0826934	0.221215
cg19055828	0.699701	-0.0123307	0.696654	0.087274	-0.0796519	0.0164002	-0.104419	-0.106293	-0.0705729
cg15889057	-0.314286	0.167939	-0.311976	-0.15859	-0.121307	-0.233319	0.20074	-0.0471795	0.270745
cg01874152	-0.574548	-0.00213045	-0.647749	-0.030657	0.0153602	-0.225576	0.0340797	0.00969065	0.0843098
cg25486399	-0.499783	0.0582483	-0.550101	-0.104584	-0.0274304	-0.175059	0.0714543	0.00987928	0.218161
cg08338281	-0.42953	-0.0131585	-0.44031	-0.00737539	0.0102228	-0.0703412	-0.0628942	0.0327207	0.0721878
cg07679948	-0.428529	-0.073987	-0.489256	-0.0118737	0.0939101	0.00435871	-0.00145045	0.119286	0.0620645
cg06915826	-0.484358	-0.00505387	-0.524011	-0.0133025	0.0423667	-0.0986117	-0.0133964	0.0848331	0.0898482
cg09107438	-0.329053	-0.0716641	-0.364765	-0.104842	-0.018991	-0.147	-0.056869	-0.041373	0.0739198
cg26227465	-0.352077	0.13073	-0.376697	-0.0736675	-0.148308	-0.229936	0.108398	-0.126553	0.134107
cg05224770	-0.320735	0.149232	-0.286406	0.0246655	0.114049	0.0767778	0.356239	0.164325	0.114536
cg01093028	-0.332805	0.0884677	-0.337085	-0.106105	-0.127614	-0.188967	0.00758317	-0.0695089	0.175488
cg26635451	-0.336161	0.0463237	-0.260706	-0.140511	-0.288513	-0.297648	-0.101717	-0.235002	0.128225
cg03767333	-0.254627	0.195089	-0.186369	-0.115956	-0.0392024	-0.0671586	0.276829	0.00268555	0.203569
cg04957307	-0.464558	0.00615423	-0.54225	-0.0672962	-0.0634871	-0.301906	0.0288936	-0.0657619	0.0945047
cg03248292	-0.366492	0.0319855	-0.213675	-0.150398	-0.0790468	0.0385632	0.187656	0.0376181	0.206437
cg16871561	0.0868201	0.157352	0.12953	-0.0287844	0.1124	0.197981	0.152502	0.145251	0.199514
cg01305421	0.470501	0.0365287	0.582225	-0.0326783	-0.0189816	0.157453	0.0632893	-0.0432608	0.0711967
cg03658236	0.683554	0.0299791	0.678864	0.0372225	-0.0686216	0.0246062	-0.0459848	-0.0819053	-0.000639798
cg25683989	-0.437441	0.106596	-0.378006	-0.195753	-0.151167	-0.212981	0.0258211	-0.117474	0.18555
cg06768361	-0.231046	0.183861	-0.14078	-0.0931889	-0.0224161	0.00815208	0.240094	0.0275854	0.284849
cg14255337	-0.510801	0.0918247	-0.510712	-0.0597729	-0.0497123	-0.0949818	0.0907904	0.00710989	0.172427
cg23474890	-0.344253	0.0653678	-0.392939	-0.0210925	0.0426856	-0.107238	0.102224	0.0275015	0.00615821
cg14506192	-0.507712	0.0186564	-0.54685	-0.00869521	0.0571064	0.0266394	0.0579245	0.137398	0.116655
cg16085171	-0.512254	0.044359	-0.48403	-0.132127	-0.168398	-0.211677	-0.0126206	-0.0904723	0.136749
cg24847366	-0.0452723	0.223496	-0.00773918	-0.150027	-0.0298481	-0.078875	0.250556	-0.00106921	0.226966
cg13617280	-0.184059	0.055458	-0.181478	0.04101	0.0132483	0.0199989	0.100887	0.0403509	0.0370654
cg16316183	0.00377271	0.0199779	-0.0403871	0.0119652	-0.217488	-0.259479	-0.0864288	-0.207471	-0.016198
cg14791799	-0.148767	0.145103	-0.193995	-0.0388316	-0.187966	-0.297566	0.0155463	-0.141668	0.111788
cg09469986	-0.480531	0.10843	-0.380308	-0.170532	-0.148325	-0.154791	0.104558	-0.0622548	0.190974
cg06927812	0.637913	0.0595111	0.630264	0.00694961	-0.0916323	-0.123294	-0.0540302	-0.137085	-0.0433221
cg23357533	-0.461321	-0.0475087	-0.539924	-0.0402561	-0.00822354	-0.199318	-0.102561	-0.0399914	0.0574492
cg11218434	-0.424309	-0.0449319	-0.471569	-0.0133583	0.0280949	-0.146073	-0.0176074	0.0120821	0.0678051
cg17487741	-0.0536058	0.0891969	-0.0010266	-0.127003	-0.243463	-0.155122	-0.125228	-0.221203	0.229124
cg04828493	-0.355693	0.0201361	-0.331522	0.0344868	0.0269438	0.0880499	0.0026585	0.0788703	0.0064776
cg13995599	-0.215061	0.206228	-0.144737	-0.105524	-0.000727735	-0.0142455	0.310004	0.0565637	0.233433
cg03313271	0.605651	-0.0330015	0.619253	0.00385766	-0.167741	-0.00956117	-0.144567	-0.163811	-0.0486385
cg08289375	-0.489463	0.0308383	-0.568713	0.00461355	0.00931862	-0.137197	0.0881702	0.0501686	0.0392957
cg15208672	-0.457249	-0.0261109	-0.582154	-0.0166463	0.106253	-0.123525	0.0996671	0.0628661	0.0659152
cg20042612	-0.414812	-0.00811899	-0.452559	0.0315483	0.0841333	0.0360046	0.0821022	0.116619	0.0204998
cg02150910	-0.291833	0.160246	-0.323583	-0.0473618	-0.0102911	-0.192861	0.156728	-0.0103076	0.101945
cg16235995	-0.428043	0.0726561	-0.493833	-0.00589707	0.123943	0.0452356	0.085672	0.142878	0.149932
cg18976418	0.368676	-0.00471502	0.509739	0.0412162	-0.0527572	0.188586	-0.0183331	0.0111468	0.0581529
cg08221288	-0.245533	0.172258	-0.148509	-0.152931	-0.00423657	-0.0492465	0.329695	0.050762	0.151209
cg01868869	-0.47519	0.0595221	-0.40054	-0.137508	-0.225858	-0.234028	-0.0362555	-0.17393	0.136529
cg19792099	-0.532366	0.0488652	-0.680789	-0.0197764	-0.017712	-0.246489	0.0027995	-0.0353962	0.101488
cg12140749	-0.234418	0.195981	-0.1805	-0.136683	-0.0323414	-0.0669182	0.256381	0.00931486	0.291958
cg12194055	-0.403033	0.13113	-0.429404	-0.0843043	-0.0503334	-0.188348	0.107644	-0.0387553	0.153319
cg08280368	-0.468689	-0.0378593	-0.488555	-0.0344862	0.0331114	-0.0785395	0.0282858	0.0221947	0.0661422
cg14066207	-0.463685	0.119907	-0.397273	-0.107634	-0.0562309	-0.00688469	0.013221	0.0329997	0.149396
cg26103369	-0.240749	0.227809	-0.214546	-0.128772	-0.10845	-0.217257	0.221028	-0.0998424	0.239906
cg01589587	-0.168069	0.178463	-0.14752	-0.112789	-0.0837631	-0.160147	0.239208	-0.0103183	0.281347
cg14345154	0.715621	-0.0209513	0.716475	0.0387579	-0.0918776	0.0407568	-0.143018	-0.0973813	-0.0845443
cg27663123	-0.386206	0.0318441	-0.445486	-0.00609252	0.0117099	-0.0739185	0.120695	0.0775378	0.00752804
cg10778971	-0.211587	0.174076	-0.179032	-0.163886	-0.113533	-0.16787	0.189057	-0.0447775	0.239555
cg23661721	0.712307	-0.0436293	0.71948	0.0881439	-0.0312665	0.119293	-0.0938333	-0.0218411	-0.110632
cg16278496	-0.407521	-0.0102487	-0.470007	0.000358744	0.136635	0.0352588	0.0472854	0.152033	0.0399536
cg07015803	-0.460852	-0.0185805	-0.486589	-0.0404732	0.0797999	-0.00221206	0.00875455	0.106955	0.0848566
cg16452866	-0.438053	-0.0488663	-0.459436	-0.0367101	0.0336869	-0.0163486	-0.0312714	0.0854566	0.0734358
cg19682870	-0.46192	0.000567955	-0.527063	-0.0366705	0.0726781	-0.0117276	0.0280461	0.125264	0.0790714
cg05875239	-0.201498	0.00972661	-0.178265	0.0903847	0.189171	0.227873	0.186433	0.194978	-0.0622666
cg03290602	-0.20956	0.200066	-0.168736	-0.164118	-0.110583	-0.121579	0.266046	-0.0235205	0.251192
cg08253808	0.636659	-0.0547863	0.703803	0.10181	0.078001	0.312996	-0.00492395	0.101889	-0.0498484
cg05398700	0.664504	-0.0664422	0.70769	0.0753494	0.0249989	0.233788	-0.0300233	0.0529177	-0.0463468
cg26159832	-0.0880862	0.184487	-0.050742	-0.146042	-0.0805002	-0.0451942	0.231614	-0.00852104	0.254099
cg26318872	-0.471854	-0.0060108	-0.394353	-0.141561	-0.191994	-0.118583	-0.0846809	-0.0973108	0.0949799
cg25580656	-0.221951	0.146209	-0.174496	-0.131632	-0.0396852	-0.0456153	0.26691	0.00963053	0.238975
cg14936008	-0.458148	0.0482222	-0.352001	-0.163368	-0.0673672	-0.00171588	0.0415755	0.00223838	0.145916
cg13356455	-0.339327	0.159888	-0.344193	-0.116672	-0.145483	-0.234133	0.0775671	-0.101796	0.137486
cg19563355	-0.190048	0.0249293	-0.156286	0.0189137	0.0281658	0.0957784	0.116577	0.0386987	-0.0101068
cg20602300	-0.479051	0.000845406	-0.390286	-0.129278	-0.169438	-0.135019	-0.0282856	-0.0882281	0.0853968
cg07435215	-0.237847	0.0998024	-0.234147	-0.124019	-0.182075	-0.229755	-0.103324	-0.165772	0.118959
cg12655112	0.300683	0.0311619	0.317072	-0.070364	-0.158467	-0.10138	-0.0133157	-0.171256	-0.0152573
cg12483340	0.708508	-0.012175	0.716289	0.0693565	-0.0301374	0.0944743	-0.0843044	-0.0323248	-0.0694558
cg03402235	-0.260265	0.0972803	-0.286607	-0.122985	-0.213846	-0.286582	-0.0643382	-0.209072	0.166584
cg16039157	-0.477404	-0.0233304	-0.608637	-0.0276209	-0.0534836	-0.219525	-0.096795	-0.0444943	0.0188619
cg19405329	0.716814	-0.0344666	0.712786	0.057386	-0.0823749	0.0392611	-0.0972964	-0.100507	-0.112086
cg17883068	0.170976	0.0188903	0.152453	0.00964447	-0.167557	-0.153561	-0.00550823	-0.166477	-0.0237326
cg04858164	0.69577	-0.0152973	0.667979	0.0535924	-0.1229	-0.0597808	-0.116132	-0.155392	-0.071846
cg04643690	-0.182532	0.178778	-0.122458	-0.143355	-0.0706373	-0.0850248	0.223275	-0.0143039	0.280794
cg15451980	-0.387876	0.0779233	-0.459363	-0.0250538	-0.0526069	-0.18592	0.10087	-0.00208732	0.0483663
cg08036487	-0.117039	0.20316	-0.108655	-0.0985843	-0.0638177	-0.162963	0.202213	-0.0590326	0.236662
cg12157761	0.732972	0.014785	0.745059	0.0589967	-0.015117	0.0908995	-0.0274093	-0.0403129	-0.0450187
cg12099546	-0.202812	0.178792	-0.190452	-0.131371	-0.0743884	-0.124206	0.24265	-0.00891341	0.267798
cg02384859	-0.354665	0.125978	-0.344948	-0.0407472	-0.0570755	-0.101617	0.146762	-0.0495578	0.0730059
cg08171667	-0.291203	0.095461	-0.243183	0.00414974	0.149132	0.18715	0.27789	0.128084	0.105715
cg13460556	0.657182	0.0143443	0.663745	0.00561575	-0.134057	-0.0313256	-0.133952	-0.185994	-0.0899357
cg19674091	0.199481	0.168484	0.23551	-0.0967424	-0.0834565	-0.0213499	0.168798	0.00601108	0.159945
cg10933959	0.685318	-0.010068	0.687595	0.0481124	-0.052104	0.121849	0.00389053	0.00558121	-0.0526536
cg24008435	-0.382536	-0.0436752	-0.489353	-0.0368813	0.0486038	-0.0755463	0.0398983	0.13305	0.0120319
cg12042714	0.559712	0.00164279	0.635875	0.0461802	0.0331311	0.262143	0.0668321	0.0560614	-0.0648418
cg03445653	-0.158073	0.212051	-0.0495151	-0.10472	0.0635416	0.179184	0.370609	0.190327	0.264188
cg26876834	-0.217407	0.160201	-0.164751	-0.129834	0.00809753	-0.00799765	0.262906	0.0272336	0.269618
cg16429499	-0.141038	0.00699208	-0.168195	-0.0652298	-0.195067	-0.199554	0.043493	-0.108403	0.0437851
cg04394724	-0.229035	0.0486668	-0.349987	0.166556	0.173524	0.0314042	0.202182	0.251821	-0.0567661
cg16736889	-0.176191	0.0204253	-0.171144	-0.0569901	-0.143289	-0.119218	0.0537494	-0.0698639	0.0684739
cg10111816	-0.458307	-0.0547335	-0.515377	-0.0919179	-0.00197577	-0.0884024	-0.024504	0.0126761	0.112504
cg00192773	-0.434039	-0.0299027	-0.492226	0.0407731	0.116368	0.0700195	0.0661897	0.192457	0.0898524
cg00864954	-0.521741	0.0382933	-0.585466	-0.0352648	0.00334129	-0.1225	0.00690621	0.0383536	0.0720275
cg22381196	0.706887	-0.023585	0.721674	0.081906	-0.0264535	0.121209	-0.104486	-0.0431211	-0.0513899
cg07846061	0.168214	0.0314955	0.262063	-0.0636875	-0.171353	-0.0615654	-0.126495	-0.130827	0.0285444
cg04120520	-0.242716	0.198663	-0.207883	-0.132842	-0.054251	-0.126917	0.239141	-0.0309539	0.248874
cg08694574	0.381104	0.136048	0.345709	0.0501496	-0.151697	-0.116128	0.0567202	-0.161686	0.0616429
cg07721872	-0.42777	-0.0677076	-0.425691	-0.039833	0.0300063	0.00497117	-0.00985314	0.0705742	0.086417
cg04247152	0.189016	0.166986	0.27101	-0.0501964	-0.0119239	0.0659745	0.174027	0.127801	0.171345
cg05355684	-0.309394	0.0333767	-0.290429	-0.0291778	-0.0238144	0.0254634	0.142189	0.0574206	0.0512874
cg09201499	-0.385298	0.00891279	-0.311142	-0.140638	-0.0134465	0.0332377	-0.0426326	0.0145597	0.0334867
cg16802439	0.618875	-0.0551843	0.68398	0.10527	0.0712696	0.293755	-0.0335022	0.0746664	-0.0305268
cg03172657	-0.0055559	-0.10112	-0.0547325	0.152336	0.128558	0.142161	-0.0603607	0.119509	-0.0199853
cg27183791	-0.392808	0.118654	-0.382306	0.0632989	0.0421759	-0.0402604	0.166186	0.0854649	0.069828
cg06755448	-0.492301	0.0198173	-0.562714	-0.0374304	0.0137619	-0.084003	0.0587939	0.0669643	0.0408051
cg05399244	0.353544	0.075072	0.404363	0.0323847	-0.00719877	0.0516547	0.104647	-0.0108093	-0.00738376
cg17211761	-0.160021	0.0345243	-0.0723282	0.052669	0.243771	0.329626	0.201775	0.276672	-0.00518414
cg23698124	-0.411501	-0.0578869	-0.476426	-0.0127602	-0.00372704	-0.111555	0.00494376	0.104348	0.0249264
cg02212339	-0.538768	0.0243097	-0.39932	-0.168946	-0.0835616	0.0369465	0.02638	-0.00102703	0.100476
cg13468144	0.675987	-0.0218132	0.682059	0.0674116	-0.062833	0.0534103	-0.110463	-0.0830926	-0.0654424
cg08786079	-0.303498	0.172324	-0.315439	-0.102539	-0.154172	-0.26464	0.157814	-0.122682	0.134825
cg10001987	-0.113508	0.0399074	-0.0437493	0.182748	0.402323	0.481279	0.288843	0.471651	0.0384352
cg12353788	-0.520923	-0.00225615	-0.535678	-0.038576	0.159944	0.10383	0.0956308	0.205537	0.110841
cg16519762	-0.369662	0.0631233	-0.439988	-0.139244	-0.032783	-0.223261	0.121172	-0.00466893	0.185555
cg02605292	-0.100625	0.10936	-0.0235474	-0.137644	-0.174888	-0.15366	0.0875334	-0.146084	0.220879
cg16340422	-0.195862	0.119827	-0.205618	-0.0802895	0.0370111	0.0134677	0.3025	0.0645827	0.126153
cg11972721	-0.533018	0.0582062	-0.399392	-0.0873572	-0.051079	0.0690637	-0.00544376	0.0294572	0.0708923
cg07781401	-0.498095	-0.0284727	-0.5804	-0.0675881	-0.0438296	-0.232419	-0.0596852	-0.0704094	0.084249
cg22675702	0.109904	0.0312621	0.037091	-0.0385842	-0.0906742	0.00163028	-0.0597141	-0.0657291	-0.0631641
cg19001909	-0.484992	-0.0346474	-0.552594	-0.0305892	0.0556437	-0.0753858	-0.00213942	0.0847363	0.0851673
cg08154963	0.717723	-0.0128181	0.742704	0.0462392	-0.0333031	0.103399	-0.0671376	-0.055064	-0.0556678
cg00080081	0.347645	-0.0289107	0.444212	0.0379933	-0.186721	-0.0113294	-0.0826523	-0.146253	-0.00108771
cg06040872	-0.389721	0.0715268	-0.380351	-0.0299138	-0.0844266	-0.122168	0.108121	-0.0657153	0.0850236
cg17939040	-0.476422	-0.0187968	-0.525992	-0.0585593	0.0277347	-0.0979499	-0.057829	0.028302	0.147452
cg05484949	-0.493705	0.028212	-0.399111	-0.18084	-0.151302	-0.0638092	-0.0701585	-0.100411	0.0858642
cg02780988	-0.101595	0.160854	-0.136525	-0.0654854	-0.10446	-0.0971545	0.141982	-0.0527602	0.16153
cg02998129	-0.193894	0.185758	-0.15964	-0.0909954	-0.0180488	-0.0132426	0.274953	0.0432735	0.226968
cg23948703	-0.460739	0.108981	-0.319045	-0.154727	-0.142224	-0.0565768	0.0410808	-0.0658798	0.183699
cg25105522	-0.262138	0.177084	-0.198386	-0.0996144	0.00167547	-0.0520288	0.233429	0.049042	0.273371
cg27059140	0.678665	-0.0358815	0.621593	0.0312013	-0.137839	-0.0269179	-0.0609787	-0.135925	-0.057018
cg07110356	0.634711	-0.106347	0.707157	0.0618808	0.0178763	0.184579	-0.0970621	-0.0401082	-0.107415
cg04780984	-0.144111	0.140761	-0.137676	-0.13835	-0.14043	-0.19885	0.184158	-0.0694111	0.230481
cg21768884	-0.221076	0.169428	-0.163968	-0.132895	-0.0322684	-0.0588864	0.245709	0.0319343	0.227933
cg23512231	0.399134	0.0585657	0.41634	-0.0545614	-0.153626	-0.010404	-0.0299697	-0.136698	0.0177261
cg24091162	-0.430625	0.116969	-0.288543	-0.180267	-0.118288	-0.0612473	0.0859625	-0.022495	0.156998
cg00549574	-0.15421	0.167275	-0.107253	-0.157206	-0.178338	-0.104046	0.11688	-0.119435	0.248392
cg11661493	-0.397768	0.0288535	-0.307385	-0.146412	-0.116428	-0.0663825	0.00824621	-0.0932503	0.0250254
cg20610950	0.432586	0.117503	0.374781	0.00717881	-0.175434	-0.137444	-0.173755	-0.197413	-0.0503912
cg11597902	0.584104	0.0498617	0.581844	0.0928696	-0.026264	0.110932	-0.0880956	-0.0611836	-0.0913349
cg01502428	0.570743	0.0878407	0.646576	-0.040192	-0.0784675	0.0723648	0.0497845	-0.0669976	0.0545598
cg01761758	0.591128	0.115288	0.644452	-0.0199674	-0.0395747	0.024825	0.0850297	-0.0492693	0.0739149
cg18758433	-0.461621	-0.0638359	-0.538228	-0.0177399	0.104624	0.0059313	-0.00584277	0.139233	0.0619907
cg24667756	-0.472439	0.0350764	-0.313165	-0.0109661	0.066412	0.145137	0.114422	0.0783223	0.100222
cg19460836	0.708705	0.0375072	0.721042	0.0447027	-0.0619932	0.0258317	-0.0733044	-0.0875946	-0.0711247
cg18050634	-0.119555	0.113529	-0.128737	0.00126919	0.0153316	-0.0223486	0.0620587	0.0668293	0.0940958
cg03388043	-0.404395	-0.0195686	-0.479264	-0.0134567	0.136581	0.116879	0.0253403	0.176801	0.0871254
cg00660167	0.677605	0.0148921	0.698824	0.0442486	-0.0548792	0.0870773	-0.0636823	-0.0870358	-0.0494482
cg09969462	-0.463233	-0.0561143	-0.483669	-0.0284715	-0.0412191	-0.0857388	0.00918104	0.0385506	-0.0176088
cg07769421	-0.495306	0.0345666	-0.583857	-0.0269454	-0.0288624	-0.165925	0.00834965	0.0111438	0.059074
cg07698804	-0.547261	-0.0187409	-0.554184	-0.0615955	0.0279858	0.00939715	-0.0688873	0.0668727	0.0927547
cg24777505	-0.388646	0.037026	-0.249486	-0.0525891	0.0364828	0.170998	0.12416	0.170722	0.108523
cg17852482	0.681361	-0.0465699	0.714894	0.0570786	-0.0217647	0.143163	-0.079158	-0.034579	-0.0878122
cg07409471	0.686855	0.00298114	0.689776	0.110887	-0.00896453	0.105724	-0.0626888	-0.0288483	-0.0626649
cg15052335	-0.350934	0.0545968	-0.359673	-0.0188834	-0.108613	-0.17601	0.0567982	-0.116274	0.0766658
cg15532942	-0.500499	0.13894	-0.372564	-0.173786	-0.069608	0.0294553	0.0950167	0.0324373	0.175852
cg27106643	-0.480186	-0.0366724	-0.353111	-0.130849	-0.0238436	0.110292	-0.0151504	0.0707535	0.0226576
cg10214132	-0.351909	0.0899325	-0.358078	-0.054265	0.00480056	-0.105011	0.185732	0.0155772	0.0272366
cg08418670	0.693183	0.0117423	0.737973	0.0921415	0.0102254	0.158045	-0.0173416	0.0141297	-0.0625161
cg14976569	0.404777	0.0608796	0.368368	-0.0222765	-0.160842	-0.0549294	-0.0102239	-0.116397	-0.0175276
cg10796068	-0.278847	0.0226091	-0.24584	-0.0378151	0.0755742	0.0865702	0.202176	0.0704922	0.0309449
cg25605731	0.716928	-0.062288	0.730405	0.0855165	0.00927594	0.141731	-0.063062	-0.00986089	-0.116559
cg25517015	0.325657	0.0517476	0.365102	-0.0493643	-0.168522	-0.095777	-0.0538396	-0.155168	0.0171744
cg03068068	-0.328593	0.143437	-0.352269	-0.10005	0.00899486	-0.0885863	0.12122	-0.0162711	0.0786875
cg25383568	-0.281339	0.0818851	-0.27289	0.0392291	0.0388268	0.0143142	0.117972	0.0303955	0.0456364
cg26504110	-0.203174	0.14785	-0.134357	-0.121364	-0.0606364	-0.0522962	0.248776	0.00787708	0.255406
cg11313468	0.70998	-0.0417765	0.724573	0.0577475	-0.0308021	0.105246	-0.0780348	-0.0678698	-0.06351
cg21596498	-0.523102	0.104172	-0.471934	-0.127064	-0.129351	-0.154297	0.00927019	-0.100301	0.21303
cg16185947	-0.306397	0.103025	-0.196161	-0.143643	-0.111037	-0.0515501	0.0730113	-0.0309675	0.162874
cg19358608	0.487573	-0.0250525	0.582163	0.10746	0.0453766	0.204269	0.0770149	0.0169134	-0.0519692
cg01433297	-0.278087	0.162271	-0.224413	-0.155571	-0.118685	-0.123767	0.194378	-0.0600992	0.262301
cg24165121	-0.146377	0.0652504	-0.242705	-0.0559767	-0.0455054	-0.141804	0.0992011	-0.0862638	0.0284223
cg06538141	-0.509063	0.0904905	-0.529875	-0.0554454	0.0296968	-0.0212423	0.173261	0.0947235	0.118063
cg15878616	0.672604	-0.047566	0.697774	0.10474	0.0224205	0.152851	-0.0301756	-0.00424283	-0.0613637
cg11597277	0.69442	-0.0133665	0.707176	0.0827093	-0.0305477	0.083607	-0.0867896	-0.0606249	-0.0802033
cg13904968	-0.217661	0.191734	-0.216618	-0.140812	-0.11096	-0.177319	0.215958	-0.0241259	0.250057
cg03030267	-0.44338	0.0473293	-0.47177	-0.0934145	0.0540466	-0.106552	0.127609	0.0101767	0.137171
cg17356733	0.684502	-0.0697972	0.749635	0.117761	0.0141343	0.222218	-0.0391286	0.0209604	-0.105666
cg16411445	-0.483122	0.018702	-0.43115	-0.151725	-0.0962594	-0.117037	-0.0173051	-0.0568147	0.109181
cg07211972	0.628507	-0.0345363	0.655275	0.0661449	-0.00482139	0.165657	-0.0640457	0.0232114	-0.0837945
cg26852712	-0.418496	-0.074857	-0.441336	0.0238785	0.0809246	0.0238525	-0.0657529	0.121028	0.118741
cg14356919	-0.455037	-0.0147615	-0.474247	-0.068085	0.0454877	-0.0297691	-0.0511173	0.0564312	0.114551
cg03062881	-0.338076	0.00906789	-0.407434	0.078007	0.105531	0.0252381	0.0177024	0.165144	0.00753969
cg20997320	-0.501351	-0.0250868	-0.558728	0.00501214	0.083934	0.0107935	0.0659551	0.121161	0.0564122
cg22217449	-0.429661	-0.0196796	-0.472622	0.126452	0.241996	0.202803	0.12015	0.288374	0.02673
cg05595469	-0.479118	0.0274183	-0.529469	0.0181596	0.110359	0.0751115	0.121562	0.188588	0.116115
cg15333769	-0.449376	0.00373452	-0.50869	0.0112387	0.0617961	0.0407909	0.132934	0.121217	0.0273091
cg23825480	-0.457163	-0.0749533	-0.518908	-0.0331287	0.0508762	-0.0855743	-0.0306824	0.0703847	0.0706538
cg01557221	-0.406735	0.016894	-0.427451	0.0983105	0.0578758	-0.00878889	0.0872667	0.073182	0.0312193
cg01949403	-0.405685	-0.00164443	-0.373668	-0.0708815	0.000929599	0.0560516	0.119892	0.0530372	0.109613
cg05541460	-0.205787	0.192677	-0.136547	-0.129787	-0.0340433	-0.0654206	0.253877	0.0193741	0.243277
cg25276892	-0.404125	-0.0442031	-0.479848	0.0197692	0.0666503	-0.0955979	0.0458739	0.0712977	0.0906532
cg05653887	-0.333492	0.0804766	-0.308312	-0.035865	0.0307426	0.0346605	0.229396	0.0527855	0.110026
cg04877737	-0.299223	0.200665	-0.327597	-0.107714	-0.13508	-0.219632	0.149505	-0.0596222	0.160824
cg07016730	-0.252775	0.064285	-0.187674	-0.01624	0.090419	0.126041	0.14705	0.155993	0.119796
